# Supplementary material for: Cell-cycle-dependent repression of histone gene transcription by histone H4
Source: Nat Struct Mol Biol. 2026 Jan 5;33(1):145–56. doi: 10.1038/s41594-025-01731-1 (PMC12819152; doi:10.1038/s41594-025-01731-1)
Supplement: Supplementary file 4 — Sequencing statistics, gene counts, differential expression and key resources. [file 41594_2025_1731_MOESM4_ESM.xlsx]

## Sheet: SupplementaryTable1
Sample ID	species	genotype	antibody	epitope		mapped reads
BT542	D.melanogaster	w	P222	Rpb1		19594989
BT826	D.melanogaster	w	H4	H3K36me3		8952249
BT827	D.melanogaster	w	H106	uH2A		8067594
BT1173	D.melanogaster	w	H128	H3K27me3		5731799
BT1175	D.melanogaster	w	H28	H3K9me3		5201319
BT1777	D.melanogaster	w	H126	H3K9me1		3095758
BT1778	D.melanogaster	w	H1	H3K9me2		1824927
BT1781	D.melanogaster	w	P51	RNAPIIS5p		3055368
BT1933	D.melanogaster	12XWT	P51	RNAPIIS5p		2349892
BT1936	D.melanogaster	12XWT	H1	H3K9me2		11809042
BT1939	D.melanogaster	12XWT	H128	H3K27me3		13191375
BT1940	D.melanogaster	12XWT	217	H3K27ac		13722592
BT1942	D.melanogaster	12XWT	283	H3K36me3		12842116
BT1943	D.melanogaster	12XWT	H106	uH2A		12108154
BT1945	D.melanogaster	12XWT	MUTE	Mute		760306
BT1965	D.melanogaster	12XWT	H1	H3K9me2		1785978
BT1993	D.melanogaster	12XWT	P51	RNAPIIS5p		1949469
BT1994	D.melanogaster	12XWT	H1	H3K9me2		6829907
BT1996	D.melanogaster	12XWT	H106	uH2A		7297519
BT1997	D.melanogaster	12XWT	217	H3K27ac		8626044
BT1998	D.melanogaster	12XWT	268	Mxc		1384718
BT1999	D.melanogaster	12XWT	269	Mxc		2751886
BT2000	D.melanogaster	12XWT	Mute	Mute		1532936
BT2579	D.melanogaster	w	Mute	Mute		4918967
BT3052	D.melanogaster	12XWT	Mute	Mute		3360968
BT3053	D.melanogaster	12XWT	268	Mxc		417996
BT3055	D.melanogaster	12XWT	P72	RNAPIIS2p		1541295
BT3056	D.melanogaster	12XWT	P72	RNAPIIS2p		3497752
BT3057	D.melanogaster	12XWT	H28	H3K9me3		4237975
BT3058	D.melanogaster	12XWT	H28	H3K9me3		2825340
BT3059	D.melanogaster	12XWT	281	H3K4me1		4578654
BT3060	D.melanogaster	12XWT	H14	H3K4me2		4910423
BT3061	D.melanogaster	12XWT	289	H3K4me3		2429885
BT3062	D.melanogaster	12XWT	289	H3K4me3		5472314
BT3063	D.melanogaster	12XWT	290	H3K27ac		6295838
BT3065	D.melanogaster	w	269	Mxc		991254
BT3067	D.melanogaster	w	P72	RNAPIIS2p		3187095
BT3068	D.melanogaster	w	H14	H3K4me2		7731962
BT3069	D.melanogaster	w	217	H3K27ac		8449152
BT3072	D.melanogaster	w	281	H3K4me1		5498442
BT3074	D.melanogaster	w	289	H3K4me3		6092071
BT3505	D.melanogaster	Kc167 cells	290	H3K27ac		8935323
BT3417	D.melanogaster	Kc167 cells	P51	RNAPIIS5p		4553069
BT3195	D.melanogaster	Kc167 cells	269	Mxc		7576135
BT3510	D.melanogaster	Kc167 cells	H157	histone H4		6152565
BT3512	H. sapiens	K562 cells	290	H3K27ac		7015990
BT3513	H. sapiens	K562 cells	290	H3K27ac		6030022
BT3514	H. sapiens	K562 cells	290	H3K27ac		9469857
BT3516	H. sapiens	K562 cells	H157	histone H4		5799455
BT3517	H. sapiens	K562 cells	H157	histone H4		6694997
BT3518	H. sapiens	K562 cells	H157	histone H4		5202544
SH_Hs_K5xlin_PolS5P_1k_0320.DTmarked	H. sapiens	K562 cells	P51	RNAPIIS5p		7874209
SH_Hs_K5xlin_PolS5P_2k_0320.DTmarked	H. sapiens	K562 cells	P51	RNAPIIS5p		6663749
SH_Hs_K5xlin_PolS5P_3cy_0320.DTmarked	H. sapiens	K562 cells	P51	RNAPIIS5p		4355749
SH_Hs_K5xlin_PolS5P_5k_0320.DTmarked	H. sapiens	K562 cells	P51	RNAPIIS5p		6925587
SH_Hs_K5xlin_PolS5P_6cy_0320.DTmarked	H. sapiens	K562 cells	P51	RNAPIIS5p		7329410
SH_Hs_K5xlin_PolS5P_9cy_0320.DTmarked	H. sapiens	K562 cells	P51	RNAPIIS5p		10037905
SH_Hs_K5xlin_PolS5P_10k_0320.DTmarked	H. sapiens	K562 cells	P51	RNAPIIS5p		8990835
SH_Hs_K5xlin_PolS5P_12cy_0320.DTmarked	H. sapiens	K562 cells	P51	RNAPIIS5p		8376833
SH_Hs_K5xlin_PolS5P_20k_0320.DTmarked	H. sapiens	K562 cells	P51	RNAPIIS5p		11086923
SH_Hs_K5xlin_PolS5P_100_0320.DTmarked	H. sapiens	K562 cells	P51	RNAPIIS5p		3714156
SH_Hs_K5xlin_PolS5P_200_0320.DTmarked	H. sapiens	K562 cells	P51	RNAPIIS5p		3937377
SH_Hs_K5xlin_PolS5P_500_0320.DTmarked	H. sapiens	K562 cells	P51	RNAPIIS5p		6632722
SH_Hs_NPA1_20190217.DTmarked	H. sapiens	K562 cells	P281	NPAT		2429157
SH_Hs_NPA2_20190217.DTmarked	H. sapiens	K562 cells	P281	NPAT		2002911
SH_Hs_NPA4_20190217.DTmarked	H. sapiens	K562 cells	P281	NPAT		1840725
SH_Hs_NPA8_20190217.DTmarked	H. sapiens	K562 cells	P281	NPAT		920075
SH_Hs_NPB1_20190217.DTmarked	H. sapiens	K562 cells	P281	NPAT		2648637
SH_Hs_NPB2_20190217.DTmarked	H. sapiens	K562 cells	P281	NPAT		1619203
SH_Hs_NPB4_20190217.DTmarked	H. sapiens	K562 cells	P281	NPAT		1122716
SH_Hs_NPB8_20190217.DTmarked	H. sapiens	K562 cells	P281	NPAT		640055

## Sheet: SupplementaryTable2AFlyCounts
chr	start	end	orientation	gene	BT1172_4C118_w	BT2062_S37_w	BT2063_S37_w	BT2064_S37_w	BT828_2nd_w	BT829_none_w	BT1962_S37_12X	BT1963_S37_12X	BT1990_S37_12X	BT1991_S37_12X	BT1992_S37_12X	BT1872_281_12X	BT1874_276_12X	BT2070_268_w	BT1358_269_12X	BT1944_268_12X	BT1999_269_12X	BT1177_mute_w	BT1945_mute_12X	BT1176_H14_w	BT1873_H14_12X	BT545_H4_w	BT826_H4_w	BT1942_283_12X	BT540_P51_w	BT1781_P51_w	BT1933_P51_12X	BT1993_P51_12X	BT541_P72_w	BT1174_P72_w	BT1870_P72_12X	BT1780_H148_w	BT2073_217_w	BT1940_217_12X	BT1997_217_12X	BT1778_H1_w	BT1936_H1_12X	BT1965_H1_12X	BT1994_H1_12X	BT1175_H28_w	BT1875_H28_12X	BT546_H106_w	BT2076_H106_w	BT1943_H106_12X	BT1996_H106_12X
chrX	21358286	21361688	+	2023-09-01	0	0	0	0	298	0	0	0	0	98	2	143	224	72	46	232	16	200	36	319	138	1760	1808	2111	407	106	118	98	407	88	123	149	314	1229	441	0	0	0	0	14	13	97	92	162	81
chr3R	20586129	20588356	-	2023-09-02	2	0	0	0	27	0	0	0	146	52	0	268	1020	0	203	60	92	215	38	1377	758	2838	1873	2521	709	230	0	128	613	431	246	267	1030	3728	1246	2	0	0	0	52	36	388	112	78	42
chrX	16684216	16695173	-	2023-09-04	0	0	0	0	154	2	0	0	74	120	28	88	192	0	460	292	70	176	0	244	104	400	110	0	906	117	16	112	987	64	192	228	400	644	890	8	2	0	2	176	42	521	158	158	327
chr2R	7960133	7961921	-	2023-09-05	0	0	0	0	501	0	132	0	49	144	0	534	239	98	128	0	76	282	0	1313	784	945	363	1003	607	60	0	142	323	114	135	204	808	2195	696	2	70	0	2	42	32	142	69	150	93
chrX	7867161	7873222	-	2023-12-01	0	0	0	0	216	4	0	0	140	0	0	48	114	330	0	360	0	212	54	94	46	94	86	70	643	52	0	130	472	88	96	203	178	306	336	0	0	100	40	2	48	276	204	510	332
chr2R	12037298	12038851	+	128up	0	0	0	0	496	18	0	0	0	0	0	193	156	0	420	0	0	226	52	423	275	2025	1913	3109	242	111	7	0	354	82	158	88	288	884	494	0	0	0	0	1	10	135	26	198	91
chr3R	18242531	18250550	+	14-3-3epsilon	26	2	0	0	1404	4	0	0	218	196	374	1288	1594	88	414	388	528	692	106	1688	1151	9131	2770	3701	9224	2122	614	1184	8391	4098	2521	1238	4023	12182	5299	10	144	0	2	232	187	3552	438	1274	1227
chr2R	10099677	10109687	+	14-3-3zeta	0	0	0	0	422	306	0	0	189	2	168	838	1638	326	763	86	358	743	150	1375	848	7713	3727	4362	7030	2155	1940	880	7231	4121	2746	913	2717	8434	3096	10	330	0	2	103	164	2536	606	1474	710
chr3R	14124163	14125548	-	140up	0	0	0	0	0	0	0	38	0	0	0	37	264	0	212	0	0	26	60	226	181	1418	853	641	270	50	570	0	169	45	41	45	74	506	220	0	136	0	0	0	3	100	126	67	21
chr2R	20111511	20116932	+	18w	52	2	0	0	417	146	0	8	72	136	132	631	2339	302	613	340	318	677	8	5000	1654	262	269	198	1898	1226	1384	494	1782	2091	724	473	1328	2102	1299	0	328	88	2	181	94	2369	952	4587	1407
chr3L	13994231	13996571	+	26-29-p	0	0	64	0	266	0	0	0	132	0	0	270	239	0	468	62	102	223	18	637	346	1531	2346	4119	505	135	0	0	375	186	137	193	593	1131	730	0	266	0	0	44	41	138	228	291	189
chr3R	13121951	13155687	-	2mit	254	14	0	10	1260	134	4	88	626	522	40	336	696	680	1820	338	674	1525	140	1194	580	894	465	730	4585	339	146	336	3594	836	712	790	1598	2190	1660	284	2100	138	740	376	328	2723	1334	2082	1242
chr4	951542	958392	-	4E-T	0	50	0	0	442	0	0	0	78	286	0	125	596	0	668	326	1	272	98	401	305	8964	4340	3676	776	129	127	22	751	492	340	240	472	1593	1031	16	300	0	162	547	365	273	52	178	54
chr2R	19067155	19121958	+	5-HT1A	220	0	22	176	1402	484	104	290	436	424	130	384	1298	658	2068	1058	822	1973	92	1318	398	1159	516	1662	6368	428	189	358	4584	518	576	888	1888	1842	2245	2	0	0	48	642	272	2475	894	2266	2042
chr2R	19022325	19032642	-	5-HT1B	0	0	0	6	506	140	0	0	102	110	36	93	300	96	232	302	266	564	28	319	103	242	194	412	1220	67	210	0	826	199	145	206	668	446	641	0	102	0	16	91	54	579	402	642	428
chr3R	4612870	4633304	+	5-HT2A	206	110	124	0	955	22	0	90	0	242	102	255	474	196	702	228	376	1184	282	560	194	578	321	520	2788	110	530	150	2041	286	331	560	1268	1881	2066	2	4	112	44	264	134	1404	852	1420	1114
chr3R	8578205	8629996	+	5-HT2B	206	250	4	0	2486	106	374	8	232	152	556	534	1320	520	3202	1135	654	2280	204	1441	465	1329	631	762	6569	378	374	56	4837	1164	742	935	2530	2720	2880	124	1226	80	486	706	390	2819	1078	2512	1980
chr3R	30968236	31016875	-	5-HT7	264	204	0	84	3224	2	74	68	1004	796	282	430	1270	656	2270	1400	764	2368	186	1522	386	889	524	1004	5877	466	168	334	4804	664	1010	1015	2710	2216	2364	4	296	0	16	537	262	2327	1412	2805	1334
chr3R	25040427	25045151	-	5PtaseI	262	8	0	0	434	0	0	0	0	0	8	157	274	128	98	0	0	404	102	510	419	4155	4127	3243	611	64	0	80	548	141	184	204	691	1556	496	0	14	0	0	28	29	334	40	64	100
chr3R	5376780	5377975	+	7B2	0	0	2	0	142	0	57	0	0	0	123	56	109	0	90	0	286	100	0	52	55	1809	1830	3690	229	146	0	182	225	978	284	64	268	317	213	0	2	0	0	0	11	95	106	231	120
chr3R	6822498	6822796	+	7SLRNA:CR32864	0	0	32	0	341	0	0	0	189	44	46	61	141	32	37	189	61	132	12	28	18	443	97	15	1137	336	150	78	995	473	213	140	232	367	279	2	0	0	22	111	104	1329	220	454	251
chr3R	6820133	6820431	-	7SLRNA:CR42652	0	0	82	0	199	0	0	0	230	18	73	56	109	42	48	146	19	63	33	9	31	436	105	8	1147	338	184	222	936	427	246	119	301	357	393	0	0	0	2	82	120	1273	304	498	256
chr3L	19471656	19472228	-	825-Oak	0	0	0	0	113	0	0	0	10	0	0	0	12	40	20	0	0	48	0	49	12	32	31	0	151	1	0	0	124	26	16	60	381	57	72	0	0	0	0	22	7	94	104	176	17
chr2R	22136968	22172834	+	a	326	126	0	2	3085	236	0	76	494	912	356	4144	1575	378	2144	600	1256	2294	248	1475	766	4326	3135	4379	10903	2382	730	760	11797	5958	2757	2310	4966	7160	4948	8	104	0	128	780	423	21015	5832	17583	8906
chr3L	17023123	17023741	-	a10	62	0	0	0	36	0	0	0	0	0	0	8	47	0	40	230	0	44	0	17	17	40	13	94	92	0	0	0	61	0	35	28	64	150	125	0	0	0	0	0	2	45	0	2	88
chr2L	13019575	13021312	-	A16	0	0	0	0	280	0	0	0	0	0	0	72	234	76	10	104	22	139	0	348	235	866	836	1416	314	32	232	0	323	271	121	51	212	604	247	0	0	0	0	36	11	146	10	104	105
chr2L	1329161	1329993	+	a5	104	0	0	0	110	0	0	0	66	0	0	21	28	0	151	0	192	97	36	52	5	42	16	0	172	28	178	0	91	0	18	62	77	10	106	0	0	0	60	14	16	75	76	162	113
chrX	1693615	1695889	-	a6	0	0	0	2	194	0	0	0	0	0	0	143	184	0	0	0	0	116	38	617	283	1327	1081	1308	688	187	0	0	1568	624	241	202	441	551	545	0	0	0	0	0	17	198	41	64	114
chr2R	24139563	24157762	+	AANAT1	180	14	2	8	1454	166	6	46	296	198	335	344	656	665	1432	304	612	1094	204	1014	449	1059	805	870	2225	228	168	92	1748	478	672	571	1582	1693	1413	216	1696	126	908	546	345	1201	582	1443	1009
chr2L	6255859	6256822	+	AANATL2	0	0	0	0	139	16	0	0	0	0	54	40	91	0	58	0	39	45	0	82	19	21	33	36	192	10	62	58	130	51	54	59	78	178	122	0	90	0	0	39	15	160	54	347	334
chr2L	20024975	20025811	-	AANATL3	46	0	0	0	100	0	0	0	0	0	0	25	64	0	224	0	0	45	0	40	2	39	14	8	82	16	0	100	55	53	16	64	135	158	84	0	130	0	0	124	26	75	84	260	148
chr2R	19289109	19289852	+	AANATL4	0	0	0	0	0	0	0	0	0	126	0	9	88	0	155	98	126	123	0	29	12	37	56	93	145	6	0	40	111	52	35	12	70	94	168	0	0	0	0	9	12	56	0	20	63
chr2R	19284551	19285219	-	AANATL5	0	0	0	0	50	0	0	0	0	0	0	12	56	0	109	0	98	96	0	60	19	74	22	0	90	2	0	0	111	19	15	23	159	35	114	0	0	0	0	11	6	64	2	31	12
chr2R	19287983	19288995	+	AANATL6	0	0	0	0	10	0	0	0	0	0	0	19	95	7	0	130	125	124	0	85	21	73	50	0	157	33	0	0	156	15	36	72	254	173	64	2	0	0	0	8	24	77	23	111	85
chrX	2580958	2583823	+	AANATL7	98	0	0	0	274	0	0	0	0	0	0	55	94	62	172	0	22	84	0	57	67	469	552	491	277	58	340	192	182	104	66	125	142	273	212	0	0	0	0	0	30	131	76	124	170
chr2L	8445861	8449576	-	Aasdh	4	0	0	0	228	2	0	0	0	0	256	92	163	274	194	0	0	160	0	352	216	2743	2407	2572	623	80	278	0	778	316	236	198	420	760	362	0	0	0	4	112	27	224	218	86	246
chr2L	6717625	6719389	+	Aatf	104	0	0	0	20	0	0	0	0	72	0	107	198	0	384	0	0	73	36	336	347	1207	990	774	352	48	0	180	290	164	127	95	179	989	301	0	0	0	2	0	9	174	144	206	5
chr3L	9423253	9424781	+	aay	0	0	0	0	146	0	0	0	0	0	64	424	64	65	0	20	0	158	0	85	69	275	46	372	623	183	204	4	608	503	231	195	209	432	400	4	0	0	0	0	16	254	168	184	302
chr2L	11210678	11261080	+	ab	324	138	8	0	3281	258	276	2	884	532	592	3073	2130	728	3038	1292	868	3047	374	2685	1384	5448	3801	7110	12279	1681	1672	1773	14916	8794	5817	2005	5074	7171	5118	224	1636	126	690	940	571	14426	4534	11793	5409
chrX	21292308	21306665	-	ABCA	94	98	0	0	212	0	0	0	42	46	104	170	240	90	428	138	36	412	44	337	185	1547	1196	2242	1099	125	0	0	779	114	184	364	874	1144	983	8	0	0	0	43	59	496	308	386	418
chr3L	1618414	1623413	+	ABCB7	188	0	58	0	259	0	80	0	33	0	228	151	263	188	443	97	0	609	0	585	322	3295	4166	3686	575	101	228	0	682	122	248	290	1138	1690	931	0	0	0	0	22	24	296	189	300	394
chr4	184076	193829	-	ABCD	0	0	0	0	294	86	0	0	112	200	156	142	904	124	440	116	246	460	0	684	417	13641	6389	6506	1249	180	348	304	1269	393	553	376	1074	2483	1861	43	1126	0	104	914	749	352	86	132	250
chr3R	16807214	16830049	-	abd-A	18	0	16	0	546	214	0	2	304	457	168	191	586	204	1198	416	198	1070	262	399	76	4837	2839	2790	2616	208	186	366	1744	310	319	366	668	732	824	4	319	104	82	7521	3367	1560	422	1634	972
chr3R	16927212	16972236	-	Abd-B	620	96	176	24	4224	244	180	242	742	556	672	880	1518	1333	2026	910	804	2373	206	699	344	12311	5832	6981	6680	1659	1102	352	5930	1780	1012	916	2437	2338	2164	16	38	1	214	16716	8167	5520	2164	6932	4413
chr3R	14119262	14122420	-	Abi	0	0	0	0	488	6	54	2	126	0	0	87	878	366	66	0	118	80	0	501	310	1967	2312	1942	560	77	583	114	340	16	101	132	407	1660	707	2	0	0	0	90	25	204	126	264	32
chr3L	16615866	16647882	-	Abl	164	2	88	0	1394	28	0	2	388	518	250	1530	1227	527	2312	1344	790	1494	242	1504	699	6195	6071	7233	5272	848	592	408	6850	2401	1927	1221	3593	4758	2770	104	704	66	430	354	233	4619	2136	4395	3455
chr2L	10973443	10975293	-	abo	0	0	0	0	2	0	0	0	0	0	70	139	527	104	0	34	8	104	0	723	502	1343	1746	2256	343	60	0	102	299	82	144	80	193	895	431	0	0	0	0	4	20	99	10	24	4
chr3L	13483533	13486280	-	Abp1	136	0	0	0	385	0	0	0	52	0	4	110	217	350	0	140	84	148	36	355	203	2188	2570	3179	621	204	390	166	625	436	235	74	371	1028	336	0	0	0	0	4	18	277	136	194	162
chr3R	4233047	4235041	+	abs	0	0	0	0	194	0	0	0	0	0	0	167	572	0	170	0	10	268	84	621	435	1773	1296	1183	496	91	216	2	609	82	114	236	677	1708	587	0	0	0	0	43	43	207	40	132	186
chrX	370031	370947	+	ac	0	0	66	0	0	0	0	0	0	0	0	132	49	0	0	0	10	93	17	67	45	93	41	48	238	152	494	268	181	126	50	39	11	92	57	1	0	0	1	27	29	719	169	293	271
chrX	15510877	15554278	-	Ac13E	256	0	134	2	1156	368	84	58	180	436	166	614	658	614	1236	136	592	764	152	695	300	2226	1812	3539	3618	326	312	152	4076	1000	1092	879	1811	2143	1252	4	470	0	194	392	166	2491	542	2004	1398
chr2L	21632587	21647964	+	Ac3	0	124	82	0	298	100	44	0	368	440	226	493	535	362	1110	406	421	690	30	454	226	2691	2189	1988	1748	218	436	1920	1746	732	535	560	1372	2639	1976	24	426	0	112	228	207	940	501	1108	660
chr3L	19939287	19977960	+	Ac76E	226	30	0	0	1839	92	66	0	456	641	326	358	795	526	1087	152	732	1288	52	957	279	998	362	712	3812	212	344	152	3927	792	698	627	1882	1952	1743	12	126	0	32	268	218	1772	1001	1970	1091
chr3L	21136447	21171930	-	Ac78C	16	4	46	28	3956	306	14	46	864	1336	666	910	1316	512	3079	1730	738	1506	362	1455	662	1372	601	1016	4486	413	570	556	3834	1072	879	1052	2511	3420	3243	368	3144	244	1442	704	448	2499	1513	2906	2728
chr3R	25811911	25813134	+	Acam	0	0	0	0	172	0	0	0	0	0	0	17	4	120	22	0	0	40	38	76	6	48	12	0	204	30	0	0	124	0	17	30	54	34	76	0	0	0	0	1	10	73	34	145	18
chr2L	8161796	8162452	-	Acbp1	0	0	0	0	34	0	0	0	0	0	68	167	56	0	0	0	37	87	64	258	143	1017	477	617	238	62	66	93	195	43	74	69	297	287	178	0	0	0	0	53	7	187	97	253	86
chr3L	7131863	7133463	+	Acbp2	0	0	0	0	13	0	0	0	0	0	0	81	105	120	164	0	145	121	26	26	15	89	38	273	358	59	0	0	389	59	64	51	80	195	108	0	88	0	0	0	4	287	35	50	207
chr3L	7130874	7131505	+	Acbp3	0	0	0	0	112	0	0	0	0	0	0	21	33	148	132	0	0	55	0	35	11	27	12	1	142	14	0	48	114	22	31	39	108	96	115	0	0	0	14	12	8	89	2	152	53
chr3L	7127913	7128264	-	Acbp4	0	0	0	0	3	0	0	0	0	0	0	3	18	0	1	43	32	0	0	30	7	24	14	21	101	13	44	0	40	28	7	11	149	56	31	0	0	0	0	14	0	23	20	0	28
chr3L	8788144	8788545	-	Acbp5	0	0	0	0	156	0	0	60	0	0	0	8	26	0	0	0	0	58	0	21	2	174	150	431	111	18	0	0	118	104	48	36	92	156	28	0	0	0	0	0	2	31	21	68	14
chr3L	7128903	7129673	+	Acbp6	0	0	0	0	154	4	0	0	0	0	0	11	37	0	0	0	46	52	0	32	5	52	4	7	134	27	138	0	79	14	16	56	44	71	58	0	0	0	0	49	14	66	0	104	24
chr2R	7974115	7991862	-	ACC	246	136	102	18	1322	152	0	0	536	70	18	1685	1156	664	1094	478	862	1386	300	1925	1112	8802	9303	10270	4376	926	1430	994	4278	908	1586	1273	4683	6616	3488	6	392	0	40	254	234	2631	1192	2372	1880
chr3L	21270722	21280243	-	AcCoAS	0	0	94	0	831	0	0	56	184	198	0	1022	393	324	1269	348	344	674	22	416	235	2311	1557	1575	2404	300	154	126	2424	1202	526	512	2582	2861	2457	0	4	0	0	194	123	1496	699	1042	1310
chr3R	13222951	13259517	-	Ace	204	100	62	0	1818	122	0	0	114	278	90	672	904	1040	2038	616	919	1366	194	1142	332	992	552	304	5096	300	496	534	3709	594	583	700	2003	2579	1847	6	202	0	10	604	346	4806	2185	4118	2607
chr2L	8521933	8525740	+	Acer	0	0	0	0	202	0	0	106	0	172	0	205	233	106	456	142	72	224	34	216	85	748	210	84	743	160	0	560	630	154	196	213	680	604	720	2	0	0	0	55	35	431	336	592	390
chr3R	31793981	31799799	+	Acf	0	0	0	0	706	160	88	0	158	202	148	198	693	168	932	24	224	594	134	970	509	6024	4294	8130	1451	735	660	60	4092	1034	1065	487	1232	2873	1185	0	0	0	2	108	40	663	315	970	148
chr2R	12511534	12515062	-	achi	46	64	0	0	270	0	82	0	316	112	66	152	356	86	160	16	32	272	46	622	449	1969	2015	3264	597	70	0	0	553	178	133	157	621	1289	850	0	164	0	6	54	34	248	140	118	116
chr2R	14420324	14424764	+	Achl	0	0	0	0	346	154	0	0	60	375	154	186	187	1	400	0	146	396	0	266	110	162	74	248	799	163	0	222	657	106	177	195	474	315	692	0	0	0	84	66	38	728	442	1374	1317
chrX	15350239	15379064	-	acj6	176	0	12	2	574	170	0	0	128	146	316	157	337	392	384	396	2	416	32	440	147	676	233	446	1953	202	460	118	1528	230	331	367	1038	713	918	2	198	24	88	302	110	802	268	726	332
chr3L	4108186	4114157	+	Ack	168	0	106	0	488	208	94	0	82	206	2	411	436	194	722	106	62	422	214	685	390	3247	3293	4569	1975	329	488	422	1702	564	655	494	1574	4278	1331	0	2	0	8	82	66	870	198	960	661
chr2R	13142834	13152677	-	Ack-like	112	0	0	8	873	0	0	0	136	134	178	309	595	226	1088	272	386	896	154	735	341	6658	6206	6255	1833	395	478	93	1195	540	710	419	933	2429	953	0	44	0	6	82	86	770	354	708	498
chr2L	19045355	19048817	+	Acn	2	0	0	0	54	4	0	0	154	0	60	259	438	0	158	0	124	260	0	597	347	2253	2791	1808	515	67	0	13	410	118	182	191	539	1551	701	0	42	0	2	62	19	201	0	132	36
chr2R	21389405	21392439	+	Acox57D-d	0	0	0	96	19	0	36	0	0	0	2	62	105	17	232	218	28	152	11	98	52	947	711	1626	438	174	212	128	840	507	458	198	402	420	386	0	138	0	0	102	28	248	211	614	257
chr2R	21386309	21389276	+	Acox57D-p	37	0	0	0	681	0	0	0	130	0	90	102	216	178	124	121	160	306	7	357	258	2367	2463	4906	474	146	0	358	981	453	427	162	821	662	590	0	0	0	0	88	40	224	313	342	311
chr2L	7740562	7741537	-	Acp1	36	0	2	0	208	0	0	0	116	0	0	8	13	0	154	0	24	51	54	60	12	7	15	0	125	6	0	0	64	16	26	55	72	125	85	0	0	0	2	24	10	34	8	82	114
chr2L	3693184	3693905	-	Acp24A4	0	0	0	0	98	0	0	0	0	0	0	43	53	0	33	0	0	83	0	23	3	42	10	0	142	20	0	70	87	40	22	27	61	3	102	0	0	0	34	0	3	139	40	168	243
chr2L	5892883	5893896	-	Acp26Aa	0	0	0	0	1	0	0	0	90	0	0	10	36	0	166	0	0	24	0	20	3	50	13	0	168	34	0	0	173	20	12	32	67	74	104	0	0	0	0	2	6	143	40	166	95
chr2L	5892298	5892862	-	Acp26Ab	0	0	0	0	0	0	0	0	0	110	0	10	32	0	206	3	0	19	0	48	3	31	1	0	99	24	0	0	121	0	18	10	148	192	111	0	0	0	0	24	16	102	68	146	152
chr2L	8392456	8393222	-	Acp29AB	0	0	0	0	114	0	0	0	0	0	0	7	29	0	100	0	0	144	0	23	9	69	20	0	118	6	0	0	67	37	52	29	137	2	133	0	0	0	0	12	6	37	58	48	28
chr2L	11015620	11016571	+	Acp32CD	0	0	0	0	254	0	0	0	2	0	4	44	31	0	0	0	20	14	0	31	21	74	41	288	171	20	0	34	194	256	100	57	226	251	156	0	0	0	0	53	9	213	46	436	203
chr2L	11591339	11591678	-	Acp33A	0	0	0	0	0	0	0	0	0	0	0	6	32	0	70	0	0	20	0	4	2	4	0	0	77	8	0	25	34	0	8	12	3	74	7	0	0	0	0	0	0	58	96	1	39
chr2L	18356047	18359026	-	Acp36DE	0	0	0	0	153	0	0	0	0	1	200	83	140	88	24	0	56	248	0	85	33	71	62	152	641	147	2	282	1187	658	368	186	246	388	179	2	0	0	0	12	19	339	128	506	356
chr2R	16747834	16748590	-	Acp53C14a	0	0	0	0	3	0	0	0	0	0	0	10	30	118	0	0	0	10	42	0	8	43	10	5	134	6	0	0	73	0	9	36	136	4	68	0	0	0	22	0	6	108	0	15	137
chr2R	16748815	16749460	-	Acp53C14b	0	0	0	0	0	0	0	0	0	58	0	8	24	0	3	0	0	72	0	4	4	28	14	0	82	12	0	0	72	24	21	16	58	60	18	0	0	0	0	40	0	121	64	2	112
chr2R	16750776	16751495	-	Acp53C14c	0	0	0	0	0	0	0	0	0	0	0	8	22	0	0	28	0	36	0	44	2	182	64	2	86	4	0	0	67	36	17	34	44	68	134	0	0	0	0	34	2	87	0	114	0
chr2R	16749803	16750335	-	Acp53Ea	154	0	0	0	98	0	0	0	0	0	0	4	16	0	21	0	0	12	0	14	4	46	9	0	49	0	0	0	60	2	8	25	20	44	64	0	0	0	0	2	3	64	0	2	0
chr2R	17133445	17133750	+	Acp54A1	0	0	96	0	0	0	0	0	0	0	1	34	12	0	0	0	0	16	0	4	0	21	2	0	74	12	0	0	71	37	16	7	65	5	60	0	0	0	0	1	14	71	14	47	0
chr3L	2739750	2740228	+	Acp62F	0	0	0	0	2	2	0	0	0	0	100	6	28	0	2	196	0	15	0	14	5	18	16	1	70	0	45	0	55	50	23	23	0	0	40	0	0	0	0	3	5	22	66	72	52
chr3L	3815839	3816354	-	Acp63F	0	0	0	0	1	0	0	0	0	0	0	10	34	0	0	0	0	25	0	4	6	109	78	0	88	0	0	0	47	0	9	4	0	130	27	0	0	0	0	22	0	35	4	0	10
chr3L	6152050	6152745	-	Acp65Aa	0	0	0	0	130	0	0	0	120	0	0	21	31	160	0	8	1	69	0	60	12	22	13	0	128	8	0	0	98	55	32	56	58	157	85	0	0	0	0	28	16	97	146	232	96
chr3L	19050757	19052026	-	Acp76A	0	0	0	0	230	0	122	0	0	0	0	49	69	0	8	0	0	87	0	52	16	73	11	0	196	35	15	0	204	50	55	82	179	162	66	2	0	0	0	79	31	611	297	908	429
chr3R	24228975	24229279	+	Acp95EF	0	0	0	0	0	0	0	0	0	0	0	46	12	0	0	0	0	10	0	39	33	118	164	280	38	0	0	0	27	0	41	6	9	73	57	0	0	0	0	16	4	6	19	0	9
chr3R	27694883	27695057	+	Acp98AB	0	0	0	0	0	0	0	0	0	0	0	8	2	2	0	0	0	6	0	33	11	36	0	0	19	10	0	0	42	11	31	3	46	0	33	0	0	0	0	0	0	24	0	0	25
chr3R	29991144	29993411	-	Acph-1	0	0	58	0	404	0	0	0	0	59	106	189	238	56	197	0	184	160	80	858	606	3586	2229	3785	531	194	284	24	589	511	417	168	805	2097	865	2	46	0	0	4	22	208	26	442	256
chr2R	8665813	8683022	+	Acsl	186	110	78	0	1664	176	0	0	117	572	410	2148	991	642	1228	788	669	1155	0	1505	794	7819	6265	7364	6555	1485	1156	954	7107	3105	2114	1349	6576	9563	4318	8	362	0	90	352	237	4478	1660	3268	2991
chr2R	6013910	6015689	-	Act42A	0	94	0	0	266	2	0	94	0	0	28	259	412	180	156	130	206	230	0	1117	696	2064	1925	3125	461	137	238	25	756	798	426	160	444	763	664	0	3	0	0	53	23	186	183	147	253
chr2R	20944021	20946431	+	Act57B	0	2	0	0	633	2	0	0	0	0	106	24	87	48	40	24	186	331	0	148	31	92	124	152	315	18	0	47	244	52	31	89	281	378	262	0	0	0	0	116	64	301	160	657	254
chrX	5900861	5905399	+	Act5C	116	0	0	2	268	0	0	0	50	0	0	570	1283	54	152	62	346	397	0	1962	960	3405	1179	4120	3543	2374	2259	1930	3728	2705	2071	431	916	2595	803	2	0	112	0	92	63	1000	390	918	570
chr3L	21985210	21987190	+	Act79B	86	0	0	0	114	6	0	0	66	0	96	29	89	10	222	0	1	261	0	84	27	43	44	22	441	22	0	0	289	66	79	135	292	238	308	0	0	0	0	30	9	131	128	238	64
chr3R	13425983	13428375	+	Act87E	0	0	0	0	177	0	0	104	112	108	103	92	95	54	410	0	78	341	0	181	76	372	124	40	500	69	448	90	422	236	193	144	347	840	567	4	0	40	2	40	30	236	254	382	305
chr3R	15439969	15442177	+	Act88F	0	0	0	0	201	4	0	0	14	0	0	58	142	0	0	61	72	164	0	68	40	395	356	441	316	40	0	150	273	156	116	114	284	460	364	2	12	0	55	34	6	283	112	611	556
chr4	1077331	1084796	-	Actbeta	0	130	0	0	52	4	0	0	56	28	136	100	262	90	560	262	144	376	2	234	112	576	119	682	1064	155	0	202	1108	275	334	282	871	852	939	0	0	0	64	172	128	614	402	607	699
chrX	2023822	2042311	-	Actn	40	158	0	0	1034	162	0	0	16	304	284	840	1248	240	956	624	256	550	100	1643	1007	4149	3018	4736	2886	753	642	340	3580	1476	1434	900	2431	4408	2404	6	112	106	2	149	134	1347	1011	1256	881
chr3R	16975885	16977795	-	Actn3	0	0	0	50	198	0	0	0	0	123	0	24	54	0	242	0	0	106	42	33	5	186	83	200	207	6	0	1	129	34	31	42	158	182	68	0	0	0	38	322	177	187	78	84	46
chr2L	12921091	12925453	+	ACXA	14	0	0	0	328	0	0	0	252	96	100	58	173	74	295	343	240	294	0	209	60	115	83	122	622	52	0	0	544	56	64	150	320	540	271	0	0	0	2	106	40	440	300	489	227
chr2L	12916814	12921008	+	ACXB	184	0	0	0	100	110	0	0	118	158	76	45	166	18	195	98	16	223	46	253	24	111	99	168	563	28	0	0	447	124	66	128	467	470	352	0	124	0	0	33	26	325	396	249	233
chr2L	12912530	12916774	+	ACXC	0	0	0	0	212	0	22	0	0	35	52	71	190	136	368	158	94	306	0	182	34	114	84	212	737	48	2	44	461	146	142	134	367	310	440	0	0	0	2	64	30	450	266	282	250
chr3L	2237608	2243719	+	ACXD	112	0	0	0	524	176	0	0	96	262	192	96	226	0	608	518	320	451	108	292	78	348	186	152	1361	101	70	4	926	240	150	294	766	987	615	4	0	0	22	127	92	701	415	876	422
chr2L	12925611	12929823	+	ACXE	20	0	0	0	156	0	0	0	12	96	450	48	86	0	4	7	110	491	52	225	34	120	81	0	706	32	0	14	595	90	85	180	148	396	352	0	0	0	0	48	44	391	276	318	344
chr2L	13912083	13912652	+	Acyp	0	0	0	0	0	0	0	0	0	2	0	10	21	0	0	0	0	4	0	20	22	21	12	0	80	0	0	22	93	38	20	18	21	169	93	0	0	0	0	24	7	40	0	63	56
chr3R	15792688	15793487	+	Acyp2	0	0	0	0	82	11	0	0	0	0	0	61	167	0	7	0	0	138	3	479	307	800	144	535	472	102	0	95	447	98	179	88	662	1539	777	0	0	0	0	0	18	245	13	4	110
chr3R	9065183	9066303	+	Ada	0	18	0	0	294	0	0	0	284	288	0	113	59	14	0	268	22	116	36	341	170	766	264	627	174	178	0	0	1472	977	389	151	338	1112	456	0	116	0	62	20	23	125	157	4	197
chr2L	11996809	11997965	+	Ada1-1	0	0	0	0	116	0	0	0	0	0	122	107	135	60	168	0	0	49	0	234	119	597	812	1268	232	10	0	0	136	37	33	50	164	447	138	0	38	0	2	35	15	42	10	0	44
chr2L	11992902	11994054	+	Ada1-2	0	0	0	0	101	0	0	0	0	0	14	82	150	36	200	0	0	32	0	155	96	705	948	907	247	28	0	2	183	30	21	47	166	315	125	0	38	0	0	29	15	64	16	2	48
chr3R	18252843	18255487	-	Ada2a	0	0	0	76	375	0	104	0	0	40	0	147	573	192	250	0	162	212	71	619	452	2717	2585	3335	415	21	344	0	488	292	239	190	615	976	557	0	0	0	0	38	10	201	18	130	170
chr3R	8236632	8240515	-	Ada2b	62	0	0	0	377	2	0	0	152	0	284	278	249	320	0	182	86	240	0	862	633	5165	3699	3980	1134	138	0	186	981	411	447	400	1269	2965	1884	0	0	0	101	128	39	654	442	244	467
chrX	18085761	18088418	+	Ada3	0	0	0	0	24	0	0	0	0	128	171	208	321	0	4	67	39	156	16	612	341	959	1091	1288	276	86	330	118	247	100	191	115	360	1047	471	0	16	0	0	10	14	73	0	88	62
chr3R	15442246	15476193	-	AdamTS-A	376	0	0	0	3387	252	122	122	434	540	328	2535	1220	1410	2728	434	875	2002	157	1614	640	4524	4318	3935	8608	1218	1570	1018	6496	1950	1213	1459	4284	5355	3451	6	104	0	186	828	433	25037	6235	18809	8757
chrX	5698557	5708633	+	AdamTS-B	0	172	0	0	264	0	0	0	112	236	58	515	359	146	386	146	184	236	58	353	226	1505	1281	1784	1810	252	228	2	1497	687	426	287	616	1057	706	2	0	0	0	60	39	1468	410	1453	997
chrX	1773725	1788065	+	Adar	94	4	8	0	266	176	92	4	6	180	2	194	371	166	696	316	246	366	60	790	327	3887	2312	2842	1896	366	186	192	3221	799	643	585	1837	2958	1664	4	238	70	0	120	67	851	385	600	557
chr2L	13808360	13811474	-	Adat1	0	0	0	0	1005	0	0	0	134	0	0	117	143	90	0	84	174	106	0	183	92	1222	1578	1044	361	44	0	0	288	26	82	110	408	432	324	2	266	0	0	18	14	165	56	0	210
chr2R	24611703	24613906	+	Adck1	104	0	0	0	46	0	0	0	88	0	16	69	110	0	282	0	76	176	50	291	193	1225	1379	1059	283	30	0	0	314	133	81	117	394	597	312	6	140	0	0	4	27	152	72	274	129
chr3L	11169817	11172411	+	Adck5	0	0	0	0	45	0	0	0	0	0	172	73	119	100	366	0	8	104	62	164	156	1428	1293	1651	455	40	60	0	354	74	84	132	220	393	429	0	70	0	0	0	14	228	66	104	38
chr2R	11970686	11977721	+	ADD1	186	0	0	0	780	104	0	0	0	0	136	226	488	256	494	456	112	454	72	713	389	4783	5511	7892	980	132	0	120	841	454	339	254	1193	1647	1109	0	0	0	0	150	40	259	244	341	179
chr3L	13019715	13022688	-	AdenoK	0	0	0	0	248	202	0	0	34	70	14	297	884	0	186	86	222	213	0	792	421	2039	1816	2770	616	129	282	137	568	300	304	198	617	1871	1019	0	0	0	0	36	17	246	88	312	303
chr2R	6662265	6668085	+	Adf1	62	2	124	98	837	16	76	0	276	846	28	1005	1630	226	554	261	401	700	508	2261	1303	4431	1693	2672	5668	1271	850	330	5181	1561	1383	925	5372	11148	4706	46	764	66	198	319	186	2109	465	1402	1046
chr3L	17751731	17764158	-	Adgf-A	6	0	0	0	973	210	0	0	240	290	282	109	350	458	453	0	314	486	24	464	76	337	174	158	1805	68	174	309	1404	144	209	277	772	1215	905	2	216	0	56	98	82	1047	378	664	482
chr3L	17754936	17764158	-	Adgf-A2	6	0	0	0	430	150	0	0	126	208	238	84	277	358	378	0	98	341	0	292	54	255	96	158	1252	50	96	213	1007	128	117	167	474	557	596	2	114	0	4	56	32	788	182	302	238
chr3L	17748833	17750588	-	Adgf-B	2	0	0	0	1	60	0	0	0	0	106	34	82	58	509	0	0	81	0	127	29	61	41	10	334	50	468	22	241	64	53	89	386	123	190	2	0	0	0	14	18	101	13	322	178
chr3R	13706757	13709129	+	Adgf-C	0	0	0	0	81	0	0	0	90	0	0	45	78	42	24	126	80	116	0	78	32	946	1192	1387	358	32	24	0	261	111	87	130	202	246	312	2	5	0	0	26	12	121	164	224	130
chr3R	13703084	13705402	-	Adgf-D	0	0	0	0	278	106	0	0	14	0	0	44	131	136	159	98	118	200	0	87	36	193	137	146	299	36	500	78	234	120	95	165	115	362	235	2	196	0	2	49	11	170	206	271	248
chr2R	14656798	14658755	-	Adgf-E	10	0	0	0	339	0	0	0	0	86	52	66	262	0	314	77	154	440	48	262	48	43	64	48	281	18	0	0	228	62	79	108	92	468	442	0	0	0	0	43	35	155	199	426	206
chr2L	14615552	14618902	+	Adh	14	7	37	5	125	8	31	15	2	130	8	24	191	61	73	98	12	277	0	136	52	70	65	11	686	114	5	328	633	278	335	176	408	686	493	0	102	75	21	29	29	744	389	1063	694
chr2L	14615552	14618902	+	Adhr	14	7	37	5	125	8	31	15	2	130	8	24	191	61	73	98	12	277	0	136	52	70	65	11	686	114	5	328	633	278	335	176	408	686	493	0	102	75	21	29	29	744	389	1063	694
chr3L	10663376	10664435	+	Adi1	0	0	0	0	323	0	0	0	0	0	0	84	79	1	152	0	0	68	0	54	97	303	164	222	265	24	0	0	255	37	84	35	81	384	127	0	0	0	0	26	4	92	0	48	113
chr3R	22543693	22547846	-	AdipoR	0	0	0	0	197	142	0	0	0	156	0	205	273	72	276	194	96	170	0	346	224	1876	2730	2506	615	70	0	0	496	140	160	102	616	1036	347	0	0	0	38	17	54	243	132	286	159
chr3L	12200322	12204082	-	Adk1	0	0	0	0	108	0	0	0	0	0	198	83	115	106	632	216	100	206	0	135	41	1213	1185	899	548	16	124	0	469	186	164	107	537	294	230	0	0	0	0	34	20	258	156	304	113
chr2R	24024207	24025877	+	Adk2	4	0	0	0	392	0	0	0	126	0	0	179	416	128	142	0	94	170	126	638	334	1469	1151	1672	387	45	0	2	348	172	200	170	645	1405	523	0	0	0	0	42	31	95	0	60	0
chr3R	10887345	10889588	-	Adk3	0	0	0	0	137	4	0	26	108	88	110	360	309	166	189	310	143	370	74	507	388	2533	305	767	1974	485	93	102	1472	318	532	245	842	1092	639	2	12	0	2	174	92	988	278	436	368
chr3R	30134856	30149606	-	AdoR	106	0	0	98	991	98	0	0	210	438	0	233	486	418	464	574	262	881	122	641	249	567	287	770	2386	291	104	541	1818	1065	566	769	1404	1440	1820	0	2	0	84	362	145	1176	850	1647	1335
chr2R	18151704	18154060	+	adp	0	0	2	0	546	0	0	0	36	14	118	295	345	124	370	148	300	326	0	580	546	1860	2126	3205	392	74	176	75	348	163	181	181	897	2073	738	0	306	0	0	24	18	216	126	330	411
chr2R	14929703	14934861	-	ADPS	178	0	0	0	635	28	0	0	0	38	0	196	103	0	400	0	0	200	0	216	84	288	118	312	800	102	389	272	747	288	226	243	486	520	427	0	2	0	0	63	56	843	651	1680	454
chr3R	17018780	17021120	-	AdSL	120	98	0	0	508	0	8	0	2	0	0	152	155	104	434	10	188	376	0	577	323	945	1178	858	477	70	0	68	254	130	68	165	233	587	458	12	0	0	0	58	14	300	181	260	142
chr3R	20824667	20830580	-	AdSS	0	0	0	108	682	0	94	0	76	368	180	694	825	210	132	804	232	354	167	999	700	2825	2069	3239	2450	652	6	376	2756	1196	846	608	1798	4149	1789	12	40	0	2	70	82	1042	534	1320	550
chr3R	9332064	9334714	-	Aduk	236	0	0	0	590	0	0	0	0	0	76	98	341	82	94	110	0	374	0	389	293	2394	2997	4754	361	66	270	248	340	185	170	161	610	907	570	0	22	0	0	74	24	181	72	114	164
chr2R	7243024	7245776	-	Ady43A	62	0	0	0	393	0	0	0	188	796	252	1900	613	158	695	694	539	1072	146	1311	1066	1002	1489	8675	938	402	1394	4866	1813	3983	1838	290	672	5096	3368	2	284	0	64	204	123	376	95	2786	1602
chr3L	9763544	9786466	+	Ae2	28	120	46	0	1013	0	0	0	508	151	42	1371	784	274	1866	544	579	954	54	809	367	5991	3972	6246	4805	1241	1227	1262	6532	4829	1549	865	1684	1738	1597	0	248	0	160	316	144	3050	1208	2116	1840
chr3L	21433422	21438639	+	Aef1	116	2	0	0	296	14	0	0	98	152	196	236	733	190	662	654	218	452	150	1439	573	4209	3537	3504	1817	300	464	76	1502	697	589	532	2108	7110	2018	2	156	0	0	106	60	934	530	438	569
chr2R	17786135	17788556	+	aft	0	54	0	0	562	0	0	68	30	0	0	298	246	42	294	17	134	212	0	479	256	1697	2404	2964	495	54	0	64	286	88	114	142	723	878	635	0	0	0	0	2	16	110	190	208	114
chr3R	14320191	14326689	-	Afti	100	0	0	0	566	0	2	0	0	98	0	176	398	302	1377	16	2	369	160	1086	508	5100	4412	5196	1150	255	202	125	899	530	650	346	1553	2930	1440	0	6	0	0	64	50	929	66	562	538
chrX	14784664	14786551	-	Ag5r	0	0	0	76	0	150	0	0	76	0	0	23	30	56	0	0	0	24	0	80	20	150	84	152	127	14	0	0	238	160	148	60	88	154	145	0	0	0	0	26	17	54	64	304	98
chrX	14782962	14784052	-	Ag5r2	0	0	0	48	144	0	0	6	0	0	0	10	8	92	0	0	0	38	0	36	8	71	22	80	118	58	0	0	122	196	130	59	80	22	38	0	0	0	0	10	13	71	166	145	68
chr2R	13171401	13174796	+	AGBE	0	0	0	0	456	0	0	0	182	328	0	117	320	80	252	100	0	276	0	763	506	3236	3614	5100	640	164	262	28	479	233	278	246	819	2034	499	0	230	112	0	18	32	280	76	396	149
chrX	5814864	5815820	-	AgmNAT	0	0	0	0	86	0	0	0	0	0	0	36	22	0	5	0	49	16	0	50	38	16	35	10	94	3	0	0	54	2	18	51	90	100	65	0	0	0	0	38	2	49	0	50	62
chr3L	4246343	4254306	-	ago	90	0	0	0	704	0	0	94	262	398	0	490	2023	476	234	453	599	718	310	2942	1060	8382	6805	10602	4436	1097	1734	484	4004	1465	1502	891	4266	9981	3667	4	126	0	30	181	154	1747	679	988	860
chr2R	13943387	13958089	-	AGO1	74	0	0	116	1206	136	0	16	552	702	420	2072	1742	710	1417	788	939	1200	220	2816	1712	9530	8451	9450	8409	2555	1580	2600	8632	4203	3292	1745	5805	16257	6815	12	200	0	80	231	236	3436	1388	2148	2274
chr3L	15554113	15561042	+	AGO2	114	18	0	0	370	6	4	0	4	256	40	335	561	86	504	376	476	430	34	1040	503	7729	6942	8783	1785	499	1120	542	2247	1193	948	490	2120	5542	2548	24	378	8	106	159	98	706	242	614	442
chr3L	23554593	23689640	+	AGO3	1012	470	154	266	8894	596	4	102	1414	1314	2732	1414	4064	2452	8474	3502	2972	6383	887	11909	12806	15850	3736	4020	14130	1542	1142	1800	11942	1896	2142	3598	12252	17521	11917	6409	41228	2360	19010	11114	7364	5675	2378	4270	3036
chrX	12765266	12772851	+	Agpat1	0	0	0	0	250	0	0	0	0	76	78	34	174	80	168	120	196	246	0	42	104	148	80	0	596	66	120	0	573	294	154	144	122	350	387	12	224	0	4	84	34	230	178	224	98
chr2L	8449691	8463994	-	Agpat2	154	10	2	8	658	52	10	14	78	82	216	272	441	301	930	330	384	889	84	461	297	843	294	566	1727	182	70	102	2169	1010	505	411	833	1243	1065	104	672	58	494	250	164	1252	672	878	966
chr3L	16381772	16385957	-	Agpat3	98	0	0	0	166	0	0	0	174	104	0	207	695	36	597	335	256	298	50	1252	457	3210	2043	2923	1150	310	78	50	1826	1630	675	354	1246	2619	1546	2	482	0	120	81	46	597	58	371	141
chr3L	16378974	16381570	-	Agpat4	0	0	0	0	47	0	0	0	0	0	0	100	118	198	176	116	102	172	0	50	41	640	100	118	515	103	186	0	597	689	241	133	348	595	245	0	0	0	0	38	14	213	62	317	106
chr3R	6658806	6660100	-	agt	0	0	0	0	261	0	0	0	0	86	0	196	82	0	140	0	79	238	0	329	260	1555	1299	1367	334	44	210	172	274	37	67	93	193	539	328	0	0	0	12	16	34	192	16	0	128
chrX	15450261	15453167	+	Ahcy	0	0	0	84	286	0	0	0	64	0	105	208	171	0	80	185	20	121	58	518	370	955	1235	1646	272	58	0	0	300	7	93	97	252	568	328	0	346	0	90	36	22	107	106	194	56
chr3L	2768466	2772325	-	AhcyL1	220	0	0	0	380	0	0	0	2	10	2	188	430	82	593	0	340	316	0	585	251	2603	3238	5850	640	43	2	0	538	167	280	236	356	1418	718	0	0	0	0	45	54	227	12	533	118
chr3R	16978439	16982158	-	AhcyL2	58	0	2	0	142	174	0	0	0	110	104	386	188	160	266	126	200	331	66	128	31	511	330	858	715	82	0	184	637	116	114	183	686	525	644	0	0	0	2	210	108	637	190	739	397
chr2L	2151754	2155389	+	AIF	0	0	0	0	358	1	0	0	212	470	0	121	474	4	484	30	246	267	20	598	274	4270	4509	6195	621	142	194	68	732	576	346	187	312	1212	757	0	0	0	32	68	14	268	94	316	239
chr2R	8927014	8928105	-	AIMP1	0	0	0	0	227	0	0	0	16	0	0	106	459	140	6	170	0	32	103	692	356	1380	898	681	228	58	164	3	143	94	130	129	675	1489	720	0	3	0	12	8	6	101	140	5	174
chr3L	15583638	15585347	+	AIMP2	0	0	0	0	80	0	0	0	0	22	0	136	284	0	120	0	96	67	25	181	180	1528	1397	1558	352	39	0	86	253	49	84	94	255	1215	263	0	0	0	0	20	4	116	42	192	140
chr2R	23544024	23544901	+	AIMP3	0	0	0	0	9	0	0	0	0	38	42	119	151	0	0	22	4	22	47	232	167	433	628	493	207	22	0	0	141	26	96	46	331	487	191	0	0	0	0	29	4	54	69	0	61
chr2R	12569014	12569847	-	Ak6	0	0	0	0	271	0	0	0	0	0	0	40	90	0	0	0	0	57	51	263	185	716	330	488	153	34	0	0	252	331	108	33	119	259	96	0	0	0	64	27	13	103	0	70	50
chr2L	8415690	8431297	+	Akap200	242	232	104	0	1708	430	30	0	322	552	148	2560	2034	622	1314	756	1054	1079	286	1448	789	8775	5302	7851	10083	2944	2702	1613	12555	5239	4168	1722	4752	12920	4868	26	472	16	54	210	190	4753	1778	5024	2786
chr3L	4141467	4142070	+	Akh	0	0	0	0	4	0	0	0	0	0	0	20	13	0	0	0	0	48	0	40	14	461	322	262	118	7	41	0	90	74	58	44	3	113	41	0	0	0	52	36	0	68	18	144	177
chr2L	6711286	6716186	-	AkhR	118	0	0	0	442	0	0	0	332	4	204	96	279	152	540	48	40	257	5	266	82	289	103	208	751	64	0	0	549	113	182	199	700	860	603	0	126	130	20	163	110	794	978	1328	1280
chr3L	7369843	7373711	+	akirin	44	0	0	0	436	0	0	0	78	420	22	440	986	0	620	206	318	492	136	1811	975	3155	1489	2880	2205	418	518	66	2022	447	463	354	1649	5278	1450	0	0	0	44	42	28	809	136	378	246
chr3L	11620535	11624381	-	Akr1B	0	0	0	0	60	0	0	84	110	146	0	119	254	256	34	0	28	260	144	444	258	2111	1836	2038	704	294	262	122	626	296	178	202	452	1030	768	0	0	0	32	56	34	397	293	328	232
chr3R	16099228	16105670	+	Akt1	0	0	4	0	731	0	0	0	454	288	204	442	1019	202	480	408	340	436	178	1229	572	5836	4065	4898	3872	1109	866	554	3091	1821	1091	838	3555	7629	3510	4	114	0	76	116	83	2412	682	1634	1401
chr2L	378112	387439	+	al	0	0	0	0	1414	130	0	0	252	176	0	2342	720	162	680	404	566	1119	194	689	870	1251	568	1176	3076	522	817	494	2898	1780	811	583	1900	3603	1394	8	230	1	112	2169	1300	13674	4969	15750	5788
chrX	9273413	9275653	+	Aladin	0	0	0	0	155	0	0	0	2	0	0	113	239	0	304	0	0	82	56	251	309	1690	1400	2414	183	66	0	174	334	138	152	94	392	578	230	0	0	0	0	0	16	89	76	232	0
chr2L	8378262	8381764	-	AlaRS	112	0	0	0	234	0	0	0	0	184	0	316	517	78	588	188	226	324	60	855	504	3270	5032	7462	573	125	58	182	491	206	297	234	901	1674	960	0	0	0	20	70	30	176	132	266	82
chr3L	5146098	5149852	+	AlaRS-m	126	0	0	0	922	140	0	0	100	0	102	130	296	368	270	0	382	303	0	396	281	3474	3992	4214	724	73	142	20	549	312	249	226	746	1379	639	0	0	0	2	115	53	231	46	426	101
chr2R	23964772	23966757	+	Alas	0	0	0	0	330	72	0	0	0	2	0	200	229	78	276	0	15	187	0	355	246	938	1458	1302	287	42	0	0	274	44	81	112	384	903	260	0	2	0	2	0	14	161	34	213	191
chr2R	9135375	9137933	-	alc	0	0	0	0	204	0	0	0	96	0	1	261	411	54	0	0	104	86	0	697	438	1313	1009	1080	583	120	16	88	387	276	176	181	520	1650	755	0	0	0	0	0	37	254	58	380	160
chr3R	26254069	26261591	-	Ald1	154	0	132	0	337	2	84	0	140	30	88	446	438	186	325	130	344	272	80	663	336	2493	2256	2662	2505	265	0	104	1771	484	320	405	1069	2476	1026	0	172	0	34	58	75	1553	313	1349	597
chr3R	26414088	26416192	+	Ald2	188	0	0	0	169	156	0	0	0	0	31	45	161	138	294	234	50	110	42	134	23	59	17	166	358	26	0	0	345	66	62	108	174	238	76	0	0	0	42	4	26	594	159	820	333
chr2L	9387389	9391567	+	Aldh	0	0	0	110	296	4	0	0	198	228	0	450	315	126	1064	122	200	197	60	187	98	646	462	570	1589	230	82	242	1112	152	225	334	847	1918	1650	4	0	0	40	58	70	986	420	494	426
chr2R	7466879	7477162	-	Aldh-III	144	0	2	0	823	0	0	200	222	122	0	943	525	240	740	110	232	572	75	613	466	4634	3986	7196	2397	491	574	350	2315	714	978	651	1651	3525	1566	0	0	0	0	60	138	1235	630	1594	771
chr3L	19266473	19268913	-	Aldh7A1	0	108	0	0	146	0	0	0	0	88	0	37	74	246	638	0	14	154	0	78	25	1004	1337	1479	357	24	0	50	246	80	69	71	344	520	167	0	70	0	0	0	42	127	78	330	42
chr3R	3623143	3627690	+	Alg-2	88	0	0	0	127	0	0	0	76	86	0	68	400	8	287	0	44	362	0	453	293	5940	2516	1490	528	59	182	0	417	77	129	183	960	2459	1006	4	228	0	160	91	57	218	66	112	266
chr3R	17809401	17811134	-	Alg1	0	0	0	0	129	0	0	0	82	0	0	176	623	124	316	288	44	223	0	770	456	1240	1807	2546	442	127	114	181	261	180	119	161	578	905	499	0	0	0	14	0	12	144	169	48	2
chr3L	11164971	11166620	+	Alg10	0	0	0	0	43	0	0	0	0	2	0	116	155	0	188	0	44	94	21	433	330	1295	1716	2117	283	50	98	2	299	123	134	99	493	564	314	0	0	0	0	40	20	185	16	68	224
chr3L	21625806	21628571	+	Alg11	0	22	84	0	350	0	0	76	0	108	138	185	140	0	202	0	86	174	0	226	205	2051	2256	3160	461	32	250	0	476	84	192	106	327	838	518	0	0	0	0	58	29	162	31	228	120
chrX	15472164	15472859	+	Alg14	0	0	0	0	19	0	0	0	0	0	30	12	175	0	0	0	0	23	0	397	210	450	242	584	70	18	0	84	93	0	21	77	157	720	234	0	0	0	22	0	6	21	1	0	0
chr3L	3143808	3145284	+	Alg2	0	0	0	0	8	0	0	0	0	2	0	83	225	0	217	4	84	106	0	417	220	691	600	1287	260	30	0	0	183	59	168	114	486	943	318	0	156	0	2	38	18	111	88	230	130
chr2R	23705439	23709792	-	Alg3	0	78	0	0	373	132	0	70	172	30	130	289	458	56	305	0	7	342	34	655	324	1716	1756	2115	775	40	154	10	458	213	178	220	539	1031	611	0	226	0	0	59	31	250	200	398	140
chr3R	25221589	25224118	+	Alg9	122	0	0	0	202	198	0	0	29	188	0	144	218	0	143	0	170	95	0	392	256	2353	2296	2226	500	21	182	46	297	167	104	137	554	921	687	0	4	0	0	60	16	207	160	367	142
chr3R	7094596	7124185	-	Alh	418	220	104	146	2913	419	136	150	1292	994	644	3629	2523	1444	2472	1542	1532	2941	648	2708	1924	16423	10501	15591	15489	4474	1449	1996	16861	7883	4313	2949	7872	13448	8253	20	1000	0	28	772	514	9806	3293	7502	5647
chr2L	8993818	8997379	-	alien	0	0	0	0	388	2	0	60	0	0	0	96	139	11	296	0	100	208	20	269	219	2716	2860	2739	514	45	172	246	477	70	110	138	604	499	662	0	104	0	0	50	37	205	170	463	218
chr3R	27696466	27700110	-	ALiX	16	0	0	0	226	38	0	0	156	0	9	221	469	210	158	230	198	311	0	975	548	3115	3422	3948	665	90	336	6	806	528	320	264	1447	3108	1124	0	0	0	71	58	38	306	257	750	93
chr2R	16625293	16640011	-	Alk	156	16	0	0	556	205	0	0	7	302	64	207	452	424	890	434	718	764	114	716	161	923	914	945	1828	128	140	28	1941	1066	335	543	1243	1522	889	2	198	0	0	190	120	1220	386	1519	738
chrX	15858134	15859487	-	AlkB	0	0	0	0	92	0	0	0	90	0	0	105	27	0	192	0	0	30	42	73	78	228	92	431	216	0	0	0	194	4	63	42	90	516	73	0	0	0	0	84	18	38	0	0	0
chr3L	21442227	21444819	-	Alp1	0	0	0	0	128	0	0	0	0	0	0	35	82	2	184	110	228	242	12	145	70	181	93	124	441	12	2	78	369	63	84	125	77	402	236	0	0	0	0	18	28	122	98	72	182
chr3L	5592741	5595272	-	Alp10	0	0	0	0	112	0	0	0	34	68	102	21	127	0	332	0	0	138	26	127	50	115	67	14	411	22	61	92	263	105	74	88	270	314	220	0	62	0	0	42	23	162	33	119	224
chrX	15587733	15589365	+	Alp11	0	0	0	0	6	0	0	0	0	0	0	32	33	0	184	0	0	35	0	28	16	404	585	915	236	57	4	0	133	102	72	107	169	228	224	0	0	0	0	26	26	43	66	128	6
chr2L	19424050	19429224	+	Alp12	0	0	0	0	880	344	0	0	184	150	42	680	331	354	378	386	498	368	54	502	309	649	191	352	2552	417	130	152	2053	750	457	433	1299	2514	1336	4	0	0	0	62	86	1758	388	1508	662
chr3R	10073821	10075373	-	Alp13	0	0	0	0	14	0	0	0	0	26	0	14	30	0	2	80	0	115	0	61	13	33	23	0	193	6	0	84	153	12	35	32	182	24	76	0	0	0	0	28	10	158	38	56	134
chr2R	22206005	22207987	-	Alp2	0	0	0	0	74	161	54	0	0	0	0	44	67	72	2	0	9	262	0	121	58	116	77	188	425	56	68	82	366	457	82	158	283	634	388	0	208	0	0	66	50	247	116	1061	124
chr3R	31048929	31052540	+	Alp4	48	0	0	0	536	0	30	0	2	0	0	44	233	90	6	29	72	195	2	177	47	795	1017	1745	488	98	352	0	423	204	246	98	283	352	232	0	28	0	84	27	34	224	97	251	5
chr3R	21005160	21006990	-	Alp5	170	0	0	0	202	0	0	0	0	14	0	36	102	96	0	0	0	208	0	102	27	63	37	18	332	60	2	0	198	249	65	115	382	447	295	0	0	0	0	0	21	211	226	340	247
chr2R	9561638	9563871	+	Alp6	130	0	0	74	236	0	0	0	34	6	516	351	188	0	512	128	242	155	0	390	77	140	105	430	497	42	0	50	382	496	242	136	204	829	569	0	202	0	0	38	24	197	158	406	339
chr2R	22203694	22205593	-	Alp7	138	0	0	0	545	44	0	0	26	94	0	50	145	70	61	182	96	151	0	134	32	67	78	166	461	68	2	52	316	392	75	118	325	611	284	0	0	0	2	51	49	259	153	441	257
chr2R	22208464	22210765	-	Alp8	46	0	0	22	69	0	0	0	9	92	88	43	134	0	32	0	1	242	21	112	41	103	106	246	469	116	0	60	347	356	118	163	388	766	451	0	3	106	48	15	49	207	176	543	370
chr3L	5595542	5597422	+	Alp9	0	0	0	0	114	102	0	0	0	0	0	48	119	60	151	0	76	177	26	175	33	89	66	312	270	16	0	118	188	52	82	94	181	384	254	0	0	0	0	106	31	131	190	152	97
chr3R	29591831	29617157	+	alph	142	176	92	190	1713	4	80	0	416	98	440	849	1028	569	1370	334	746	1633	214	1011	485	5452	5482	6528	4800	625	328	138	4006	1071	1082	1059	2525	4044	2793	6	124	0	4	464	254	3659	1218	3073	1549
chr3L	23318646	23338100	-	alpha-Cat	0	0	26	4	1216	118	0	0	192	128	38	237	720	354	923	620	64	794	192	795	341	14859	6230	4448	1417	150	0	998	1237	211	483	331	1110	2174	1308	118	2102	210	564	310	231	616	342	297	290
chr2R	23957842	23961631	+	alpha-Catr	46	24	0	0	529	0	0	0	0	122	76	71	173	144	416	385	124	201	0	179	84	349	131	290	636	71	116	0	421	62	129	151	421	902	331	0	2	0	36	98	64	211	204	74	334
chr3R	7545733	7549124	-	alpha-Est1	147	0	0	0	52	0	0	0	296	20	0	60	57	96	124	0	0	132	58	96	34	87	64	0	540	16	16	2	492	78	70	122	206	398	432	2	106	0	0	66	33	205	89	354	284
chr3R	7486583	7493845	-	alpha-Est10	130	70	0	56	443	0	2	0	0	120	68	280	251	8	662	332	44	672	74	320	130	1045	746	822	2247	832	614	196	1871	536	275	348	967	756	790	0	0	0	18	139	78	1794	643	732	670
chr3R	7541810	7545230	+	alpha-Est2	4	0	0	0	26	0	0	0	56	20	0	38	153	122	274	0	208	179	0	66	30	109	60	106	499	24	0	0	370	36	50	98	396	504	132	0	2	0	0	28	37	246	144	74	166
chr3R	7538972	7541631	-	alpha-Est3	40	0	0	0	192	0	0	0	0	0	0	56	165	104	180	0	0	364	0	213	88	788	996	694	496	80	0	26	380	38	80	144	426	470	426	0	0	0	0	60	28	240	102	337	230
chr3R	7536687	7538615	-	alpha-Est4	0	0	0	0	8	0	0	0	8	0	0	42	44	0	50	0	66	279	0	40	57	213	136	276	328	32	0	0	213	188	109	71	92	431	257	0	62	0	0	100	8	157	0	62	56
chr3R	7526369	7528068	+	alpha-Est4aPsi	78	0	0	0	4	0	0	0	0	0	84	12	51	0	0	80	88	158	58	52	22	31	36	240	285	7	0	0	176	48	38	59	127	147	232	0	0	0	0	22	5	141	24	68	124
chr3R	7533496	7536390	-	alpha-Est5	0	0	0	0	194	0	0	0	120	90	62	50	54	44	0	304	32	224	0	123	56	163	82	100	605	20	0	180	407	106	100	111	68	319	461	0	0	0	2	66	17	221	0	252	316
chr3R	7524567	7528777	-	alpha-Est6	78	0	0	0	204	2	0	0	0	170	84	49	125	0	237	210	88	503	120	159	62	149	97	358	872	32	0	0	443	106	97	185	510	634	721	0	0	0	0	77	34	380	238	284	258
chr3R	7519563	7523753	-	alpha-Est7	0	0	0	0	312	2	0	0	150	0	0	58	162	0	0	74	18	149	7	169	50	133	110	60	674	44	0	0	605	45	60	187	571	392	365	0	0	0	0	22	38	463	348	318	460
chr3R	7509343	7515670	-	alpha-Est8	150	0	0	0	152	0	0	0	114	0	92	54	169	110	322	136	178	234	4	126	36	106	85	98	816	78	18	2	622	84	62	102	332	210	338	0	0	0	0	110	44	399	158	458	236
chr3R	7493921	7505098	-	alpha-Est9	126	0	0	64	406	0	0	0	172	212	0	131	404	142	388	78	266	696	84	376	86	332	179	216	1633	86	236	186	1053	218	173	276	910	1014	1013	0	102	0	60	219	70	753	459	872	710
chrX	10266792	10325958	-	alpha-Man-Ia	1042	96	116	120	5962	444	422	428	880	1158	754	1379	3609	2214	10668	2518	2354	5252	910	4393	5728	4080	2067	3603	10649	1480	1064	1240	10010	2386	2477	2368	4122	5342	4757	14290	35932	4486	25488	8278	5502	5465	2295	4139	2630
chr3R	29109053	29112822	-	alpha-Man-Ib	0	0	0	0	439	4	0	0	130	126	0	98	386	92	282	0	270	391	60	373	254	3810	3354	3973	735	133	108	422	781	314	737	138	536	983	392	4	0	0	40	62	22	273	246	240	310
chr3R	29928701	29930386	-	alpha-Man-Ic	0	0	0	0	390	0	104	0	98	0	0	41	101	96	188	62	150	228	0	97	34	761	398	193	214	95	97	0	305	228	44	77	362	294	213	0	0	0	0	44	25	130	96	203	99
chr3R	9412548	9417264	+	alpha-Man-IIa	110	0	0	0	322	0	0	0	2	10	2	162	332	166	730	108	0	270	0	379	188	2396	3523	3494	573	168	4	26	539	90	283	222	346	960	648	6	0	0	0	70	36	309	168	546	466
chr3R	15804248	15824118	+	alpha-Man-IIb	78	2	2	0	2207	210	192	90	18	250	528	1887	842	438	8088	98	782	1307	186	961	641	5699	4690	5998	5689	1046	670	1242	5807	2378	1761	1056	2832	5075	2390	8	224	0	66	984	228	4136	2152	5300	3060
chrX	8143904	8145602	-	alpha-PheRS	0	0	0	0	144	0	0	0	223	0	6	132	298	0	136	0	124	102	68	426	416	571	614	876	176	38	0	142	140	46	60	118	375	760	361	0	2	0	0	24	12	61	78	84	0
chr3L	1778485	1795328	-	alpha-Spec	98	84	132	62	800	8	66	0	248	224	436	426	1633	402	986	456	660	1262	304	1007	556	10988	10238	14216	4536	1262	650	298	4794	2169	2372	948	2041	5468	3056	4	186	0	86	312	133	1880	1036	1722	1434
chr2L	3021309	3023141	-	alpha4GT1	0	50	0	56	773	0	0	0	121	202	71	56	219	118	95	0	92	198	0	453	241	1929	1706	1735	309	37	92	44	241	155	90	133	323	735	267	0	0	0	0	58	14	177	29	104	69
chr3R	25832230	25842878	+	alpha4GT2	54	10	10	10	642	48	40	32	288	122	160	160	288	122	870	186	274	483	44	362	182	451	182	278	1419	98	298	60	1424	605	282	264	546	852	792	84	680	146	372	224	106	960	358	775	558
chr3L	1641066	1645199	-	alphaCOP	0	0	0	88	100	0	0	0	0	112	200	309	593	140	704	318	166	389	4	642	433	3703	5695	8649	641	110	0	0	464	385	414	276	1168	1896	779	0	0	0	2	106	30	291	382	471	301
chr3L	6009446	6011021	-	alphaKap4	0	0	0	0	6	2	0	0	0	0	0	10	31	0	9	126	41	46	0	89	34	44	22	0	233	12	0	112	151	0	18	50	70	108	120	0	0	0	16	3	4	104	98	68	26
chr3L	20313632	20316577	+	alphaSnap	0	0	0	0	540	6	0	88	86	0	130	361	274	0	238	66	2	50	0	750	403	2507	2404	1454	506	73	0	52	339	51	177	163	719	1925	570	2	0	0	0	20	32	208	214	229	112
chr2R	11344260	11345119	-	alphaTry	0	0	0	0	170	0	0	0	144	12	0	24	41	86	243	248	22	61	1	157	36	76	41	286	240	45	0	0	183	42	39	165	385	399	192	0	0	0	0	0	19	135	159	180	303
chr3L	9681268	9683370	+	alphaTub67C	74	0	0	0	96	0	0	0	38	0	2	32	68	278	164	258	168	218	0	78	30	1224	1111	1434	281	59	0	0	233	172	154	166	238	592	484	2	140	0	0	34	23	124	144	404	105
chr3R	7086599	7088839	+	alphaTub84B	0	0	1	0	52	0	0	0	136	264	16	769	822	0	553	281	145	361	71	2192	1018	2096	2098	6813	1116	1094	2535	1248	1130	2057	989	286	1065	2610	1049	0	0	0	0	151	46	418	286	832	584
chr3R	7530753	7532732	+	alphaTub84D	0	0	106	0	495	0	0	0	15	2	0	131	188	300	199	0	0	25	0	590	312	254	361	237	444	12	0	72	271	70	62	124	239	501	264	0	0	0	0	8	17	177	48	189	27
chr3R	9731221	9733250	-	alphaTub85E	0	110	0	111	138	0	0	0	84	0	0	24	86	60	13	56	6	320	30	220	56	154	63	0	334	74	214	80	200	82	70	133	414	237	408	0	0	0	0	52	18	95	220	66	26
chrX	19748314	19750167	+	Alr	0	0	0	0	122	0	0	0	0	0	0	113	146	96	188	108	0	8	0	189	201	1072	780	2578	367	44	0	0	169	52	141	98	392	810	460	0	4	0	0	9	18	84	40	112	52
chr3R	25381065	25382781	-	alrm	0	0	0	0	332	0	0	0	0	0	0	36	46	0	151	0	0	179	60	42	18	106	31	82	399	69	0	18	1175	308	186	135	374	256	44	6	0	0	10	17	20	170	156	254	2
chr3L	21674394	21679755	-	Als2	95	152	0	0	786	4	0	0	256	258	0	274	575	328	246	322	224	723	12	779	394	3744	4337	5756	1065	306	640	226	1121	1650	999	403	1183	2113	981	2	46	0	4	103	54	414	332	863	471
chr3R	17673732	17682515	-	alt	42	0	0	0	970	2	0	0	144	438	96	1223	825	92	398	369	390	485	0	1038	594	5874	4169	3513	3231	333	234	314	3411	737	775	526	1469	4001	1892	0	94	0	52	187	88	1854	608	1124	1075
chr3L	3024129	3026521	-	aly	0	0	0	0	266	66	0	0	34	0	0	30	63	0	32	0	126	165	0	102	42	84	32	94	391	4	76	0	228	30	40	112	100	240	322	0	0	0	16	44	18	185	44	400	298
chr3R	6762593	6765261	+	Ama	0	18	0	0	66	2	0	0	122	102	0	224	137	66	283	0	10	225	44	225	104	288	218	302	787	92	0	148	597	94	66	183	554	823	438	0	146	0	0	80	49	1092	409	1566	369
chr2L	20750934	20752341	-	Amacr	0	0	2	0	233	0	0	114	94	0	0	55	75	114	167	2	0	84	0	292	228	881	525	395	286	1	0	0	244	5	131	97	427	780	269	0	0	0	2	0	21	106	26	142	157
chr2L	19110154	19114110	+	amd	0	0	0	88	412	0	0	0	464	114	189	100	198	52	173	0	116	218	70	167	72	827	457	214	1103	451	0	104	816	271	128	289	716	642	475	2	267	104	2	106	33	508	280	164	334
chrX	19886108	19890060	-	amn	2	0	0	0	138	0	0	0	102	0	0	319	227	244	342	102	260	45	79	101	89	324	60	118	1676	710	738	650	1919	774	462	196	416	678	430	2	2	0	0	321	216	1211	680	641	1107
chr2L	287252	289144	-	Amnionless	0	0	0	0	110	0	0	0	45	256	0	123	80	160	16	0	34	164	30	114	75	131	81	46	347	35	0	101	291	76	111	96	410	500	397	0	0	0	0	20	26	180	224	146	222
chr3R	26697697	26714159	-	amon	0	2	56	4	814	488	82	34	264	284	116	158	485	367	526	250	464	699	26	479	96	417	262	495	1947	165	0	106	1429	206	253	329	716	1222	887	0	0	0	38	182	85	783	430	348	454
chr2L	18596136	18596921	-	amos	0	0	0	0	13	0	0	0	0	7	0	13	39	41	0	114	4	81	0	29	22	62	37	202	151	12	0	0	71	0	27	43	131	241	136	0	0	0	0	0	13	52	1	74	1
chrX	13830741	13845866	-	AMPdeam	172	0	0	102	740	0	0	0	260	190	208	583	461	158	910	308	264	748	56	776	669	1901	1782	3172	1784	497	2	295	3232	1193	821	680	1787	2673	2418	4	120	0	4	116	99	1305	599	1762	878
chr2R	12593604	12612068	+	Amph	174	0	0	0	530	14	0	0	348	218	186	1238	1053	590	1184	506	418	925	204	692	445	3218	1590	1149	3385	554	362	136	3041	820	954	810	2129	3734	2603	0	12	0	65	226	123	2320	1070	2242	1812
chrX	1375536	1378896	+	AMPKalpha	108	0	2	0	230	0	0	0	0	0	220	163	148	106	55	72	10	56	26	269	246	831	1294	1812	386	74	170	0	257	0	175	168	315	1323	274	0	0	0	0	0	18	125	68	0	127
chr3R	15247163	15249137	-	Amt	0	0	10	0	308	0	0	0	32	344	116	69	280	94	77	116	88	384	47	153	99	933	122	522	732	413	955	488	1080	1298	694	193	402	888	488	0	0	0	0	123	26	416	281	1050	445
chrX	11710120	11715565	-	Amun	160	0	0	50	598	4	126	0	98	195	266	914	1228	240	704	600	380	376	194	1255	739	4236	1721	6001	5074	1610	882	1000	4418	1776	1914	1069	3537	8667	4386	16	4	0	38	58	174	1446	572	797	844
chrX	9245915	9247336	-	amx	0	0	0	0	0	0	0	0	49	134	0	128	217	0	0	5	0	104	0	559	408	733	350	326	164	42	50	0	187	42	69	131	351	1343	373	0	0	0	0	56	14	78	0	25	58
chr2R	17124764	17126369	+	Amy-d	34	78	0	0	86	0	0	0	30	4	5	34	107	82	0	0	220	131	0	110	15	53	76	164	281	31	0	22	255	62	64	129	260	152	383	0	0	0	0	42	15	175	80	522	274
chr2R	17118636	17120303	-	Amy-p	14	50	0	0	412	0	0	0	188	0	0	56	66	128	235	0	26	208	0	91	34	28	55	136	259	36	202	100	196	70	113	114	468	124	380	0	0	0	0	118	33	147	99	720	300
chr2R	16651095	16652699	-	Amyrel	170	0	0	0	11	1	0	0	110	0	0	34	74	108	286	0	0	178	30	97	22	62	32	0	309	4	0	2	293	72	80	124	235	376	303	0	0	0	0	48	25	182	242	292	134
chr2R	9062295	9077554	+	ana	374	0	0	0	704	464	0	0	178	562	78	1710	670	170	1822	124	680	868	54	433	378	1806	576	1730	4903	734	0	246	3796	1744	638	584	1886	2550	2052	0	2	0	56	1653	1090	6084	2614	7666	3968
chr3R	24530576	24536395	+	ana1	0	0	0	0	635	240	0	50	0	190	0	213	407	200	434	185	362	429	9	854	402	5832	5119	6336	819	212	124	74	726	549	441	219	1047	2246	757	2	1	0	0	40	41	351	302	326	328
chr2R	8898729	8900211	-	ana2	0	0	0	0	66	42	0	0	42	0	0	100	787	0	387	0	6	202	2	1095	618	1807	1112	959	313	48	40	18	166	33	183	104	506	1328	747	1	0	0	0	6	18	117	3	12	13
chr2R	12344983	12351325	+	ana3	0	0	0	114	890	128	0	0	148	278	22	339	617	450	245	224	397	429	2	707	660	3818	4287	3774	936	52	198	222	751	168	208	289	1465	2504	1136	0	116	0	2	56	62	445	216	379	310
chr2L	13905645	13909212	+	Ance	104	0	0	2	223	0	0	0	0	32	0	101	135	254	373	0	38	116	0	906	76	557	380	329	438	92	2	304	480	69	112	138	396	356	165	0	0	0	0	64	24	406	174	714	230
chr2L	13909333	13911719	+	Ance-2	20	0	2	0	208	126	106	0	0	86	0	30	111	107	87	82	26	256	60	117	49	495	248	115	411	40	0	0	398	111	92	126	244	525	429	0	0	0	0	106	20	231	132	362	164
chr2L	13914725	13956188	+	Ance-3	238	146	0	0	4358	220	0	24	166	496	582	933	1317	366	2047	1332	484	1774	188	1450	668	1500	659	642	7666	777	94	153	6247	1522	758	1488	4277	4811	4103	2	80	0	38	504	360	5747	3024	5665	3966
chr2R	9039728	9042142	-	Ance-4	0	0	0	0	248	0	0	0	0	0	275	41	168	148	206	0	128	113	22	171	20	52	51	0	398	21	154	0	299	44	45	94	350	160	279	0	0	0	0	52	36	270	214	334	250
chr2R	24888628	24891023	-	Ance-5	0	0	0	0	0	2	0	6	6	116	116	52	52	182	239	8	135	299	18	98	48	788	413	596	530	124	156	174	563	852	400	118	278	160	222	0	0	0	0	52	26	211	58	276	216
chr3L	17621824	17630971	+	anchor	0	0	0	0	901	0	0	0	388	174	96	318	430	152	488	98	370	338	42	537	341	4540	4558	4632	1236	184	292	254	1012	626	393	376	682	1622	681	0	0	0	2	74	52	717	274	798	766
chrX	18178526	18179472	-	Andorra	0	0	0	0	0	0	0	0	0	0	0	20	32	30	0	0	192	0	0	69	2	15	16	0	45	14	0	60	53	34	6	33	48	108	60	0	63	0	0	14	18	42	0	120	99
chr2R	23694003	23695232	+	angel	0	124	0	0	113	0	0	0	0	0	0	105	56	98	60	10	78	103	8	180	157	842	862	655	200	60	88	38	183	57	123	51	80	322	121	0	80	0	0	0	13	53	20	182	58
chr4	115074	129849	-	Ank	162	98	0	0	718	14	0	0	30	636	58	345	1364	146	916	308	140	458	72	1213	731	24444	12109	14513	1740	381	524	230	2318	1111	1559	815	2213	4539	2708	295	4621	162	889	1336	1029	678	360	850	635
chr3L	7655389	7718395	-	Ank2	288	0	92	64	6390	280	0	186	974	1216	465	923	2030	1452	5334	1708	1684	4598	346	2750	720	2070	1098	1424	11480	864	1012	816	7954	1304	1320	2747	7469	10540	7238	10	768	16	198	1188	456	5335	3614	6421	4450
chrX	17571854	17579229	-	Ankle2	198	2	0	0	202	0	0	0	0	154	0	596	327	262	227	0	92	248	42	734	492	3014	3090	5779	1602	314	82	0	1453	478	542	561	1407	3728	1412	0	36	0	0	40	40	1071	540	1104	1003
chr4	132220	143123	+	anne	98	0	0	0	636	134	0	56	106	52	80	380	776	336	894	192	626	478	46	774	463	21213	8940	8714	1755	291	652	240	2850	424	770	847	2810	5735	2125	56	1036	72	178	600	644	693	186	459	556
chrX	21317936	21319296	-	anox	14	0	0	0	46	0	0	102	0	0	0	83	317	54	144	0	7	36	58	666	367	1324	663	1437	306	84	0	182	136	68	89	64	292	790	221	0	92	0	0	18	24	109	123	40	0
chr3R	30209948	30210382	+	Anp	0	0	0	0	0	0	0	0	0	0	0	2	6	0	0	0	0	0	0	11	2	3	6	124	42	6	0	0	38	0	4	15	0	72	0	0	0	0	13	0	1	22	0	48	48
chrX	10778954	10786907	-	Ant2	180	0	98	0	330	0	0	0	410	4	236	631	815	388	269	88	524	409	54	1145	732	2958	1544	2367	3367	798	908	534	4175	2307	1417	688	1502	3402	1585	2	132	0	42	100	60	1099	392	1204	931
chrX	11168030	11169058	-	antdh	0	0	0	0	0	0	0	0	0	0	0	14	23	68	0	0	0	10	0	4	12	16	6	10	78	4	0	148	67	38	30	37	40	0	64	0	0	0	0	16	2	16	0	4	27
chr3R	6896253	6999228	-	Antp	810	244	0	60	5817	700	130	74	2054	1960	794	14894	5032	3584	7072	2226	3534	5034	1043	4006	2008	10057	3546	5408	38545	6546	3501	2048	43579	6468	8354	4991	11612	19109	14519	24	740	10	133	9652	3557	92380	21455	73760	30352
chr2R	12846848	12848004	-	antr	0	0	0	0	64	0	0	0	1	0	46	26	52	96	252	0	0	46	0	63	11	437	285	54	218	73	0	0	182	29	45	64	7	63	68	0	8	0	0	0	12	106	58	369	130
chrX	20171445	20173514	-	AnxB10	0	18	0	0	64	0	0	0	0	3	2	152	23	0	22	0	48	105	10	57	115	588	742	861	348	64	0	16	190	20	31	110	293	621	155	0	4	0	0	16	15	111	90	9	14
chrX	16416958	16422265	-	AnxB11	0	0	0	2	18	148	0	0	2	66	224	205	269	120	135	220	42	220	36	524	369	1592	1652	2859	1095	278	242	0	984	204	311	400	1012	2344	1352	6	98	0	0	74	38	363	108	396	140
chr3R	21065241	21070917	+	AnxB9	0	0	0	0	400	0	0	0	0	70	72	470	421	179	352	156	32	268	100	732	511	4488	2656	2586	1231	433	189	360	1752	1193	679	356	1319	2052	1211	4	54	0	0	92	37	572	377	556	372
chr2L	2156484	2178754	-	aop	52	0	6	162	2864	66	252	4	646	1254	626	6395	2406	770	1450	2054	1417	2028	416	2223	1794	10630	4264	7076	21673	7067	3662	4474	32109	16401	7834	2734	11461	18493	9254	6	912	0	64	654	435	10738	3457	10783	6899
chr3L	16470386	16483650	-	aos	136	0	0	0	874	22	48	100	99	244	126	2494	657	60	1453	711	110	824	326	720	587	2075	796	1249	4410	1177	589	1178	4770	2412	1593	443	1129	1118	1043	2	0	0	24	940	383	20239	4565	15778	6837
chr3R	12432533	12433822	-	Aos1	0	0	25	0	29	0	0	0	98	0	0	153	298	0	0	146	17	161	18	404	313	1063	1403	1858	197	14	74	4	176	69	83	68	280	542	330	0	0	0	0	5	7	57	68	42	22
chr3R	15532137	15537292	-	AOX1	32	0	0	0	276	2	0	0	140	0	0	180	192	218	435	0	123	479	44	286	76	200	157	258	1220	108	2	100	741	136	146	249	374	750	840	0	138	0	2	512	133	1760	970	3266	1310
chr3R	15537713	15542414	-	AOX2	70	16	0	0	121	0	0	0	172	74	2	106	201	101	262	128	4	265	0	319	88	222	169	36	987	97	0	0	539	188	166	260	545	1028	574	0	102	0	38	282	136	1649	1019	2333	1192
chr3R	15542748	15548188	-	AOX3	0	0	0	0	650	0	0	96	18	18	148	241	200	116	449	132	344	346	132	411	228	632	661	1676	1241	150	188	0	752	202	155	268	702	1158	858	0	82	0	2	208	96	2599	1062	3637	1434
chr3R	15548628	15552833	-	AOX4	124	0	0	186	277	0	0	0	170	98	0	266	230	192	252	0	112	326	0	196	86	201	170	168	1072	108	0	108	658	42	112	307	540	565	738	0	0	0	12	700	260	3757	1457	4686	1688
chr2R	5706202	5727525	-	ap	324	160	118	0	1384	176	0	0	482	430	1407	2928	2353	482	2048	798	1198	1524	198	2581	1047	5589	2119	3851	8942	2609	2102	1270	14061	5631	3613	2806	7739	23236	7095	4	160	0	128	1551	1066	12781	3625	12916	5505
chrX	19731004	19734581	+	AP-1-2beta	53	0	0	0	268	150	78	0	0	104	0	147	212	0	194	0	72	125	0	557	343	1813	2973	4465	412	83	0	6	219	160	182	224	459	963	535	0	0	0	0	70	33	139	132	86	176
chrX	9108691	9117744	+	AP-1gamma	0	0	2	2	638	0	0	0	28	16	158	247	1109	200	302	236	486	335	0	1264	685	4992	4655	8114	1230	349	198	99	1782	1349	960	734	2222	6060	2333	2	4	0	0	46	44	572	334	487	356
chr3R	9557712	9559525	-	AP-1mu	126	0	0	0	165	0	0	0	0	182	0	187	565	242	106	0	26	162	42	429	326	1140	1450	2023	311	32	58	39	205	44	112	136	313	1009	322	0	0	0	0	4	8	134	52	24	65
chr3R	23958651	23962555	+	AP-1sigma	0	0	0	0	43	56	0	0	47	46	62	182	588	86	301	4	166	207	78	850	351	3418	2334	2988	745	149	36	263	626	432	280	191	848	1334	989	8	0	0	10	30	24	334	230	212	246
chr2L	408030	414777	-	AP-2alpha	388	152	0	0	1405	0	0	0	194	130	197	184	1022	0	322	696	453	328	0	999	389	5108	5260	6002	1109	182	520	84	754	342	356	374	1244	2954	1285	0	47	0	0	84	73	617	412	555	415
chr3R	22462455	22464603	+	AP-2mu	84	0	0	0	180	0	118	0	116	100	0	215	524	84	506	267	81	78	48	849	475	1719	2352	2558	449	44	0	90	263	57	115	156	413	1457	607	0	40	0	2	14	14	165	98	16	154
chr3R	21269209	21270075	-	AP-2sigma	57	0	0	0	238	0	0	0	0	0	0	114	465	24	145	0	56	58	0	1040	458	1872	937	1949	392	43	0	104	321	208	121	132	470	1115	512	2	0	0	40	0	24	131	3	1	57
chr3R	28832301	28844748	-	Apc	142	206	0	0	758	600	34	0	208	421	45	348	855	162	556	264	117	746	194	1406	664	3637	5036	7232	2327	445	484	128	1844	610	751	672	2111	2877	1847	10	368	0	60	132	94	998	943	1386	391
chr2R	17517261	17518186	-	APC10	0	0	0	0	42	92	0	0	0	0	0	63	146	0	366	0	0	16	0	544	275	1253	520	544	163	47	96	0	161	106	85	59	286	642	251	1	0	0	0	8	6	72	1	36	110
chr3R	24163966	24168264	+	Apc2	0	0	0	0	277	132	0	0	0	86	220	240	361	0	324	0	332	212	0	637	476	3647	3984	3621	703	78	210	20	482	122	240	225	593	1038	536	0	8	0	10	55	33	285	260	316	258
chrX	9082931	9085867	+	APC4	0	0	0	0	0	54	0	0	0	0	0	142	233	1	247	0	18	94	60	305	239	1935	2032	4307	272	40	0	0	274	76	111	92	237	1206	733	0	0	0	2	0	16	51	37	0	18
chrX	6597088	6599699	+	APC7	0	0	0	0	364	0	0	0	0	28	108	339	107	0	198	0	13	270	0	242	194	862	209	146	545	182	232	132	918	1495	291	215	564	1426	771	0	2	0	0	42	20	364	52	314	302
chr2L	16908229	16910418	-	ApepP	6	0	0	0	84	2	0	0	126	112	0	36	113	116	0	148	170	119	0	181	171	1317	964	934	360	18	194	0	235	130	116	90	292	729	160	0	0	0	24	104	18	181	98	290	176
chr2L	9938178	9938790	-	Apf	0	0	0	0	45	3	0	0	31	0	1	31	258	0	58	0	0	89	0	835	505	1468	269	209	235	43	0	0	245	16	96	96	482	1187	514	0	0	0	0	34	18	202	36	4	43
chr2L	2766233	2767281	+	aph-1	0	0	0	0	117	1	64	0	46	0	0	145	305	110	49	86	29	151	0	637	502	1141	522	1375	333	53	0	0	231	95	78	176	421	1719	407	0	0	0	58	10	9	142	16	163	96
chr2R	14944458	14962969	-	aPKC	110	0	0	32	794	0	0	0	118	164	32	448	859	184	1460	486	366	693	182	899	417	3945	3383	2552	3309	662	446	241	3874	1974	1143	869	2076	3559	1742	4	146	0	0	343	151	1833	654	1651	1008
chr3L	16595181	16600459	+	Apl	170	0	0	0	237	0	0	74	398	0	4	521	262	234	154	48	218	265	78	173	150	3121	2494	2644	1010	89	4	93	830	115	269	304	582	2476	916	0	0	0	14	58	56	500	198	343	432
chr3L	1196317	1199339	+	Aplip1	41	0	114	0	293	0	0	0	0	210	0	62	134	36	136	140	132	424	0	154	51	76	76	142	434	54	6	0	308	54	66	142	165	282	294	0	0	0	0	71	43	440	303	210	190
chr3R	13287655	13288813	-	apn	0	0	0	0	4	0	0	0	23	0	0	16	49	0	0	0	0	36	0	21	24	30	26	0	93	18	0	0	83	0	28	38	0	0	10	0	80	0	0	7	8	81	0	215	8
chr4	1060969	1077273	+	apolpp	0	0	0	0	964	0	0	82	110	372	214	254	577	94	1580	250	398	809	68	483	261	2123	293	612	2439	168	82	242	2457	438	535	889	2129	3600	2577	14	166	22	164	318	282	1176	504	875	684
chr2L	9634179	9656026	+	Apoltp	140	2	0	2	1526	0	0	170	202	152	210	327	814	444	1274	420	844	1038	102	918	236	604	372	450	3806	366	166	550	3080	904	515	838	2140	2741	2002	0	158	0	22	398	210	1834	1710	2880	2102
chr3L	12206238	12266841	-	app	296	138	2	30	2939	376	108	162	704	324	669	628	1843	670	3340	692	1344	2203	296	2094	857	2764	1470	1917	8382	818	527	296	9392	2488	2512	1460	3957	6070	3839	14	462	0	54	595	361	3786	1324	3652	1928
chr3L	11098412	11100578	+	APP-BP1	0	0	0	0	450	0	0	0	0	0	0	88	170	43	148	0	0	161	0	451	236	1806	1988	2112	373	70	0	0	334	111	95	144	431	1335	572	0	0	0	0	64	13	152	15	48	12
chrX	530501	579044	+	Appl	350	26	0	52	1442	246	20	14	188	299	82	493	1109	466	2302	538	550	2159	394	1454	758	1085	623	1148	4050	459	740	264	4504	1046	1385	956	2384	2761	2499	164	1740	394	1030	824	708	2104	1282	4362	2365
chr3L	1883795	1885019	-	Aprt	0	0	0	0	10	0	0	0	0	0	134	98	107	0	0	168	0	66	74	307	198	600	289	840	500	95	58	0	266	220	101	61	168	202	192	0	20	0	0	0	14	213	104	174	53
chr3L	10894776	10899123	-	Aps	0	0	102	0	352	2	0	0	28	66	42	261	642	360	146	532	180	235	0	618	474	3198	2127	2216	2315	466	426	406	2453	649	601	530	1465	4068	2051	4	0	0	4	82	93	2004	225	861	494
chr2R	23564891	23599526	+	apt	78	0	58	0	2726	224	112	0	383	366	588	1710	1420	1362	1525	722	980	2047	84	1597	699	3712	2269	2239	8196	1272	498	744	6298	2115	1579	1474	3816	5775	4172	10	176	0	6	1422	800	7626	2853	6873	4546
chr2R	13212405	13214496	-	AQP	0	0	0	0	0	0	0	11	148	0	30	35	67	148	598	0	0	162	0	151	62	129	104	263	252	18	0	0	242	52	51	67	110	79	118	0	0	0	0	7	26	74	172	84	156
chr3R	28756999	28758234	-	aqrs	0	0	0	0	88	0	0	12	88	0	0	18	41	0	0	0	0	106	0	78	17	52	19	0	152	0	0	106	179	2	26	46	144	0	169	0	0	0	32	51	24	82	44	294	121
chr3R	8813490	8820682	-	aqz	34	156	0	102	402	170	0	58	66	128	0	1321	1189	0	844	196	500	465	0	1504	869	1868	331	492	2722	1671	1100	647	8595	5286	2336	716	1695	3604	2144	0	10	0	2	44	84	1326	654	1422	818
chr3L	12580672	12596018	+	ara	190	112	0	24	1283	154	92	0	298	8	318	2414	952	103	1626	306	360	1060	170	1535	719	1644	786	1254	5772	1903	888	663	7587	2326	1580	1065	2831	6221	2887	2	118	0	34	2617	1423	16931	3904	17642	6471
chr3R	30445635	30455867	-	aralar1	0	2	0	0	434	0	82	0	0	100	4	288	331	482	488	688	290	610	50	515	378	3992	4531	3816	2187	499	220	2	1738	587	420	444	1300	2232	1323	10	114	0	0	80	78	1226	236	860	1000
chr2R	14357927	14360297	-	Arc1	0	70	0	0	128	0	0	0	114	0	136	143	106	14	191	0	0	209	42	159	182	423	117	577	730	183	892	1200	575	521	243	214	441	597	695	2	28	0	98	32	48	262	24	450	332
chr2R	14361924	14362825	+	Arc2	0	0	0	0	336	0	0	0	0	0	0	152	79	28	0	226	8	134	0	68	158	266	45	278	393	58	160	203	387	152	111	103	172	1103	504	6	0	0	0	0	14	150	117	54	7
chr3R	19877737	19879309	+	Arc42	54	0	0	0	114	0	0	0	0	0	0	107	303	80	222	0	0	84	0	544	312	1082	1445	1208	225	0	0	2	217	96	40	81	186	548	237	0	0	0	0	10	8	140	84	40	22
chr3R	21661186	21662972	-	Archease	0	0	108	0	164	0	0	0	44	0	78	228	80	190	316	198	0	150	20	178	174	1028	475	603	588	67	0	2	580	191	155	89	306	660	314	0	92	0	0	24	27	393	134	152	142
chr4	1124167	1125325	+	Arf102F	72	0	0	0	239	0	0	0	0	0	0	17	220	0	40	120	123	60	0	228	73	2019	597	519	232	41	0	98	216	18	59	67	225	697	525	0	10	0	48	30	17	79	8	78	1
chr2R	15322501	15325490	+	Arf51F	0	0	0	0	306	4	88	0	0	0	0	156	715	28	410	206	243	284	0	1475	680	3678	1663	1037	1071	234	98	254	991	371	322	443	1809	4451	1692	2	2	0	2	50	44	597	142	604	288
chr3L	22868380	22872231	-	Arf79F	0	0	84	0	599	8	0	0	4	160	0	328	1748	259	260	372	2	351	72	1952	1037	4911	1730	2103	2531	855	1571	820	3730	2212	1543	574	2129	8222	2815	2	258	0	24	54	84	878	248	608	451
chr3L	12415026	12417580	-	ArfGAP1	181	0	0	0	186	2	0	0	0	0	0	152	236	160	64	0	155	84	60	293	187	2160	2708	3071	631	105	0	0	346	133	70	84	458	721	260	0	0	0	0	76	28	325	186	168	211
chr3L	22714313	22717577	-	ArfGAP3	4	0	82	0	367	54	0	0	214	72	0	156	450	224	743	298	133	330	122	1081	568	4324	4140	4425	995	182	164	0	628	151	191	248	1656	2087	1198	3	6	0	0	96	44	504	238	208	184
chr3R	11232429	11235013	-	Arfip	0	0	66	0	402	0	0	0	138	198	86	378	282	4	586	0	178	326	0	706	406	2317	3055	4364	499	84	2	0	362	200	112	154	441	1220	267	0	40	0	0	8	20	147	0	145	126
chrX	9107069	9108354	+	Arfrp1	0	0	0	0	70	66	0	0	0	100	10	43	233	0	0	0	0	19	0	220	123	622	354	621	210	36	0	29	231	196	56	87	138	834	146	0	84	0	0	0	8	45	76	42	0
chrX	509435	528028	+	arg	108	0	88	0	1063	316	0	0	78	242	286	1007	635	274	1736	544	244	924	52	1001	1044	4124	2120	3220	3405	891	772	318	3832	1489	1520	920	3331	6119	3443	8	150	0	38	260	160	1685	891	1178	842
chr3L	9048781	9066027	-	Argk	394	0	0	2	696	14	0	0	792	222	458	705	916	460	1756	674	654	1441	122	1018	470	2726	1960	3097	5239	1839	1008	1140	5939	3750	1750	831	2930	3644	2428	2	168	0	104	346	260	4311	1083	3562	2362
chr2L	8939725	8942105	-	Argl	0	0	0	0	0	2	0	0	0	42	0	30	74	0	178	79	0	184	42	110	25	1612	1694	644	295	59	0	0	302	494	151	63	176	528	182	0	0	0	26	44	20	144	3	118	63
chrX	15841769	15844145	-	ArgRS	0	0	0	0	154	2	0	0	40	0	0	102	305	0	56	98	0	24	54	340	264	1847	1530	2662	281	40	469	0	305	48	110	117	234	1184	256	0	0	0	0	24	8	86	0	202	58
chr3R	7887045	7890150	+	ArgRS-m	4	0	0	0	509	0	0	104	157	99	300	91	168	26	254	164	0	125	88	603	265	2279	2436	3926	570	47	0	150	416	219	170	126	308	863	703	0	0	0	2	106	33	243	68	267	150
chrX	18130392	18137784	-	ari-1	46	0	2	58	404	116	82	0	134	174	4	145	735	110	746	112	278	381	36	611	315	3657	3110	3488	1321	146	398	354	1112	210	408	429	1751	4616	1777	0	60	0	0	56	67	483	178	201	561
chr2R	22212835	22217264	+	ari-2	118	96	0	0	309	0	0	0	0	372	0	387	413	270	585	24	294	219	72	667	449	3187	3375	5120	1845	460	480	106	2207	1275	647	510	1422	3455	2069	0	92	0	4	156	62	1210	524	580	679
chr3L	15983135	15984362	+	Arl1	118	0	0	0	388	0	0	0	0	52	218	73	332	0	74	116	112	150	0	589	323	750	900	1077	204	42	0	0	165	42	114	112	439	1118	466	0	2	0	0	5	22	97	56	54	25
chr3R	8341100	8341872	+	Arl2	0	0	0	0	222	0	0	0	0	100	0	110	205	0	128	160	0	112	0	279	188	909	850	1001	126	16	0	0	136	0	43	40	181	530	195	0	0	0	0	23	15	69	0	0	27
chr4	177348	179389	-	Arl4	10	0	0	0	164	6	0	38	99	0	10	85	469	0	144	0	28	101	0	560	239	3223	1156	1985	379	60	6	224	372	164	135	164	696	1768	1032	2	127	0	42	81	62	108	38	110	16
chr3L	8298501	8299839	-	Arl5	0	0	0	0	0	0	0	0	74	68	0	207	763	197	0	0	1	77	0	1146	574	1559	566	441	403	37	117	184	542	129	205	256	812	1647	873	0	0	57	0	2	6	212	26	148	58
chr2R	19444179	19445058	+	Arl6	0	0	0	0	10	13	0	0	0	0	0	51	40	58	0	0	13	77	0	69	60	1199	1070	1536	133	59	0	132	170	41	122	34	173	121	196	0	0	0	0	0	7	75	32	51	0
chr3R	16643605	16645171	+	Arl6IP1	0	0	0	0	32	0	0	0	0	0	0	87	382	196	372	104	2	124	0	372	320	1870	1514	2134	323	16	350	552	379	150	168	82	188	757	209	0	0	0	0	18	28	100	102	138	98
chr3R	8126605	8129835	+	Arl8	163	0	0	0	486	0	0	104	142	110	0	331	237	0	116	0	0	168	0	385	289	4575	1968	3055	806	290	281	408	1463	4459	556	267	1249	2113	953	0	2	0	2	130	63	824	357	970	613
chrX	1891401	1900646	-	arm	2	0	0	96	1082	0	90	0	356	4	124	1087	1593	198	150	720	427	560	118	2407	1317	5658	2939	4200	3148	807	1107	450	3001	1580	1567	1148	4083	10794	4625	4	2	0	6	96	64	987	482	650	733
chr3L	3461317	3466303	+	armi	24	0	0	0	140	0	0	0	0	0	2	157	238	164	160	308	10	276	0	269	221	3780	4623	4337	856	62	214	158	610	74	149	146	392	934	312	6	0	82	1	46	28	388	164	450	131
chr3R	12691743	12694232	+	Arp1	224	0	0	0	238	0	0	0	0	0	2	116	379	167	166	302	59	150	0	461	236	2068	2538	2226	481	34	0	4	305	44	60	156	486	1223	572	0	0	0	0	24	25	235	30	192	21
chrX	19644531	19646176	-	Arp10	0	124	0	0	330	0	0	70	4	6	0	138	204	0	0	0	18	134	48	354	237	980	1009	2276	200	43	462	0	239	501	193	100	318	725	232	0	0	0	0	7	12	62	104	20	66
chrX	16548290	16553968	-	Arp2	110	28	0	0	251	72	0	0	0	0	0	235	261	108	158	58	56	179	0	532	384	3005	1809	2724	1243	244	0	338	1694	626	605	407	1303	3337	1237	0	182	0	0	38	53	388	214	364	369
chr3L	8113407	8115902	-	Arp3	88	0	0	0	470	0	0	0	30	162	0	135	464	164	183	0	105	222	6	618	383	2605	2309	3172	457	54	188	10	443	163	225	175	613	1700	711	0	104	0	1	68	16	200	0	41	230
chr3R	18185498	18187875	+	Arp5	0	0	0	0	171	30	0	0	46	112	6	141	206	0	1	0	88	169	20	336	284	1574	2423	3411	405	35	0	0	323	60	148	127	521	903	380	0	86	0	0	8	25	141	76	118	93
chr2R	16774246	16775676	+	Arp53D	0	0	2	0	60	0	0	0	0	12	2	24	86	0	145	124	88	85	28	38	46	96	36	56	241	34	0	0	191	48	22	40	120	281	226	0	0	0	1	52	18	63	116	292	140
chrX	15735774	15737120	-	Arp6	2	0	0	0	146	106	0	0	0	128	0	112	263	0	172	0	92	36	30	494	369	698	594	1139	213	18	0	74	101	61	72	52	326	1320	476	2	0	0	0	0	8	54	56	128	17
chrX	17858379	17860800	-	Arp8	0	0	0	38	220	118	0	0	0	2	0	209	157	0	60	150	0	178	37	540	284	1002	2050	3077	125	65	0	0	320	124	128	154	549	1666	486	0	0	0	0	45	22	39	0	156	66
chr2L	13827941	13829741	-	Arpc1	0	0	0	0	60	3	0	72	4	0	0	216	500	136	72	12	40	125	0	454	328	1146	1727	2245	382	46	0	411	210	29	81	116	521	997	568	0	0	0	0	48	27	110	50	147	128
chr2L	20417057	20423027	+	Arpc2	0	0	0	4	308	0	0	0	0	2	114	199	310	70	112	282	374	232	122	827	418	4393	2935	2665	1701	254	676	1038	1522	559	474	300	1086	3170	1410	0	0	0	16	8	58	769	154	490	104
chr3R	15834648	15836021	+	Arpc3A	0	0	5	0	146	0	56	0	0	0	0	133	114	0	132	0	0	106	0	442	344	1012	897	1009	182	14	0	310	251	60	90	92	739	972	520	0	0	0	2	20	10	109	0	72	24
chrX	17104571	17105852	-	Arpc3B	0	0	0	0	4	0	0	0	0	0	0	16	17	0	68	0	0	46	0	38	18	20	12	0	155	30	236	0	120	0	23	38	84	52	38	0	0	0	0	0	2	47	42	0	14
chr2L	6125132	6125911	+	Arpc4	0	0	0	0	0	0	0	0	40	2	0	38	110	2	168	94	72	67	0	225	151	604	499	377	168	46	0	0	223	131	67	42	104	816	195	0	0	0	0	0	20	94	48	99	0
chr2L	2580292	2581423	+	Arpc5	120	0	28	0	131	0	0	0	100	0	52	85	227	0	0	0	0	64	0	410	271	1163	787	1558	170	10	186	0	165	32	78	62	227	1392	596	0	0	0	0	2	8	82	126	116	0
chr2R	13453640	13483229	-	arr	284	234	116	74	3242	76	0	148	1320	1434	702	6877	5129	1460	2042	1550	1540	2313	672	2921	2324	9551	3914	8291	31034	7967	6202	2944	33189	9211	8542	4033	13906	43176	15765	24	522	2	52	614	807	26432	8296	25426	13843
chr2L	18078269	18081307	+	Arr1	250	0	0	0	132	0	0	80	110	0	48	22	164	72	164	0	0	76	0	84	33	41	53	126	383	96	0	80	351	203	58	112	180	236	137	0	0	0	0	0	13	199	117	392	201
chr3L	8647261	8648936	-	Arr2	0	0	0	0	0	0	0	0	0	15	0	56	89	0	134	0	204	231	0	76	34	59	38	0	291	14	0	0	275	69	37	111	286	400	187	0	0	0	0	176	124	404	378	1241	418
chr2R	6080828	6085625	-	Ars2	100	0	0	0	296	124	0	0	246	78	80	165	505	164	216	140	147	364	42	618	279	5298	6118	8613	830	184	210	184	1348	209	601	283	703	2080	1036	2	77	0	2	48	42	338	140	226	203
chr3R	10786481	10788226	-	Art1	79	0	0	0	4	0	96	0	34	106	0	313	641	155	74	0	0	90	8	1062	593	2387	2820	3720	511	110	51	0	315	125	200	137	539	1067	377	0	0	0	0	39	21	170	86	160	88
chr2L	4277696	4281324	-	Art2	0	0	0	0	266	0	4	104	0	2	0	182	143	114	413	128	42	253	10	163	50	99	72	176	558	80	158	63	522	138	111	213	376	668	226	0	0	0	42	97	50	385	641	873	721
chr3R	15227605	15229408	-	Art3	0	0	0	0	20	0	0	0	140	0	0	293	554	102	0	0	2	104	0	783	583	1925	1814	2909	295	22	0	0	253	130	162	91	294	874	279	0	0	0	0	64	11	109	122	98	8
chr3R	9982816	9986060	-	Art4	0	0	0	0	538	0	0	0	128	170	0	148	314	396	242	80	113	205	0	674	227	3348	3503	5628	588	209	174	164	1075	567	416	225	859	1318	799	0	118	0	2	18	47	408	52	580	410
chr3R	13944654	13945812	-	Art6	0	0	0	0	14	6	0	0	70	24	0	55	54	0	276	132	0	92	50	22	13	91	63	140	266	14	0	0	216	6	43	66	155	160	44	0	0	0	2	449	80	773	304	1328	596
chr2R	23076688	23079038	-	Art7	12	0	0	0	275	21	0	0	0	190	96	99	161	78	72	115	5	110	0	331	245	1056	1828	1444	366	43	0	0	216	50	43	165	450	958	475	0	192	0	0	0	21	148	183	202	123
chr2L	11009821	11011086	-	Art8	0	42	0	0	697	0	0	0	0	0	0	139	337	0	56	178	90	91	0	589	413	1381	1216	1805	182	66	148	42	379	969	269	81	249	777	202	0	88	0	0	38	22	137	22	54	4
chr3R	13942238	13943460	-	Art9	0	0	0	0	228	0	0	0	0	45	50	197	91	0	9	63	0	219	4	69	39	189	85	254	550	209	0	52	452	26	109	89	412	328	130	0	222	0	0	172	116	3012	1027	3341	991
chr3L	16603053	16608146	+	Arts	0	0	0	0	316	2	0	34	74	11	10	342	238	230	554	68	128	203	6	778	469	4174	3933	4148	764	101	216	80	831	118	197	323	856	1658	1092	2	0	0	0	62	40	400	80	446	228
chr2L	861849	868354	-	aru	4	102	0	0	845	20	0	66	122	332	236	1098	1947	162	364	285	350	796	252	1553	1017	5523	4130	8381	5820	2177	2907	2305	6514	3683	2105	989	3478	6832	3186	7	324	0	34	178	89	2939	1142	2565	1638
chr3L	21528218	21529333	-	Arv1	31	1	0	0	120	0	0	0	74	157	74	39	81	0	304	0	0	66	0	236	218	1609	539	1431	180	20	0	0	103	192	191	59	148	366	198	0	0	0	0	38	6	105	0	68	0
chr3L	18900595	18901554	-	arx	0	0	0	0	224	56	0	0	0	0	0	251	456	0	0	0	13	68	0	1050	670	1740	591	1848	298	96	0	0	269	108	138	111	274	1113	234	0	0	0	0	28	6	97	289	122	23
chrY	702430	704048	+	ARY	0	0	0	0	226	0	0	0	0	0	0	6	8	0	0	0	0	16	0	10	30	2	0	0	46	0	0	0	40	0	0	10	0	0	11	44	200	0	26	0	6	24	0	0	0
chr2R	8114286	8123001	-	Asap	0	0	0	0	676	6	0	90	74	262	0	481	1060	236	878	146	597	720	0	1817	1094	6438	7488	8603	1610	318	1	430	1313	515	863	638	1418	4695	2054	2	210	0	28	120	114	720	268	757	671
chr4	469409	488994	-	Asator	0	0	0	0	1812	172	0	0	0	306	0	745	987	152	1562	542	446	878	262	1148	796	14482	6069	6263	2871	504	190	126	3212	493	947	1044	3034	5494	3368	233	2872	54	1050	648	522	1799	528	1461	1326
chr3L	3163786	3166250	-	Asciz	0	0	0	0	126	2	0	0	24	34	0	398	933	156	210	144	164	161	79	1633	1014	2141	472	1249	918	240	230	194	899	198	334	456	1761	4458	1953	2	110	0	0	20	37	527	32	260	101
chrX	460747	463176	+	ase	0	0	0	0	158	0	0	0	0	0	0	46	22	0	41	68	0	96	16	91	9	77	24	16	215	14	0	0	227	103	55	82	316	178	118	4	0	0	0	100	38	522	239	410	315
chr3L	19618894	19620398	+	asf1	0	0	80	0	36	0	0	0	0	0	0	96	174	0	154	0	0	150	0	477	250	906	580	932	409	56	0	0	329	92	89	101	422	723	381	0	0	0	0	34	10	139	81	62	58
chr3L	19590773	19598755	-	ash1	328	0	60	0	196	2	0	66	2	120	0	183	882	528	325	160	0	322	44	590	280	5773	7199	6338	1116	248	67	94	962	140	400	260	661	1770	793	0	0	0	0	50	68	362	170	366	326
chr3R	24650125	24653376	+	ash2	0	0	0	0	72	2	0	0	54	0	86	312	384	328	172	166	181	314	28	1462	859	4612	2288	3201	1100	160	0	154	940	148	227	274	1075	2014	742	6	0	0	66	60	54	552	220	200	94
chr3R	19879719	19886030	+	Ask1	0	0	0	0	320	2	0	0	0	2	0	204	631	112	342	282	88	303	38	814	440	4578	5566	5927	959	82	0	4	583	46	209	228	676	1314	593	8	0	0	76	46	30	426	352	309	278
chr3R	5603236	5606543	-	asl	0	2	42	0	23	2	0	0	0	0	254	94	303	106	274	0	45	198	6	444	317	2584	3379	4549	441	67	130	0	420	70	97	202	564	1233	703	2	0	0	0	0	32	146	71	140	38
chr2L	19129469	19131954	-	AsnRS	0	0	0	2	255	0	0	78	152	54	0	210	401	224	889	0	0	196	0	615	424	1678	2452	3525	392	44	0	28	285	92	192	163	805	1773	724	0	0	0	0	8	36	199	178	176	171
chr2R	17001994	17003599	+	AsnRS-m	0	0	0	0	102	0	0	0	0	166	1	144	146	10	118	154	17	72	0	429	277	1586	1360	1722	194	60	0	280	200	58	94	89	227	668	235	0	0	0	1	0	6	73	0	120	12
chr3L	21173118	21174973	+	AsnS	0	0	652	0	179	2	2	0	72	0	0	195	105	146	0	0	26	84	0	343	146	261	288	102	471	76	0	0	346	173	106	143	513	725	522	0	0	0	0	74	26	152	93	274	194
chr3R	24753849	24760513	+	asp	24	0	0	0	320	58	0	0	118	60	2	133	280	68	740	226	246	289	100	425	264	5140	5607	6735	1005	144	0	196	723	116	264	217	551	1129	585	0	6	0	0	132	58	404	176	676	378
chr2R	16110331	16116996	+	Asph	0	0	0	0	346	60	0	0	110	66	1420	139	343	278	754	238	30	547	50	396	98	1240	892	950	1049	124	186	120	934	170	239	422	987	1583	969	0	40	0	0	76	68	487	576	414	516
chr2R	21217856	21251150	-	ASPP	334	264	208	154	1383	252	0	44	712	454	363	1484	1668	662	2032	1325	1053	1911	358	1360	800	3591	2025	3499	11930	2249	2030	1367	17209	5176	3996	1838	3176	8658	4735	8	194	0	10	382	318	4814	1604	4748	2430
chr2R	12877004	12883168	+	AspRS	0	0	0	0	594	0	0	0	0	247	138	607	945	160	968	204	390	333	270	1295	754	6466	6347	9770	1373	642	948	600	1940	751	693	635	2287	5397	2988	6	58	0	42	186	88	869	625	1111	605
chr2L	16827078	16832093	+	AspRS-m	0	2	0	0	88	118	0	0	94	82	98	186	283	164	926	316	102	176	44	748	384	6334	5191	4697	980	238	112	256	799	472	410	275	1277	2267	1179	4	160	0	146	40	53	479	126	318	200
chr2R	22886398	22887578	+	asrij	0	0	0	0	218	27	0	0	4	0	0	225	357	120	210	170	33	59	33	1133	680	1891	1055	2074	448	15	0	234	275	67	115	138	861	1790	911	0	0	0	0	43	22	174	45	112	12
chr3R	5607799	5609810	+	asRNA:ASTR	0	0	0	0	254	0	0	0	2	140	33	39	59	0	24	106	64	133	0	31	13	1254	1973	1892	276	48	0	26	121	32	90	72	195	320	198	0	0	0	0	52	14	76	0	188	84
chr3L	12129103	12131488	-	asRNA:CR11538	0	0	0	0	193	2	0	0	2	0	110	59	260	418	640	150	14	376	0	154	100	220	116	98	538	84	40	0	286	54	148	237	531	1319	573	6	0	0	18	74	48	179	154	758	120
chr3R	13455511	13466106	-	asRNA:CR17025	4	70	0	0	750	0	0	0	220	256	124	165	341	588	688	184	206	588	40	425	100	554	423	742	1598	131	72	32	1107	358	249	401	930	1264	845	4	2	84	0	335	68	1363	694	1561	823
chr2R	22756165	22758995	+	asRNA:CR30267	0	0	0	0	222	0	0	0	0	0	80	47	72	0	192	0	122	159	0	112	38	75	74	0	466	84	122	0	340	76	55	156	410	521	273	0	0	0	2	6	33	180	204	179	232
chr3R	11222414	11223029	-	asRNA:CR31144	0	0	0	0	0	0	0	0	0	4	50	16	648	0	42	0	0	51	0	755	289	639	557	926	201	162	384	152	129	224	109	39	51	340	20	0	0	0	0	9	12	40	38	1	3
chr3R	9022057	9024018	+	asRNA:CR31429	124	0	0	0	312	0	0	0	330	0	0	49	176	199	434	170	120	317	0	135	64	815	949	1995	400	144	111	0	335	223	305	167	320	683	401	2	41	0	0	53	24	151	230	291	250
chr3R	9779519	9782693	-	asRNA:CR31514	0	0	0	2	252	2	0	0	0	82	0	348	176	108	334	0	0	247	0	406	223	2100	1300	2271	774	150	204	268	661	132	207	159	594	706	795	0	218	0	2	0	22	262	153	200	476
chr2L	13777195	13778124	+	asRNA:CR31845	0	140	0	0	28	0	0	0	39	29	146	439	184	130	194	166	0	163	58	85	45	476	35	110	1139	527	121	124	1382	946	463	88	554	574	455	0	0	0	0	81	37	681	179	412	328
chr2L	5769752	5771537	+	asRNA:CR31912	0	0	0	0	192	0	0	0	152	0	0	34	138	66	82	102	0	69	0	50	30	1072	1290	1861	305	80	0	178	432	271	180	109	397	410	291	0	0	0	30	48	20	214	88	276	157
chr3L	20207866	20208801	-	asRNA:CR32224	20	0	0	0	59	0	0	0	0	106	0	19	24	0	0	94	0	91	0	94	52	28	13	20	238	4	0	136	163	44	15	42	106	238	139	0	0	0	0	23	9	81	214	189	85
chr3L	4221704	4222734	-	asRNA:CR32252	2	0	0	0	98	0	0	0	0	0	1	108	57	0	68	0	0	147	0	130	16	175	88	130	273	82	0	0	283	70	120	50	187	205	303	4	0	0	42	57	16	453	341	328	289
chr3R	31767973	31769423	+	asRNA:CR33945	0	0	0	0	324	144	0	0	0	94	0	266	151	0	18	0	0	73	84	41	10	1290	590	1009	487	108	64	140	1262	270	182	181	564	323	531	0	0	0	0	50	12	369	157	122	160
chr2R	14769599	14771295	-	asRNA:CR42254	0	0	0	0	189	0	0	0	112	0	0	107	588	94	2	0	84	158	94	1126	491	1231	175	332	952	50	0	2	739	164	171	146	752	1816	677	0	2	128	36	64	16	495	86	190	28
chr2R	21631421	21634040	-	asRNA:CR42547	0	0	0	0	106	0	0	0	130	0	92	159	190	1	138	2	410	208	68	257	173	1796	1817	1780	445	6	252	0	274	60	118	128	630	848	395	0	0	0	0	46	15	209	49	172	200
chr3R	7143487	7144295	+	asRNA:CR42738	0	0	0	68	0	0	0	0	0	0	0	14	19	0	7	0	0	40	38	51	12	27	18	0	157	14	0	0	112	45	15	26	10	58	52	0	46	0	0	2	2	32	0	0	0
chr2R	22985374	22986549	+	asRNA:CR42742	0	0	0	0	144	0	0	0	0	0	0	25	34	0	0	0	0	69	0	49	17	20	8	0	189	13	0	0	173	72	38	68	16	2	39	0	0	0	0	2	6	123	38	137	82
chr2L	11531966	11534547	-	asRNA:CR42743	0	0	0	0	121	0	0	0	0	72	22	21	81	0	256	0	66	100	13	81	40	50	23	0	339	26	0	0	284	0	58	67	175	180	206	0	0	0	4	20	38	199	54	142	70
chr3L	2088166	2089626	+	asRNA:CR42860	0	0	0	0	0	0	0	0	0	23	0	17	36	26	162	0	0	13	2	48	17	327	71	1	203	110	0	46	346	42	180	74	220	153	103	0	0	0	0	12	4	82	24	63	22
chr3L	14034531	14036836	-	asRNA:CR42871	9	0	0	0	331	0	0	0	0	88	0	83	117	202	132	0	0	124	76	131	79	579	485	672	480	94	0	106	213	90	131	137	352	946	298	0	128	0	0	16	8	79	48	92	150
chrX	12973825	12974615	-	asRNA:CR43152	0	0	0	0	6	0	0	0	0	0	0	2	32	0	2	0	0	42	0	13	0	8	0	0	46	0	0	0	42	7	4	6	26	0	2	0	0	0	0	0	2	34	0	0	0
chr3L	15520318	15521554	-	asRNA:CR43159	40	0	0	0	32	0	0	0	0	18	0	19	73	72	101	46	3	61	0	42	16	894	1200	1499	222	14	0	142	127	68	38	44	411	306	266	2	0	0	2	30	12	121	168	228	146
chr2R	20896994	20898629	+	asRNA:CR43160	0	0	0	0	84	0	0	0	0	0	0	49	57	34	120	10	17	100	0	15	2	240	137	410	244	38	0	42	121	24	36	50	9	56	65	0	2	0	0	548	266	548	83	1257	305
chr2R	21607687	21608477	+	asRNA:CR43243	0	0	0	0	136	1	0	0	14	0	0	52	81	0	0	0	0	93	0	3	12	168	31	0	312	51	0	0	239	107	35	54	114	215	94	0	0	0	0	4	16	298	53	99	88
chr2R	24793807	24795772	+	asRNA:CR43257	0	0	0	0	50	0	0	0	2	0	144	542	111	0	194	42	50	171	0	88	56	893	667	513	651	94	0	27	531	181	87	139	326	888	461	0	0	0	0	26	34	567	165	262	162
chr3R	25902846	25906766	-	asRNA:CR43259	0	0	0	0	180	0	0	0	0	72	0	31	134	57	208	234	0	154	26	91	42	136	36	169	463	12	0	46	444	106	111	134	56	235	352	0	2	0	0	100	13	161	210	228	177
chrX	15662289	15665707	-	asRNA:CR43299	0	0	0	0	0	0	0	0	0	4	0	30	50	0	256	0	0	108	0	60	51	52	18	0	353	14	0	0	212	70	44	85	158	92	148	2	0	0	0	12	36	208	108	410	190
chr2L	18200336	18201135	+	asRNA:CR43413	0	0	0	0	286	0	0	0	70	0	0	13	28	0	0	0	134	113	0	53	15	43	11	0	145	0	0	0	59	0	12	28	0	132	196	0	0	0	0	4	1	84	40	0	41
chr4	867824	871426	+	asRNA:CR43425	0	0	0	0	248	102	0	0	2	16	238	60	46	74	52	12	0	44	0	70	38	4907	1414	2378	380	56	0	96	424	363	264	140	364	990	330	22	418	10	34	243	197	111	38	64	100
chr3L	22850111	22854434	+	asRNA:CR43426	38	22	0	0	506	20	0	0	556	126	142	1574	584	84	456	412	596	478	48	278	128	914	185	6	4625	968	1250	400	3983	1381	768	765	4247	6854	3882	2	0	0	0	104	142	2716	1268	2701	1921
chr2R	15682569	15684933	-	asRNA:CR43429	0	2	0	0	74	0	0	0	2	0	0	145	138	94	412	6	48	156	0	307	296	737	1456	1336	323	56	0	0	224	51	63	108	180	642	389	0	0	0	0	10	6	77	188	134	44
chr2R	19399769	19401335	+	asRNA:CR43430	0	0	0	0	0	0	0	0	0	0	0	50	99	84	172	0	62	234	0	143	75	440	140	153	294	116	276	0	577	874	386	151	459	695	314	0	0	0	2	55	18	179	197	668	176
chr3L	17166863	17167542	+	asRNA:CR43433	0	0	0	0	0	0	0	0	0	0	0	6	25	0	0	8	0	11	0	21	9	19	19	2	89	9	0	13	79	1	4	6	79	76	16	0	0	0	0	0	2	24	28	27	96
chr3R	22996454	22997785	+	asRNA:CR43454	0	0	0	0	0	0	0	0	0	0	0	4	43	0	0	0	82	48	0	16	26	35	20	0	227	22	0	164	169	8	38	43	188	110	49	0	0	0	0	13	2	87	40	147	44
chr3R	13971733	13974675	+	asRNA:CR43460	0	0	0	0	342	0	0	0	128	30	78	102	96	0	162	140	0	86	0	96	36	220	45	170	570	64	472	354	725	256	222	90	210	289	291	0	0	0	0	0	17	630	218	717	548
chr2L	14359285	14361303	-	asRNA:CR43463	0	0	0	0	552	0	0	0	142	24	130	346	299	97	54	238	244	154	38	388	314	1223	1329	2177	441	96	53	0	268	124	123	210	758	1769	813	0	0	0	0	32	12	272	24	425	114
chr2L	2000058	2003935	+	asRNA:CR43464	0	0	0	0	300	0	0	0	0	0	0	86	65	152	648	0	0	220	28	121	30	152	64	298	715	12	0	0	350	47	84	96	304	514	341	0	0	0	0	74	39	293	40	280	236
chr2L	5969859	5971025	-	asRNA:CR43465	0	0	0	0	132	0	0	0	0	0	0	39	83	90	172	0	6	143	33	32	22	70	33	0	222	54	0	248	294	1819	290	129	177	558	125	0	0	0	2	28	21	168	5	320	286
chr2R	24881130	24881817	-	asRNA:CR43466	0	0	0	0	13	0	0	0	0	0	0	26	472	6	0	0	55	55	2	345	105	316	69	24	516	171	150	0	596	444	214	117	394	1228	312	2	33	0	2	0	25	200	155	51	31
chr2R	10139262	10142074	-	asRNA:CR43467	0	0	0	0	50	0	0	0	0	0	40	100	131	0	202	306	106	261	26	226	63	431	85	128	562	126	0	98	590	633	226	188	677	696	333	0	62	0	0	44	47	266	242	294	429
chr2R	12875164	12877280	+	asRNA:CR43468	30	0	0	0	304	0	0	0	0	308	0	79	127	0	191	94	148	162	46	28	42	2291	1970	2009	389	58	0	0	325	324	204	190	510	820	325	0	52	0	0	2	19	137	106	239	1
chr2R	12872756	12875087	+	asRNA:CR43469	0	0	0	0	41	2	0	0	0	152	0	221	200	156	367	18	0	322	0	468	171	1386	1390	1947	501	164	0	124	450	208	162	206	814	1878	954	0	0	0	2	24	23	208	152	191	269
chr3L	7250640	7252598	+	asRNA:CR43470	54	0	2	0	79	0	62	0	0	0	0	178	154	0	106	0	11	91	48	196	81	1736	875	2270	487	150	53	179	797	1003	410	176	573	889	505	0	78	0	0	20	32	345	70	368	84
chr3R	15230836	15231503	-	asRNA:CR43471	0	0	0	0	86	0	0	0	0	0	1	10	27	0	0	0	0	1	0	8	19	557	406	897	66	23	0	67	62	63	34	30	93	176	39	0	0	0	0	28	9	41	20	0	56
chr3R	16168348	16169154	-	asRNA:CR43472	62	0	0	0	0	0	0	0	1	0	0	14	42	39	0	22	48	9	0	29	17	46	5	0	160	12	3	0	216	125	33	58	37	73	24	0	0	0	0	8	19	80	65	48	160
chr3R	22629575	22630671	+	asRNA:CR43474	0	0	0	0	0	0	0	0	92	0	0	13	50	0	0	0	45	106	70	94	29	53	30	146	216	36	25	0	174	58	65	58	70	190	85	0	0	0	22	22	16	138	136	522	110
chr3R	27368842	27369865	-	asRNA:CR43476	0	0	0	0	8	0	0	0	0	0	0	18	44	0	0	0	70	50	0	35	9	17	19	4	168	0	0	1	108	33	12	11	10	34	35	0	0	0	0	0	8	53	0	40	31
chr3R	12225324	12226249	+	asRNA:CR43477	0	0	0	0	184	0	0	0	139	0	0	44	54	0	12	64	110	18	0	100	15	55	51	0	164	18	0	0	122	0	25	51	57	57	128	0	0	0	0	234	67	362	34	431	113
chr3R	4982265	4983904	+	asRNA:CR43478	0	0	0	0	426	0	0	0	36	38	30	30	96	182	569	0	40	78	0	73	30	27	43	178	284	31	0	0	285	44	60	103	554	530	262	0	0	0	0	41	20	476	445	968	505
chrX	23090324	23093609	+	asRNA:CR43480	0	0	0	0	210	4	0	0	2	0	100	100	78	0	0	214	158	75	0	47	34	456	231	268	229	12	0	108	273	15	75	97	160	520	325	2	108	0	9	0	8	119	34	138	62
chr3L	9378160	9381119	+	asRNA:CR43481	38	66	70	2	561	26	0	0	608	549	218	1873	674	232	1015	864	672	792	169	529	500	1441	197	442	5308	2475	6624	1594	4729	2743	1265	796	2423	9040	2708	0	166	0	56	86	113	2485	678	2964	1151
chr2L	21952	24237	+	asRNA:CR43609	82	0	0	0	277	70	0	0	0	92	0	73	76	188	192	50	0	124	20	104	71	268	187	0	464	36	0	0	366	171	122	120	240	306	332	4	0	0	0	90	67	285	225	134	241
chrX	4368786	4373471	-	asRNA:CR43614	0	0	0	58	62	0	0	0	0	0	0	154	145	0	98	0	0	143	2	62	106	1877	1689	3312	606	164	0	194	558	254	252	166	558	822	488	0	176	0	0	26	84	581	355	406	434
chrX	7872827	7873640	+	asRNA:CR43615	0	0	0	0	0	0	0	0	0	15	0	6	26	0	0	118	0	0	0	0	4	11	10	0	37	0	0	0	67	0	5	14	41	0	56	0	0	0	0	0	1	18	27	0	0
chr3R	4452705	4454295	+	asRNA:CR43629	0	0	0	0	604	0	0	0	316	120	2	603	455	0	142	430	222	421	41	588	603	1263	184	438	3517	922	178	680	3615	2183	717	481	2088	3116	1944	6	272	0	2	4	99	1623	532	1130	866
chrX	12970476	12973213	-	asRNA:CR43636	0	0	0	0	99	0	0	0	0	0	122	16	72	0	766	166	0	139	0	72	19	39	25	0	212	34	0	0	136	6	51	83	3	165	128	0	131	0	28	16	13	97	0	90	0
chrX	2200623	2201857	-	asRNA:CR43637	0	0	0	0	63	0	0	0	75	0	0	14	70	0	166	0	0	6	0	50	6	38	24	84	145	20	0	0	94	69	40	57	117	146	66	0	58	0	0	21	18	84	104	163	156
chr2L	9961018	9962104	+	asRNA:CR43683	0	0	0	0	0	0	150	0	0	0	82	33	44	0	81	0	0	131	0	26	23	922	1538	1674	155	0	0	0	96	16	63	31	118	212	119	0	0	0	0	4	18	48	12	63	0
chr2R	7492364	7493497	+	asRNA:CR43723	0	0	0	0	267	0	0	0	197	2	12	690	546	312	216	600	340	357	14	658	555	4540	286	809	4440	1473	810	433	3646	1329	1029	809	3671	8094	3153	2	88	0	0	18	140	1790	636	621	685
chr2R	16285797	16286254	-	asRNA:CR43728	0	0	0	0	124	0	0	0	0	0	0	1	14	0	0	0	0	35	0	0	3	15	6	0	87	0	0	0	53	0	11	27	1	78	84	0	0	0	0	0	2	41	42	23	0
chr2R	16288927	16291474	-	asRNA:CR43730	0	0	0	0	380	0	0	0	128	0	0	59	78	46	188	14	2	50	0	216	158	818	456	566	358	20	0	222	232	144	64	87	323	242	357	2	0	0	0	8	15	192	50	90	20
chr2R	22707777	22708542	-	asRNA:CR43735	0	0	0	0	51	0	0	0	0	0	0	16	34	0	41	0	72	85	0	38	23	61	27	0	154	42	0	88	146	34	41	47	142	108	20	0	2	0	0	50	4	69	82	111	85
chr2L	1158576	1159355	-	asRNA:CR43767	0	0	0	0	12	4	0	0	0	112	0	65	290	92	157	48	150	147	0	694	456	601	256	560	255	84	344	0	200	88	75	124	514	1484	771	0	0	0	0	0	13	108	58	6	95
chr2R	21656310	21657180	-	asRNA:CR43786	0	0	0	0	2	0	0	0	0	74	0	6	24	60	344	152	22	11	0	5	8	1101	1609	1582	129	30	182	0	196	463	144	34	77	102	125	0	0	0	0	7	8	24	102	26	0
chr2R	24630901	24632932	-	asRNA:CR43787	0	0	0	0	148	0	0	0	40	130	0	235	144	110	56	188	302	205	0	249	172	1351	1180	1345	693	494	392	168	457	254	196	192	577	745	377	0	0	0	2	118	50	510	181	433	173
chr2L	16178318	16179188	-	asRNA:CR43806	0	0	0	0	0	0	0	0	0	0	0	5	27	0	0	0	0	24	0	14	5	12	2	0	98	0	0	0	115	13	10	8	43	99	82	0	0	0	0	6	2	75	0	0	0
chr2L	21102586	21104298	-	asRNA:CR43809	70	0	0	0	351	0	0	112	40	6	0	211	239	50	116	0	0	63	0	657	492	1171	892	891	375	19	0	104	271	60	60	136	707	1199	775	0	2	0	2	10	27	235	216	140	246
chr2R	20264855	20265145	-	asRNA:CR43812	0	0	0	0	0	0	0	0	0	0	0	25	88	29	0	0	23	2	0	206	95	241	475	605	48	21	0	0	66	5	18	8	52	22	41	0	0	0	0	0	0	8	1	50	0
chr2L	5062636	5063442	-	asRNA:CR43820	0	0	0	0	74	0	0	0	0	0	88	47	39	0	0	0	0	162	0	13	24	39	15	94	146	41	0	0	108	12	20	34	127	170	108	0	0	0	0	0	4	55	0	146	50
chr2L	4963976	4965425	-	asRNA:CR43824	0	0	0	0	162	152	0	0	0	94	0	65	125	84	106	0	0	144	0	129	75	326	91	170	287	68	0	0	226	19	72	130	421	862	457	0	0	0	18	69	10	82	40	0	246
chrX	13755322	13756013	+	asRNA:CR43833	0	0	0	0	240	0	0	0	0	0	0	57	53	0	0	0	0	27	1	20	35	112	1	145	400	323	88	107	361	149	100	38	75	275	42	0	0	0	1	0	3	63	0	46	0
chrX	18460818	18462823	+	asRNA:CR43842	0	0	0	0	56	0	8	0	0	138	0	37	38	0	126	0	152	72	0	68	12	20	14	98	153	2	0	0	124	28	58	67	1	186	80	0	112	0	0	26	10	103	66	214	122
chrX	1902028	1903733	+	asRNA:CR43864	82	0	0	0	27	0	0	0	0	0	0	59	62	90	0	2	0	4	0	31	27	220	137	184	188	16	0	0	108	22	79	118	195	594	172	0	0	0	0	0	6	74	71	94	1
chr2L	9372102	9374004	+	asRNA:CR43865	0	0	0	0	0	2	0	0	0	0	0	18	81	0	0	0	0	74	0	58	37	58	35	0	294	18	0	0	240	24	22	53	61	207	116	0	76	0	2	14	18	126	88	96	158
chr2L	6004167	6006333	+	asRNA:CR43866	0	0	0	0	202	4	0	0	2	62	112	82	142	16	1	166	50	133	0	158	43	858	693	925	386	57	0	116	343	68	124	148	408	623	335	2	0	0	0	58	13	215	252	581	245
chr3L	12498487	12500307	+	asRNA:CR43868	0	0	0	0	172	0	0	0	0	0	0	67	70	0	214	0	0	137	0	50	27	1251	1770	1626	163	47	184	0	225	22	46	58	78	263	182	0	0	0	0	0	21	64	0	22	14
chr3L	20299410	20302295	+	asRNA:CR43872	0	0	0	0	632	0	0	0	0	0	68	111	547	0	870	272	110	380	66	677	399	1669	2220	2562	407	70	0	100	406	57	92	188	905	1885	729	0	112	0	0	78	27	208	73	298	224
chr3L	20315134	20317283	-	asRNA:CR43875	0	0	0	58	183	114	0	0	132	0	142	399	143	0	156	160	40	40	58	485	189	2295	1631	1285	825	261	33	92	542	154	241	216	1064	2020	734	0	0	0	0	52	28	438	128	89	99
chr3L	20265598	20266200	-	asRNA:CR43876	0	0	0	0	15	0	0	0	0	0	0	1	8	0	134	0	0	186	0	8	9	11	8	0	112	4	0	104	69	0	5	0	0	16	0	6	0	0	13	0	4	16	37	0	0
chr3L	21528546	21529115	+	asRNA:CR43877	0	0	0	0	120	0	0	0	74	151	37	24	51	0	97	0	0	52	0	178	173	528	308	894	97	20	0	0	43	42	125	37	90	304	138	0	0	0	0	7	5	45	0	34	0
chr3L	19543100	19543622	+	asRNA:CR43885	0	0	0	0	42	0	0	0	0	0	0	4	5	0	0	0	0	20	24	12	0	296	148	98	65	0	0	31	47	100	24	16	110	36	56	0	47	0	5	1	4	37	3	5	57
chr3L	19909365	19910203	+	asRNA:CR43889	0	0	0	0	103	0	60	0	0	132	72	96	1026	104	7	86	108	31	50	1257	441	1091	53	82	1763	229	210	110	1495	292	374	186	1272	3168	763	0	0	0	0	70	27	482	194	213	163
chr3L	16213928	16214376	+	asRNA:CR43891	0	0	0	0	0	0	0	0	0	34	70	266	21	0	7	0	0	40	26	37	8	52	14	0	386	45	0	12	273	79	32	47	61	504	232	0	0	0	0	14	6	345	126	497	428
chr2R	16221636	16223187	+	asRNA:CR43898	0	0	40	0	99	0	4	0	0	104	0	114	92	166	68	60	0	134	4	29	40	385	118	438	688	36	0	0	627	123	93	79	546	705	219	0	0	0	0	24	20	389	149	136	99
chr3R	23694006	23694688	+	asRNA:CR43903	110	0	0	0	100	0	0	0	0	0	77	23	72	122	34	0	28	0	0	228	134	122	46	31	153	12	0	0	124	76	20	48	47	523	185	0	0	0	0	2	0	85	0	0	110
chrX	258465	267253	+	asRNA:CR43906	82	0	0	0	580	0	0	0	56	56	36	662	336	0	264	0	40	278	42	522	466	1777	817	931	2539	512	1039	304	3597	784	893	485	1642	2876	1880	2	0	0	0	18	32	1099	307	720	287
chrX	11837633	11838026	+	asRNA:CR43908	0	0	0	0	0	0	0	0	0	0	0	17	10	0	0	0	0	0	0	0	2	6	12	15	50	4	0	0	42	0	43	21	28	31	0	0	0	0	0	12	3	17	0	172	0
chr3L	3940519	3941301	+	asRNA:CR43916	0	0	0	0	92	0	0	0	0	0	0	21	21	0	129	0	0	0	0	0	5	134	49	0	76	12	0	0	53	0	8	11	1	20	37	0	0	0	0	0	2	36	0	35	16
chr2L	5925205	5925961	-	asRNA:CR43926	0	0	0	0	0	0	0	0	184	0	0	14	11	0	186	0	120	67	48	38	5	25	18	74	124	6	0	0	129	28	17	22	18	51	112	0	0	0	0	18	8	31	88	43	190
chr3L	21496393	21498830	+	asRNA:CR43933	2	0	0	0	288	0	64	0	100	118	20	581	259	0	622	198	187	327	2	517	380	3162	929	597	961	248	122	134	660	707	336	301	1032	3391	1832	0	55	0	0	40	85	703	196	364	254
chr2L	11840455	11840913	-	asRNA:CR43936	0	0	0	0	0	55	0	0	0	0	0	5	2	16	0	0	42	27	0	6	4	11	4	0	71	4	0	0	53	1	2	10	0	42	24	0	0	0	0	0	2	36	18	62	12
chr3L	20389853	20391387	-	asRNA:CR43944	0	0	0	0	150	0	0	0	130	30	0	25	76	0	0	172	0	124	0	44	13	1176	1552	1736	197	22	0	82	190	84	57	74	124	433	120	0	0	0	0	0	6	69	50	147	24
chr2R	9976996	9979584	-	asRNA:CR43948	0	0	0	0	142	0	0	0	0	2	0	171	145	36	169	96	2	242	0	76	24	386	288	718	485	90	0	374	397	402	120	164	189	352	448	2	0	0	42	1474	712	687	518	1571	721
chr4	56497	63124	+	asRNA:CR43957	140	124	88	0	1412	316	0	84	532	118	705	1615	974	138	916	935	714	470	52	545	399	6029	310	1125	4212	1525	964	338	5252	1938	2160	1949	4954	12259	6720	16	343	0	202	460	704	2935	769	2255	2333
chrX	10256629	10261804	+	asRNA:CR43959	0	0	0	0	2	0	39	0	0	156	70	55	130	0	248	160	66	190	0	124	79	98	58	80	314	87	140	0	287	88	89	52	186	242	186	2	0	0	0	86	34	202	56	382	331
chr2R	18775411	18777166	+	asRNA:CR43964	0	0	0	0	172	0	0	0	42	0	2	450	98	68	2	0	110	76	82	418	348	582	611	710	381	18	0	0	296	110	75	264	602	1461	626	0	0	0	0	23	22	279	94	563	210
chr3L	15108001	15108935	-	asRNA:CR43971	2	0	0	0	327	114	0	8	107	110	5	306	301	6	24	7	200	302	5	737	482	1637	149	236	2407	712	74	319	2390	1047	578	195	576	1313	816	0	26	0	0	54	55	1687	179	694	873
chr3L	21678002	21679713	+	asRNA:CR43979	94	21	0	0	540	4	0	0	0	86	0	149	315	308	168	210	224	297	12	569	311	859	960	995	484	123	136	107	531	684	454	179	615	1263	476	2	0	0	0	46	5	144	74	312	196
chrX	17857077	17858084	-	asRNA:CR43981	0	0	0	0	59	0	0	0	136	0	64	235	91	0	36	1	10	20	0	268	202	682	91	242	253	22	0	0	332	100	145	123	213	1380	627	0	165	0	0	22	5	99	0	151	8
chr3R	10639279	10645773	+	asRNA:CR44018	144	0	0	0	933	0	0	100	108	166	59	251	243	184	414	80	341	723	0	137	95	406	159	399	1913	271	110	86	1573	153	239	371	1032	1028	525	0	68	0	50	669	237	5121	1444	4162	1629
chr3R	5250913	5252132	+	asRNA:CR44019	0	0	0	0	221	0	70	0	162	104	0	226	324	0	425	0	148	86	24	870	469	716	71	412	1541	270	146	120	1451	499	413	464	1738	4090	1882	0	0	0	0	24	49	1044	381	540	284
chr3R	8934279	8935287	-	asRNA:CR44020	0	0	0	0	0	0	0	0	25	0	0	39	43	0	176	288	32	48	0	76	36	28	11	88	150	6	0	0	167	8	69	49	0	150	184	0	0	0	0	36	11	139	99	161	137
chr3R	24519625	24520078	-	asRNA:CR44021	0	0	0	0	0	0	0	0	0	0	0	16	13	2	129	0	0	64	0	2	16	361	550	386	72	8	0	0	65	0	40	16	21	193	46	0	0	0	0	36	6	41	24	122	12
chr4	395396	395954	+	asRNA:CR44027	0	0	38	0	74	0	0	0	0	0	0	9	4	0	0	41	0	29	0	3	8	50	17	0	126	4	0	0	113	32	4	32	87	171	71	0	0	0	0	0	6	69	38	49	160
chr4	879374	884752	+	asRNA:CR44029	0	0	0	0	542	2	0	0	0	0	108	144	185	0	552	90	76	222	54	203	119	6385	1505	1274	532	105	124	98	1004	555	406	235	906	1502	1157	40	140	0	134	162	88	304	90	352	294
chr4	959675	962692	+	asRNA:CR44030	108	0	0	0	326	0	0	0	168	0	58	156	858	102	537	264	336	145	0	669	410	2540	152	364	1207	288	114	379	1608	410	433	608	1908	7676	3104	18	95	0	16	162	173	574	244	336	161
chr4	1027863	1029359	+	asRNA:CR44031	0	0	0	0	136	2	0	0	84	0	0	265	277	44	220	0	122	28	70	693	435	1610	326	960	462	64	0	2	483	180	104	242	689	3457	827	0	0	0	0	28	57	120	4	0	68
chr3R	9810020	9813929	-	asRNA:CR44035	2	0	0	0	126	0	84	0	87	0	0	48	157	0	38	144	82	323	0	190	26	166	70	302	535	53	48	0	455	82	129	153	262	324	364	0	0	0	26	121	35	244	83	323	479
chr3R	30034540	30034907	-	asRNA:CR44045	0	0	0	0	228	0	0	0	0	0	0	1	10	0	0	0	0	15	0	0	3	321	377	77	7	2	0	0	31	4	16	20	17	0	35	0	0	0	0	0	0	14	0	0	3
chr3R	30049293	30052211	+	asRNA:CR44046	0	0	0	0	134	0	0	0	0	62	0	93	132	0	0	130	82	183	0	123	90	494	203	470	408	64	0	66	307	53	141	67	104	70	66	0	108	0	0	0	18	119	81	232	2
chr3R	20827095	20828212	+	asRNA:CR44047	0	0	0	0	268	0	0	0	0	0	0	79	55	0	29	14	0	76	0	58	26	121	67	0	198	20	0	2	191	110	75	43	48	350	129	0	0	0	0	2	11	93	104	312	33
chr3R	27260050	27261948	+	asRNA:CR44049	0	0	0	0	88	193	0	64	2	4	0	53	105	68	126	0	0	178	0	75	58	1351	2846	2953	316	103	0	92	207	235	124	89	180	218	192	0	0	0	0	0	11	36	24	204	216
chr3R	23706361	23707146	-	asRNA:CR44052	102	0	0	0	0	0	0	0	102	0	63	28	51	55	182	0	54	114	0	17	20	97	79	334	175	26	0	0	109	60	25	64	177	310	155	0	0	0	0	4	16	193	132	584	49
chrX	16806047	16809230	-	asRNA:CR44053	54	0	0	0	148	0	0	0	0	0	576	60	92	46	6	82	42	214	0	27	8	1488	1568	2404	360	44	2	86	270	344	243	104	164	563	443	0	54	0	0	14	19	117	174	60	228
chrX	11139608	11141238	+	asRNA:CR44054	0	0	0	0	151	0	0	0	0	68	0	14	3	54	0	0	0	28	0	21	4	832	928	408	163	60	0	0	128	140	53	106	207	68	28	0	0	0	0	0	3	42	32	5	0
chr3R	22550032	22552687	-	asRNA:CR44062	26	0	0	0	238	0	0	0	120	66	0	273	66	0	159	0	0	106	0	84	14	79	44	3	345	14	196	0	306	48	22	52	170	124	291	2	46	0	36	84	44	236	2	226	223
chr2L	7369646	7370503	-	asRNA:CR44063	0	0	0	0	7	0	0	0	0	0	0	32	29	14	0	0	33	0	0	26	3	77	21	0	181	18	0	86	109	26	16	42	86	96	105	0	0	0	0	80	44	535	328	603	84
chr2L	1500830	1504204	+	asRNA:CR44064	0	0	0	0	148	162	58	0	172	82	0	76	161	92	130	26	137	138	0	201	136	935	1409	1608	643	36	0	10	410	28	72	128	414	528	343	4	82	0	0	21	41	285	2	276	90
chr2L	2190191	2191272	+	asRNA:CR44065	0	0	0	0	51	0	96	0	0	29	0	22	45	0	50	207	0	71	28	37	17	706	1268	1517	156	10	66	84	114	11	25	54	195	140	125	0	62	0	0	0	12	60	48	240	6
chr2R	24775711	24779987	+	asRNA:CR44067	160	0	0	0	275	2	0	0	202	0	32	155	346	328	204	10	110	153	6	446	293	4017	5932	7686	702	128	324	42	631	377	176	206	489	1410	782	0	0	144	0	23	57	269	88	416	229
chr2R	9610464	9615617	+	asRNA:CR44069	8	21	0	6	270	170	0	32	46	23	98	57	241	62	172	404	0	221	66	256	111	782	344	986	885	147	78	54	1121	294	356	244	438	798	629	0	0	0	4	52	57	328	315	546	252
chr2R	7343345	7343695	+	asRNA:CR44071	41	0	0	0	0	0	0	0	0	110	0	16	66	15	56	53	16	103	0	85	22	17	20	0	97	21	0	140	48	161	90	28	222	261	127	1	0	0	0	34	21	37	133	178	430
chr2L	13284927	13286538	+	asRNA:CR44083	100	0	0	0	199	0	59	0	0	0	0	68	126	148	66	178	70	92	0	422	200	1376	1127	638	430	27	0	0	263	42	94	88	475	720	187	0	0	0	0	34	11	151	93	54	110
chr3R	21845453	21846711	+	asRNA:CR44087	0	0	0	0	237	0	0	0	0	0	0	25	38	0	0	0	0	50	0	20	29	28	34	0	156	10	0	0	142	124	14	39	73	114	9	0	0	0	0	30	10	324	56	476	231
chr3R	5659477	5660570	+	asRNA:CR44093	0	58	0	11	93	0	0	0	96	0	31	82	800	41	21	2	121	49	0	777	267	1605	82	386	952	219	262	227	735	324	282	142	917	2787	709	0	58	0	0	2	25	245	116	82	25
chr3R	14568962	14569871	+	asRNA:CR44095	0	0	0	0	0	0	0	0	0	0	60	44	19	0	0	280	0	16	0	33	26	427	174	492	148	21	0	0	161	1	72	30	86	204	193	0	0	0	0	30	8	50	0	126	95
chr3R	20911640	20912869	+	asRNA:CR44106	14	0	0	0	164	0	0	0	13	125	0	27	66	12	0	0	213	101	26	36	39	57	31	46	414	109	3	51	362	140	69	118	386	502	396	4	0	0	0	12	19	326	102	289	302
chr3R	19149122	19149557	+	asRNA:CR44107	0	0	0	0	47	0	0	0	0	0	29	16	25	9	0	0	0	39	0	38	17	147	81	156	97	20	0	0	62	107	24	56	91	65	63	0	0	0	0	32	2	52	16	69	39
chrX	5914363	5914649	+	asRNA:CR44108	0	0	0	0	0	0	0	0	0	13	0	38	8	0	15	0	0	33	0	75	11	280	161	335	44	33	0	0	99	176	24	20	10	128	1	0	0	0	0	0	5	18	0	131	2
chr2L	2226753	2227604	-	asRNA:CR44114	8	0	102	70	138	0	0	90	158	0	0	106	250	0	78	186	133	111	8	577	501	1185	80	16	617	164	0	0	542	179	205	177	736	2775	1009	0	0	0	6	14	4	373	92	286	182
chr2L	2236347	2237022	+	asRNA:CR44115	0	0	0	0	174	0	0	0	0	0	94	32	95	50	36	450	0	39	25	183	109	494	40	0	406	94	132	148	354	78	75	87	238	579	231	0	58	0	0	2	18	187	33	69	53
chr2L	8194509	8197049	+	asRNA:CR44116	142	0	0	0	244	2	0	0	78	4	0	80	253	126	284	254	102	127	0	532	252	2333	1466	1459	393	48	0	2	322	275	79	116	258	473	279	0	0	0	0	38	28	145	45	62	120
chr2L	8201557	8205298	+	asRNA:CR44119	0	0	0	0	233	0	0	76	43	17	126	201	159	118	96	0	0	253	0	84	60	1841	748	796	672	99	349	185	695	203	182	118	239	547	374	0	128	0	2	10	40	446	112	177	247
chrX	17578689	17579135	+	asRNA:CR44124	198	0	0	0	1	0	0	0	0	0	0	31	75	111	171	0	0	18	3	210	149	122	16	50	336	61	0	0	370	53	85	82	321	1042	309	0	0	0	0	0	7	197	111	113	27
chr2R	6047170	6047738	-	asRNA:CR44130	0	0	0	0	0	0	0	0	0	0	0	17	17	0	0	0	0	34	0	16	12	112	25	0	145	16	0	0	137	14	54	33	198	159	71	0	2	0	0	1	2	88	13	224	29
chr3R	4436356	4437230	+	asRNA:CR44134	0	0	0	0	172	0	0	82	4	38	36	119	180	2	25	98	0	0	0	502	379	477	276	16	185	24	0	0	135	84	56	78	455	822	451	0	0	0	0	61	7	53	45	6	0
chr3R	11637177	11638553	+	asRNA:CR44137	0	0	0	0	0	37	0	0	72	140	130	21	55	0	128	0	0	89	0	37	16	142	69	175	231	63	14	0	318	176	123	84	94	110	171	0	0	0	2	17	18	158	57	176	92
chr2L	11743746	11744422	-	asRNA:CR44144	0	0	0	0	0	18	0	0	0	0	0	11	9	0	301	0	0	119	10	15	2	32	12	0	126	0	0	136	87	1	26	16	4	126	76	0	0	0	0	2	1	52	2	200	20
chr2L	3030412	3030903	-	asRNA:CR44147	0	0	0	0	0	0	0	0	0	0	0	50	110	138	17	0	105	49	0	384	194	1043	156	452	143	33	0	16	145	17	64	50	314	723	134	0	0	0	1	10	6	110	1	50	9
chr3R	4646433	4648242	-	asRNA:CR44155	0	0	0	0	224	100	0	0	0	12	116	102	78	12	222	0	0	117	0	222	166	293	309	1237	318	86	40	0	212	98	96	120	471	1197	522	6	156	0	0	84	21	112	106	112	20
chr3R	17391502	17392173	-	asRNA:CR44160	0	0	0	0	154	1	0	34	0	0	58	45	65	0	0	0	54	34	0	670	214	434	94	227	125	7	0	0	128	40	42	51	396	902	272	0	0	0	0	0	13	88	28	52	21
chr2R	6682521	6683749	-	asRNA:CR44165	0	0	0	0	0	0	0	0	0	0	112	23	18	0	160	0	2	86	0	18	8	39	27	42	186	12	0	0	136	0	57	30	133	177	151	0	56	0	0	1	9	92	0	18	273
chr2R	23358478	23358961	-	asRNA:CR44168	53	0	0	0	41	0	0	0	0	0	0	38	22	0	0	0	44	2	0	76	45	103	36	4	74	6	0	0	76	22	29	16	64	177	47	0	0	0	0	0	0	20	59	68	46
chr2R	6873149	6880088	+	asRNA:CR44169	2	0	0	0	932	280	158	94	88	404	37	496	297	278	340	2	238	453	24	633	507	3247	2316	1886	2240	1163	542	898	1646	2546	616	411	977	1383	1024	2	0	0	90	127	92	876	438	851	669
chr3R	14421751	14422549	-	asRNA:CR44176	0	0	0	0	3	0	0	0	114	0	0	53	55	39	3	190	0	48	0	8	11	46	4	13	212	4	0	0	198	82	55	28	61	184	91	0	0	0	0	66	10	397	110	605	179
chr3R	25491285	25493262	-	asRNA:CR44179	0	0	0	2	557	0	0	0	240	104	0	294	259	0	230	172	50	154	138	873	619	986	869	2025	690	216	11	105	642	361	200	335	928	2193	679	2	0	0	36	72	27	356	143	443	313
chr2L	10695058	10698195	+	asRNA:CR44181	94	0	0	0	56	0	0	0	104	68	198	39	165	0	282	136	0	252	40	160	36	75	48	18	464	65	338	102	276	28	64	186	418	561	624	0	0	0	0	94	34	268	254	362	606
chr2L	11280057	11280577	-	asRNA:CR44182	0	0	0	0	64	0	0	0	0	0	152	19	70	0	0	0	0	53	0	188	83	1373	112	68	182	10	105	0	158	33	52	28	84	539	57	0	0	0	0	9	14	106	19	36	0
chr3R	10052846	10054298	-	asRNA:CR44192	0	0	0	0	18	0	0	0	80	50	29	28	90	0	0	0	0	125	0	89	67	275	57	89	212	14	0	0	151	26	40	38	69	58	230	0	0	0	0	5	22	96	198	58	153
chr2R	7394996	7396194	+	asRNA:CR44201	0	0	0	0	96	40	0	0	34	0	0	57	139	12	184	0	114	60	0	342	236	1082	295	540	168	26	0	0	222	142	125	94	110	458	224	0	0	0	0	2	18	211	19	44	7
chr2R	9766348	9767514	+	asRNA:CR44205	0	0	0	0	140	0	0	0	0	101	0	16	26	0	152	0	0	16	0	61	12	24	34	24	171	16	0	0	147	16	22	58	38	286	134	6	0	0	0	34	7	151	150	208	246
chr2R	9775110	9776370	+	asRNA:CR44207	0	0	0	0	348	0	0	0	0	0	0	4	71	18	7	0	74	65	0	39	14	22	17	0	189	8	0	0	168	4	14	48	70	106	60	0	0	0	0	1	2	68	0	206	94
chr2L	10506301	10507015	+	asRNA:CR44224	0	0	0	0	222	96	0	0	0	58	0	41	132	0	23	0	8	95	0	252	118	779	53	142	645	351	372	350	587	112	107	78	175	880	450	4	0	0	44	8	13	394	58	137	58
chr3R	8754064	8755916	+	asRNA:CR44228	0	0	75	0	550	0	0	0	122	82	29	35	98	192	143	0	104	219	0	92	39	941	891	944	390	63	151	16	352	214	205	182	364	687	252	0	0	0	32	66	17	202	80	423	337
chr3R	12891911	12892467	-	asRNA:CR44235	0	0	0	0	86	0	0	0	0	0	0	0	9	0	155	0	18	57	18	10	8	8	14	0	64	19	0	0	67	57	4	8	58	38	51	0	0	0	0	0	4	48	0	4	25
chr3R	14109286	14110726	-	asRNA:CR44237	116	0	0	0	242	0	0	0	0	0	0	35	99	16	0	0	74	36	0	85	18	53	23	2	198	3	0	2	239	0	27	59	64	234	67	0	0	0	0	6	5	136	126	206	70
chr3R	17126984	17127862	-	asRNA:CR44238	0	0	0	0	87	0	0	0	30	0	0	12	70	0	214	23	0	24	0	51	10	34	19	0	186	14	0	0	130	25	26	41	0	101	74	0	0	0	0	0	26	64	44	157	19
chrX	11570455	11571358	-	asRNA:CR44266	54	42	0	0	99	2	0	0	0	0	1	114	188	217	64	0	102	24	8	481	273	898	357	1155	346	51	0	0	274	130	102	85	209	961	241	0	148	0	11	0	7	71	0	25	108
chr3R	24912995	24913685	+	asRNA:CR44267	0	0	0	0	0	0	0	0	0	104	0	6	11	0	0	0	6	83	0	8	5	482	543	257	97	0	0	0	24	0	12	13	44	168	56	0	0	0	0	2	3	13	1	74	76
chr2R	8229296	8230796	+	asRNA:CR44275	0	0	56	0	302	2	0	0	128	52	0	475	214	184	242	110	26	112	156	285	242	1183	359	924	1347	810	997	483	2056	2260	1065	279	488	1671	439	0	0	0	0	106	67	511	323	754	528
chr3R	27318328	27319246	+	asRNA:CR44287	0	0	0	0	102	0	0	0	0	0	0	10	40	0	0	0	11	115	0	24	4	11	31	0	114	2	0	1	100	7	15	27	86	115	85	0	0	0	0	34	15	53	62	0	2
chr3R	8562828	8563798	-	asRNA:CR44291	0	0	0	0	114	0	0	0	1	0	0	18	373	0	292	0	0	0	0	332	214	968	452	740	245	50	0	0	157	55	40	38	143	581	141	0	26	0	0	88	10	91	7	152	0
chr2R	9861145	9861545	+	asRNA:CR44293	0	0	0	0	59	0	0	0	0	0	0	122	15	0	2	0	0	15	0	13	29	124	5	0	202	14	0	24	150	46	13	12	39	146	64	0	0	0	0	2	4	125	77	42	66
chr2R	10052643	10052995	-	asRNA:CR44297	0	0	0	0	0	0	0	0	0	0	0	9	17	0	0	0	80	40	0	11	3	36	9	0	62	2	0	0	29	12	3	7	5	64	39	0	0	0	0	0	4	30	16	0	0
chr2R	11844378	11845099	-	asRNA:CR44304	0	0	0	0	0	0	0	0	0	0	0	16	20	0	0	0	0	40	0	24	13	47	24	193	107	4	0	0	74	12	8	4	4	31	112	0	0	0	0	0	6	48	0	0	4
chr3R	26260902	26261515	+	asRNA:CR44321	67	0	0	0	12	0	84	0	70	28	88	53	142	0	70	0	107	28	27	219	88	235	38	0	1130	157	0	0	786	135	117	120	396	1256	250	0	0	0	0	9	11	512	67	362	283
chrX	19495284	19495896	-	asRNA:CR44340	0	0	0	0	1	23	0	0	0	58	0	25	403	0	0	148	106	48	0	127	96	460	32	154	795	119	0	11	868	259	300	135	255	1138	432	0	2	0	0	33	24	176	89	123	14
chr3L	1773605	1775108	+	asRNA:CR44351	0	0	0	0	344	0	9	0	120	98	108	106	280	0	72	0	120	75	0	691	473	710	808	1143	276	42	0	122	206	83	108	97	350	1348	722	0	0	0	0	10	17	99	88	265	127
chrX	11079291	11079772	+	asRNA:CR44358	0	0	0	0	80	0	0	0	0	0	0	0	6	68	2	0	0	0	0	10	6	15	1	0	40	0	0	0	14	0	1	17	10	0	1	0	0	0	0	2	0	10	0	1	3
chr2R	13854659	13855894	+	asRNA:CR44367	0	0	0	0	262	0	0	0	0	0	0	174	141	0	200	208	194	88	40	207	138	1082	602	1533	217	44	0	2	259	76	99	132	367	900	206	0	0	0	0	12	31	88	117	102	54
chr2R	14168844	14170917	-	asRNA:CR44368	0	0	0	0	172	0	0	0	78	2	118	378	626	90	0	0	4	155	0	1182	706	1629	1006	1840	444	81	0	0	521	209	221	234	1241	1941	913	0	114	0	0	50	35	156	66	250	149
chr2R	15226938	15232665	+	asRNA:CR44370	0	0	0	0	328	2	0	0	110	0	0	163	141	0	104	142	0	252	0	102	34	228	77	238	655	74	140	74	742	306	187	138	236	295	188	0	0	0	102	21	20	1037	442	895	712
chr2R	15691054	15693887	-	asRNA:CR44372	0	0	0	0	327	0	0	116	106	0	0	51	120	94	281	116	187	192	18	158	62	130	66	136	428	72	0	120	430	202	118	189	373	548	296	0	110	0	46	138	37	190	280	324	342
chrX	21119529	21120176	-	asRNA:CR44374	0	0	0	0	107	0	0	0	0	0	0	12	16	0	18	0	0	0	0	8	5	390	527	499	46	20	0	0	18	4	12	35	69	86	80	0	0	0	0	0	2	26	4	2	22
chr2R	16581996	16583369	-	asRNA:CR44375	0	0	0	0	142	0	0	0	0	17	82	333	96	0	6	197	168	147	0	69	42	81	61	0	359	42	1	12	326	93	98	50	212	264	150	0	17	0	0	10	11	115	46	271	96
chrX	2065455	2066106	+	asRNA:CR44381	0	0	0	0	0	0	0	0	0	0	73	147	64	0	1	0	0	42	0	421	284	136	76	308	105	39	0	0	96	82	67	39	230	305	210	0	0	0	15	6	3	15	0	65	0
chrX	2071710	2072189	+	asRNA:CR44382	16	0	0	0	372	0	0	0	21	24	29	341	334	104	0	203	128	92	60	236	265	617	57	105	1290	559	709	202	1202	705	460	300	1295	2075	946	0	45	0	0	43	24	584	274	517	293
chr2R	17140579	17141194	+	asRNA:CR44386	0	0	0	0	26	0	0	0	0	0	0	18	28	16	56	0	0	18	0	29	25	28	5	0	138	4	0	31	122	0	7	32	74	139	113	0	0	0	0	2	0	110	0	116	80
chr2R	17023652	17026993	-	asRNA:CR44390	0	10	0	0	198	0	0	0	162	88	154	252	377	108	310	0	80	467	142	667	498	4016	2655	6093	967	214	178	46	926	553	510	362	1244	2479	1283	2	140	0	2	32	40	437	246	536	195
chr2R	17766865	17767145	+	asRNA:CR44416	0	0	0	0	12	0	0	0	0	0	0	12	40	19	0	112	196	26	0	37	42	688	26	3	133	34	20	0	91	14	60	28	67	321	125	0	1	0	0	24	6	103	16	126	10
chrX	13528757	13529149	-	asRNA:CR44427	0	0	0	0	0	0	0	0	0	0	0	25	12	0	0	0	0	29	0	0	5	2	0	0	46	2	0	0	35	0	0	15	58	16	1	0	0	0	0	2	8	42	2	0	0
chrX	15297312	15298217	-	asRNA:CR44429	0	0	0	0	0	0	0	0	0	0	0	16	6	116	0	0	0	44	0	9	2	114	54	86	68	20	0	0	45	16	15	11	26	96	30	0	0	0	0	0	6	27	0	259	10
chrX	21043550	21044024	-	asRNA:CR44431	94	0	0	0	94	0	0	0	124	0	0	367	50	2	0	0	81	38	0	138	122	144	42	268	100	31	0	0	119	180	118	38	94	619	150	2	34	0	28	6	17	23	70	0	52
chr2R	19712095	19712849	-	asRNA:CR44509	0	0	0	0	25	0	0	0	0	0	0	4	17	0	17	0	58	68	78	16	14	24	12	0	119	10	0	94	84	13	12	39	60	173	67	0	0	0	36	4	0	98	50	79	72
chrX	19667018	19667746	-	asRNA:CR44512	0	0	2	0	0	0	0	0	0	2	118	91	56	0	58	130	61	38	0	125	241	494	37	0	387	79	88	0	295	35	83	96	236	622	111	0	154	0	0	0	12	142	37	144	140
chr2L	12085649	12086413	+	asRNA:CR44592	2	22	0	98	2	0	0	2	7	28	238	451	83	0	37	0	116	30	44	29	45	482	143	178	266	50	0	6	152	80	47	76	133	129	61	0	0	2	2	703	450	3361	1568	2820	1282
chr2L	13384822	13385403	-	asRNA:CR44599	0	0	0	0	0	0	0	0	0	76	0	17	9	0	74	0	0	24	0	1	10	655	617	431	83	0	0	0	62	0	14	21	69	111	35	0	0	0	18	0	1	25	0	0	2
chr2L	13398858	13399831	-	asRNA:CR44600	0	0	0	0	0	118	0	0	102	0	0	30	66	0	84	0	0	0	0	121	97	511	158	72	131	40	0	0	211	50	33	43	226	246	64	0	126	0	0	0	5	136	0	0	0
chr2R	20562245	20562695	+	asRNA:CR44653	0	0	0	0	8	0	0	0	0	0	0	17	29	0	59	0	0	0	28	82	44	1468	214	675	124	85	186	108	737	936	240	29	111	591	120	0	0	0	0	12	2	204	0	4	8
chrX	2175817	2180816	-	asRNA:CR44690	0	0	0	0	29	171	0	0	0	0	49	183	195	0	214	232	187	135	2	337	269	3692	2351	3902	556	48	164	0	331	242	191	212	868	1066	591	0	0	0	0	6	26	151	102	160	126
chr2R	21068260	21069445	+	asRNA:CR44703	146	0	0	0	0	43	0	0	0	0	53	35	73	0	290	0	96	122	30	131	34	188	40	158	257	36	0	0	196	172	55	123	226	304	258	0	1	0	0	26	17	187	191	108	206
chr2R	21070749	21071895	+	asRNA:CR44704	0	0	0	0	245	0	0	0	0	120	112	110	75	108	230	0	142	32	27	73	71	262	496	612	174	51	0	0	106	66	46	58	76	295	133	0	0	0	0	0	8	55	52	99	24
chr2R	21297495	21298495	-	asRNA:CR44724	8	0	0	0	74	0	0	0	0	0	0	19	59	0	0	0	72	2	0	36	14	53	19	88	142	22	0	0	124	4	28	16	58	33	89	0	0	0	0	3	11	71	18	18	122
chr2L	5525738	5526943	-	asRNA:CR44793	0	0	0	0	297	0	0	0	2	104	0	152	222	114	34	64	34	101	25	1046	611	1002	390	619	250	13	0	0	181	84	112	88	291	1103	428	0	0	0	0	25	7	128	54	128	46
chr2R	23908474	23908875	-	asRNA:CR44806	50	0	0	0	0	0	0	0	0	0	0	114	52	0	3	0	0	74	0	114	49	145	22	0	110	23	0	0	105	82	29	53	233	492	258	0	0	0	0	1	5	54	71	24	14
chr2R	23812185	23814771	+	asRNA:CR44807	0	0	130	0	229	0	0	0	0	62	86	101	119	26	177	98	140	219	8	258	94	1326	1680	2514	463	132	154	118	295	329	155	159	305	1053	488	0	12	0	0	65	20	172	150	288	270
chr2L	5715678	5716426	+	asRNA:CR44818	0	0	0	0	0	0	0	0	0	42	0	10	17	0	0	73	0	28	44	9	5	18	21	0	141	2	0	0	65	32	7	29	130	0	50	0	0	0	0	0	6	29	63	64	44
chrX	13054218	13054689	+	asRNA:CR44840	0	0	0	0	148	0	0	0	0	0	0	14	0	64	0	0	0	1	0	5	6	11	0	0	68	0	0	0	44	0	8	9	10	1	17	0	0	0	0	0	3	31	0	44	57
chrX	18804840	18806363	-	asRNA:CR44841	0	0	0	0	26	0	0	0	0	0	0	18	44	56	2	15	0	62	0	25	14	117	37	0	185	20	0	0	133	44	50	34	176	212	182	0	0	0	0	30	4	94	22	10	73
chr3L	14560000	14560953	+	asRNA:CR44843	222	0	0	0	1	0	0	0	0	4	0	39	42	2	244	49	0	63	62	92	77	335	515	344	165	10	0	0	128	26	11	20	107	261	125	0	0	0	0	6	17	56	0	35	12
chr2L	13784713	13785423	-	asRNA:CR44847	0	0	0	0	202	0	0	0	0	0	0	56	34	0	0	0	0	54	0	34	59	271	508	445	76	18	0	0	88	11	27	16	98	48	210	0	62	0	0	0	3	22	0	0	38
chr2L	14019395	14020325	+	asRNA:CR44849	0	0	0	0	0	2	0	0	0	86	90	72	65	132	235	0	0	152	0	83	30	57	49	124	140	4	0	0	159	0	25	56	246	245	217	2	0	0	0	34	18	111	185	468	120
chr2L	14349070	14349799	+	asRNA:CR44850	0	0	0	0	38	0	0	0	0	0	0	32	55	106	188	0	0	119	0	19	38	101	51	38	194	26	0	0	153	28	33	48	291	164	143	4	118	0	0	1	10	79	51	95	0
chr2L	15748001	15748324	+	asRNA:CR44866	0	0	0	0	70	0	0	0	0	0	0	24	48	0	230	85	0	6	0	73	55	227	13	118	310	64	0	0	197	25	32	16	38	127	29	0	0	0	0	0	10	142	56	65	7
chr2L	9959248	9960232	-	asRNA:CR44872	0	0	0	0	112	0	0	0	0	0	0	26	44	85	39	32	30	18	0	49	23	1225	792	1169	141	14	0	115	118	16	51	43	40	99	144	0	0	0	0	0	2	43	0	110	7
chr2L	10004310	10005043	-	asRNA:CR44873	0	0	0	0	156	0	0	0	23	40	0	55	305	58	16	0	102	38	0	502	286	689	158	352	376	72	0	37	339	159	119	107	264	877	340	0	0	0	0	26	8	186	55	281	150
chrX	496597	497374	-	asRNA:CR44891	0	0	0	0	0	0	0	0	0	0	0	79	41	0	82	0	0	6	45	362	279	74	21	0	188	68	0	0	236	59	62	82	330	945	248	0	92	0	0	18	11	105	70	70	103
chrX	498097	499456	-	asRNA:CR44892	0	0	0	0	42	0	0	0	130	0	27	261	49	129	0	0	11	58	0	44	54	175	34	238	328	58	0	34	354	54	65	118	420	609	333	0	2	0	0	16	3	187	106	247	160
chrX	10114340	10208574	-	asRNA:CR44894	980	368	54	198	5730	1754	108	596	1596	1448	968	2765	3960	1602	7132	2856	2851	5645	924	2982	1863	2756	1378	3060	14893	2143	1056	1718	12188	6093	4394	3496	6434	8881	6252	3396	16106	2600	8378	8522	6559	8005	3164	9010	5403
chrX	2055948	2056425	+	asRNA:CR44896	0	0	0	0	0	0	0	0	0	12	0	7	10	0	1	38	122	41	0	10	5	106	160	429	54	18	0	0	41	21	26	55	39	75	83	0	0	0	0	28	0	12	1	4	28
chr2L	1381211	1382796	+	asRNA:CR44897	2	0	0	0	168	2	0	0	102	0	0	41	77	34	0	2	0	79	0	49	18	509	503	1205	264	214	0	0	730	1151	399	150	346	714	217	0	0	0	0	4	21	211	188	458	196
chr2L	20068793	20069318	-	asRNA:CR44907	0	0	0	0	0	0	0	0	0	0	0	5	16	0	0	0	0	22	0	6	9	55	29	96	53	0	0	0	48	13	12	4	29	27	87	0	0	0	0	12	2	26	10	30	0
chr2L	21163871	21164271	-	asRNA:CR44910	0	0	0	0	0	0	0	0	7	0	0	37	62	0	0	0	0	32	0	190	114	196	102	284	74	0	0	0	31	14	15	33	109	239	112	0	0	0	0	16	4	11	0	0	0
chr2L	21178410	21179729	+	asRNA:CR44911	0	0	0	44	48	0	0	0	118	46	0	72	331	62	0	36	42	46	0	572	282	1140	62	163	634	16	118	4	552	118	102	104	264	1094	535	0	110	0	0	0	10	375	60	72	134
chrX	5680627	5682127	-	asRNA:CR44958	0	0	0	0	230	0	0	0	0	0	0	27	62	110	56	190	0	55	98	26	37	68	38	159	194	24	0	2	99	141	99	68	117	174	168	0	0	0	0	18	2	54	0	155	82
chrX	6089878	6090648	+	asRNA:CR44959	0	0	0	0	40	0	0	0	0	0	0	43	41	108	3	0	54	20	0	100	52	134	12	40	171	2	0	0	185	38	28	43	85	155	176	0	0	0	0	0	9	75	15	0	4
chrX	15082616	15083753	-	asRNA:CR44960	0	0	0	0	0	0	0	0	0	0	114	50	10	106	76	0	40	66	0	14	20	469	671	441	134	22	0	0	91	21	67	46	32	511	139	0	0	0	0	18	0	26	12	110	0
chrX	15315056	15317967	-	asRNA:CR44961	0	0	0	24	0	0	0	0	42	0	0	29	73	46	182	148	0	212	0	140	42	96	46	121	215	30	0	0	189	0	70	92	285	576	268	0	130	0	0	40	36	119	8	148	52
chrX	11790796	11791777	-	asRNA:CR44962	0	0	0	0	112	0	0	0	0	48	106	29	33	0	0	0	42	26	0	6	19	33	21	0	157	2	0	0	100	20	34	66	14	225	227	0	0	0	0	17	15	39	0	0	36
chr2L	10297730	10298413	+	asRNA:CR44968	0	0	0	0	0	0	0	0	0	0	14	17	12	0	0	0	0	16	0	0	7	410	309	226	59	5	0	0	70	34	16	7	0	0	36	0	0	0	10	0	2	32	13	19	5
chr2L	122837	124031	+	asRNA:CR44969	0	0	0	0	54	4	0	0	0	54	0	20	63	0	144	0	0	60	0	37	12	1421	1454	1468	130	42	206	0	257	179	46	35	91	111	97	0	0	0	0	10	14	50	1	18	30
chr2L	13288302	13289021	-	asRNA:CR44972	0	0	0	0	0	0	0	0	0	124	0	22	58	0	296	0	0	55	0	58	5	788	1464	1827	157	24	0	0	94	12	40	39	184	301	76	0	0	0	0	0	11	43	74	40	46
chr2L	16697344	16697761	-	asRNA:CR44975	0	0	0	0	0	0	0	0	0	0	0	39	21	0	147	0	0	21	0	2	5	217	152	59	117	27	0	0	82	48	41	24	10	67	110	0	0	0	0	0	0	41	48	58	0
chr2L	1708452	1709244	+	asRNA:CR44976	80	0	160	0	203	0	0	0	0	0	0	33	66	0	4	0	0	62	0	54	28	835	1351	2604	73	4	0	0	91	0	35	40	165	183	119	0	0	0	0	10	7	8	61	78	53
chr2L	20874114	20875540	+	asRNA:CR44981	2	0	0	0	374	0	0	0	0	28	42	29	49	102	107	4	0	142	0	14	6	1080	446	978	283	40	0	0	456	339	199	81	52	175	125	2	100	0	0	38	10	141	120	200	144
chr2L	2374955	2375582	-	asRNA:CR44982	0	0	0	0	118	0	0	0	0	0	0	13	34	0	0	0	0	24	0	60	20	121	183	86	206	9	0	0	111	7	47	21	60	71	116	0	0	0	0	0	6	22	22	40	0
chr2L	4074279	4075952	-	asRNA:CR44984	0	42	0	0	54	0	0	0	158	0	0	46	86	98	0	0	0	49	0	58	42	37	30	110	264	55	0	0	807	478	173	106	200	120	208	0	0	0	0	14	14	187	2	485	104
chr2L	71039	73836	-	asRNA:CR44987	0	0	0	0	479	2	0	0	74	124	133	611	679	167	493	208	365	452	136	847	779	4110	690	2090	4025	1011	1110	570	4173	1270	1467	701	3703	7481	3073	0	206	112	8	142	120	2080	485	1482	853
chr2L	7220567	7221093	+	asRNA:CR44989	0	0	0	0	0	2	0	0	0	0	0	12	18	17	88	0	0	60	0	8	7	323	661	543	111	30	0	0	74	3	20	23	25	54	0	0	0	0	24	22	2	18	0	7	34
chr2L	7708100	7710456	-	asRNA:CR44990	0	0	0	0	334	0	0	0	0	0	0	21	60	72	203	38	12	215	0	80	34	1951	2928	3612	391	28	0	0	351	92	117	85	301	327	216	0	138	0	0	72	19	129	254	189	263
chr2L	8703475	8705450	+	asRNA:CR44992	0	0	0	0	168	0	0	0	0	178	60	11	78	0	70	0	0	82	0	45	27	80	20	0	276	29	0	0	302	60	75	68	234	90	283	0	0	126	18	104	10	297	128	300	215
chr2L	10242685	10245977	+	asRNA:CR44995	28	92	0	0	66	0	0	0	118	2	234	126	127	56	254	218	163	149	0	46	74	4952	4576	6366	436	75	62	90	515	222	351	139	349	1011	260	0	0	0	134	74	24	130	35	168	256
chr2L	7994798	7996494	+	asRNA:CR44996	0	74	0	0	45	0	0	108	144	37	0	101	131	54	445	11	37	216	0	84	70	167	49	120	389	72	68	98	347	6	68	149	309	210	163	0	3	0	0	7	16	359	252	292	104
chrX	15334478	15335971	-	asRNA:CR44998	0	0	0	0	142	0	0	0	0	0	0	77	27	0	0	0	14	98	0	68	66	398	359	475	165	48	0	0	108	22	25	31	187	358	113	0	0	0	0	10	6	23	4	41	26
chrX	15926787	15927082	-	asRNA:CR45000	0	0	0	0	21	0	0	0	0	0	0	11	5	0	0	0	0	32	0	0	2	173	100	58	6	1	0	0	7	5	3	8	2	0	0	0	0	0	0	0	0	4	0	0	17
chrX	16632490	16632839	+	asRNA:CR45001	0	0	0	0	0	0	0	0	0	0	0	9	24	0	0	0	0	58	0	13	6	147	129	210	16	0	0	0	27	22	14	32	74	114	127	0	0	0	0	0	0	14	0	94	20
chr2L	9937232	9938833	+	asRNA:CR45007	6	0	0	0	131	6	0	0	31	2	2	79	512	0	218	100	0	285	0	1449	944	2591	819	612	495	90	0	0	389	87	203	202	989	2390	928	0	0	0	0	34	43	342	128	84	124
chr2L	7821034	7821343	-	asRNA:CR45008	0	0	0	0	0	0	0	0	0	0	0	12	20	0	0	0	61	0	0	6	6	142	26	0	52	4	0	0	23	87	23	4	36	3	43	0	0	0	0	0	2	30	0	0	26
chrX	23007672	23009452	+	asRNA:CR45009	0	0	0	0	76	0	0	0	0	128	0	203	64	0	151	0	87	93	0	96	36	248	8	28	334	30	0	0	301	70	46	139	573	1420	401	0	112	0	2	24	18	139	44	322	93
chr3R	10756673	10758280	+	asRNA:CR45015	0	0	0	78	156	0	0	0	58	0	1	22	62	0	142	0	112	226	0	90	26	138	35	336	274	43	0	0	188	110	46	67	261	248	176	0	0	0	0	16	14	102	170	17	4
chr3R	10761148	10761797	-	asRNA:CR45016	35	0	0	0	126	0	0	0	0	1	0	46	626	28	24	140	30	43	0	782	324	1794	106	415	502	96	42	59	453	57	129	205	965	2657	760	0	6	0	0	4	37	333	81	215	89
chr3R	20677080	20677858	+	asRNA:CR45024	0	0	0	0	64	0	0	0	0	0	0	13	50	0	146	0	78	16	30	52	19	18	3	25	109	21	0	0	84	6	12	28	32	44	37	2	0	0	16	18	2	65	45	37	46
chr3L	5780102	5780863	-	asRNA:CR45026	0	0	0	0	0	0	0	0	0	0	0	62	238	0	0	0	106	177	1	478	291	528	339	416	172	43	0	0	162	97	49	34	197	335	95	0	6	0	2	43	4	77	0	76	0
chr3R	18668572	18669482	-	asRNA:CR45028	0	0	0	0	51	0	0	0	0	0	132	417	160	0	33	156	83	85	0	305	112	1188	146	214	1690	501	231	136	1469	181	208	248	679	2213	764	1	162	0	0	58	29	761	89	505	235
chr3R	28237449	28238570	-	asRNA:CR45041	0	0	0	0	104	0	0	0	0	133	0	10	20	172	82	162	0	65	17	65	0	30	4	0	147	12	0	0	82	0	25	52	150	74	150	0	0	0	0	0	12	52	0	50	136
chr3L	4034030	4034750	-	asRNA:CR45042	0	0	0	0	0	0	0	0	3	0	114	2	2	12	150	30	0	44	0	21	10	53	6	128	160	4	0	0	100	1	14	15	239	136	9	0	0	0	0	0	2	72	10	100	44
chr3R	29031028	29034098	+	asRNA:CR45044	0	0	0	0	415	0	0	0	0	0	0	159	179	4	186	272	0	293	88	669	417	1132	809	292	519	60	0	2	346	50	103	180	847	1128	499	0	38	0	0	38	18	263	180	144	248
chr3R	21878672	21884101	-	asRNA:CR45046	0	0	2	0	690	2	0	0	102	0	150	59	197	238	124	288	113	463	0	318	102	316	166	336	835	87	0	2	577	66	166	152	196	512	345	0	0	0	46	168	54	407	130	364	312
chr3R	9632035	9633076	-	asRNA:CR45053	0	0	0	0	180	0	0	0	268	2	0	170	72	0	118	0	110	78	0	273	193	969	1048	1770	190	37	0	168	140	57	184	51	400	980	228	3	0	0	0	12	16	78	0	52	64
chr3R	11535495	11536273	+	asRNA:CR45056	0	0	0	0	26	0	0	0	0	0	0	17	22	0	26	0	0	31	0	88	4	15	13	0	160	2	0	0	79	12	10	22	74	128	46	0	0	0	0	0	6	35	148	0	44
chr3R	18158345	18159924	-	asRNA:CR45104	0	0	0	0	82	0	0	0	0	114	0	40	67	0	84	0	0	60	0	56	18	170	65	108	264	36	0	86	201	40	35	36	40	210	63	0	0	0	0	30	48	450	226	991	403
chr2R	7783334	7785585	+	asRNA:CR45108	0	60	0	0	183	38	0	0	0	86	0	38	112	34	58	156	1	238	60	54	44	175	73	210	501	27	194	84	410	109	60	125	78	398	227	4	0	0	0	40	20	192	242	846	206
chr3L	9695043	9695650	+	asRNA:CR45121	2	0	0	0	28	0	0	0	187	2	0	315	85	0	2	370	268	85	0	58	102	359	29	2	1268	150	136	0	891	428	196	112	294	568	390	0	0	0	2	24	13	488	107	148	202
chr4	42774	43374	+	asRNA:CR45124	0	0	0	0	15	0	0	0	74	2	0	23	190	100	1	0	87	50	0	528	251	686	32	0	169	69	0	106	267	113	140	133	398	1236	414	0	0	0	0	52	43	83	36	114	102
chr4	459768	461413	+	asRNA:CR45126	0	0	0	0	110	0	0	102	6	0	0	43	81	2	742	0	150	168	12	70	21	3794	1978	1474	190	34	206	0	142	158	101	57	68	56	204	32	254	0	124	364	143	103	46	98	96
chr2R	7325896	7335195	+	asRNA:CR45129	144	2	0	0	1130	0	0	0	152	266	0	122	517	262	426	290	582	618	32	518	130	1322	1481	2468	1481	279	2	808	1269	913	512	481	759	866	1202	4	238	26	28	186	96	702	776	1750	1079
chr2R	7578665	7579929	-	asRNA:CR45130	0	0	0	0	117	0	0	0	0	149	0	20	90	68	211	0	82	180	0	98	15	1610	1443	2729	271	61	0	2	192	406	162	92	164	497	194	0	0	0	0	49	8	71	76	244	164
chr2R	7631495	7635219	-	asRNA:CR45131	0	80	0	0	534	0	0	0	28	0	274	1359	311	194	879	0	242	662	92	392	332	774	179	68	2480	973	865	471	2409	840	517	500	1504	2483	1635	0	84	0	2	199	175	2299	906	1869	2164
chr2R	9284845	9285594	+	asRNA:CR45132	0	82	0	0	37	0	0	0	0	104	0	79	510	0	228	0	0	160	30	483	175	1552	283	301	981	269	416	0	842	194	244	205	1344	3121	817	0	3	0	0	32	15	343	33	82	190
chr2R	10152717	10154345	+	asRNA:CR45133	0	0	0	0	66	0	0	0	0	22	20	57	54	0	241	178	44	38	2	91	54	91	43	0	285	70	294	80	149	40	88	70	235	209	97	0	102	0	49	23	30	185	200	177	178
chr2R	10478043	10478795	+	asRNA:CR45134	0	0	0	0	6	0	0	0	0	0	0	223	97	0	82	128	54	91	26	119	86	1313	113	231	1009	293	77	35	1788	327	265	169	288	911	394	2	0	0	0	6	12	397	24	186	87
chr2R	10541595	10541995	+	asRNA:CR45135	0	0	0	0	205	2	0	0	149	84	0	178	328	0	30	1	138	113	8	151	158	319	11	326	2769	506	456	576	2270	682	643	247	634	3536	946	0	0	0	24	4	52	632	143	436	91
chr2R	10853546	10854495	+	asRNA:CR45136	0	0	0	0	0	0	0	0	0	70	0	144	60	0	0	0	57	19	0	40	22	54	24	114	173	65	44	0	459	309	192	50	24	200	142	0	0	0	0	0	2	113	42	228	185
chr2R	12783611	12799259	-	asRNA:CR45137	14	2	10	2	1704	372	44	14	378	212	416	1938	847	316	1298	560	961	834	194	503	411	1309	290	760	5191	1560	916	785	8504	4235	1878	1001	2976	5706	2461	106	550	26	430	662	376	4325	1116	3910	2258
chr2R	3943429	3949757	+	asRNA:CR45139	80	34	0	14	327	2	0	22	77	48	0	136	419	46	270	169	143	345	66	820	395	4296	587	900	1235	129	10	82	1328	251	310	455	1671	4073	1454	38	210	0	116	508	460	397	136	82	265
chr2R	12867609	12869783	+	asRNA:CR45140	38	0	0	0	60	0	0	0	2	110	66	220	406	190	72	145	84	128	13	684	413	1190	296	496	543	86	50	234	891	223	175	141	738	1519	1850	0	2	0	0	42	54	340	0	334	188
chr2R	12881445	12883253	-	asRNA:CR45141	0	0	0	0	71	0	0	0	0	0	74	226	96	119	338	0	130	114	50	148	83	2254	3034	5202	342	150	746	286	360	123	187	122	468	680	559	2	0	0	2	67	28	223	264	662	388
chr2R	13168500	13170745	-	asRNA:CR45142	0	0	0	0	30	0	0	0	4	0	0	201	162	0	123	24	0	266	84	310	239	1582	2617	4856	438	60	184	208	309	14	98	96	396	615	375	0	138	0	0	76	14	100	46	116	194
chr2R	15676441	15676845	+	asRNA:CR45143	0	0	0	0	105	0	0	0	53	32	0	116	271	0	0	151	80	75	107	281	143	945	105	556	973	405	303	82	1142	548	320	144	349	1059	533	0	108	0	9	0	23	419	34	258	207
chr2R	17036695	17037982	-	asRNA:CR45144	0	0	0	0	6	0	0	0	0	0	0	19	53	0	0	0	0	86	21	12	2	968	1191	852	115	29	0	0	92	27	68	20	84	76	74	0	0	0	0	24	2	45	98	112	2
chr2R	17040195	17043298	-	asRNA:CR45145	0	74	0	0	704	0	0	0	0	0	0	52	129	52	338	0	72	290	0	30	20	3455	4479	6890	406	90	0	8	302	204	253	94	203	200	320	0	0	0	46	96	34	105	64	252	116
chr2R	17697532	17698796	+	asRNA:CR45146	126	0	0	0	233	1	0	0	0	172	0	143	367	236	62	0	48	55	52	591	428	2902	506	1074	702	100	0	268	791	340	200	211	579	1149	758	0	2	0	0	14	18	381	324	138	82
chr2R	21309395	21310146	-	asRNA:CR45149	0	0	0	0	0	0	0	0	0	0	0	0	14	82	78	0	28	53	1	40	8	436	326	487	127	14	0	0	94	59	33	27	38	129	47	0	0	0	2	0	20	18	0	0	19
chr2R	22174951	22176707	-	asRNA:CR45151	0	0	0	0	650	400	80	0	0	0	0	267	263	0	248	0	106	230	0	902	362	1048	2096	2315	372	26	0	0	256	129	151	127	448	1511	607	0	0	0	0	64	32	133	168	125	72
chr2R	22415795	22416462	-	asRNA:CR45152	0	0	0	0	0	0	0	0	0	0	30	105	252	0	112	0	0	114	55	299	230	1433	257	93	244	66	174	24	201	155	73	112	146	710	223	0	0	0	0	10	7	124	92	87	36
chr3L	5135542	5136224	+	asRNA:CR45160	0	0	0	0	169	0	0	0	116	0	0	115	199	0	1	0	42	146	23	285	306	495	594	740	160	32	102	0	111	3	112	69	299	429	249	0	0	0	0	28	5	68	36	9	95
chr3L	19989706	19990739	+	asRNA:CR45161	0	0	0	0	30	0	0	56	0	98	0	30	23	322	0	80	281	110	0	37	28	95	24	0	142	6	0	146	146	90	32	52	334	339	124	0	0	0	12	6	6	94	94	80	96
chr3L	21268601	21269142	+	asRNA:CR45162	0	0	0	0	70	0	0	0	0	0	0	16	50	0	139	0	0	70	20	31	20	56	51	122	75	11	0	0	150	54	43	56	129	140	106	0	0	0	0	20	7	47	0	165	0
chr3L	22738708	22739434	+	asRNA:CR45163	0	0	0	0	0	0	0	0	0	0	8	59	35	2	136	0	98	23	0	34	16	767	930	993	88	5	0	0	110	3	27	32	78	51	20	0	0	0	0	14	2	48	48	26	75
chr3L	23149530	23150668	+	asRNA:CR45164	0	0	0	0	96	0	0	0	120	0	0	18	468	40	3	0	0	62	0	291	172	959	76	56	378	40	0	0	380	3	92	81	536	881	567	0	0	0	0	32	16	80	14	22	3
chr3L	5918389	5919556	+	asRNA:CR45167	0	0	0	0	2	0	0	0	59	0	18	4	41	80	0	108	72	38	42	144	8	32	13	82	206	14	0	0	124	28	16	30	100	140	84	0	0	0	0	29	18	96	36	211	4
chr3L	10893646	10894743	-	asRNA:CR45171	0	0	0	0	220	0	0	0	84	0	0	8	54	0	326	2	0	64	0	56	24	931	908	1242	115	32	0	0	112	154	84	48	76	170	163	0	0	0	0	10	20	92	0	118	0
chr3L	17841671	17842599	+	asRNA:CR45175	0	0	0	0	350	0	0	0	0	0	136	53	45	0	42	140	72	7	0	60	20	331	633	308	169	18	0	0	94	16	43	24	4	262	189	0	0	0	0	50	12	21	144	0	56
chr3L	25843821	25844502	+	asRNA:CR45182	0	0	0	0	2	0	0	0	0	0	0	16	16	0	0	0	0	17	1	2	28	104	18	0	121	10	0	0	114	2	26	22	9	8	14	4	204	0	40	0	4	34	0	0	11
chrX	10044909	10048156	-	asRNA:CR45185	0	0	0	0	304	4	0	0	0	5	0	305	109	2	284	0	0	34	0	162	120	317	16	256	1447	241	366	26	1559	608	348	160	320	827	355	0	0	0	2	0	19	1131	306	806	656
chr3R	30781178	30783645	-	asRNA:CR45189	0	0	0	0	130	0	0	0	0	0	206	145	106	0	171	102	0	185	0	64	23	1167	334	628	537	98	0	8	624	260	210	106	198	154	129	0	2	0	90	1247	599	1501	226	1718	767
chr3R	31588279	31590411	-	asRNA:CR45190	0	0	0	2	202	0	0	0	0	86	0	56	68	0	416	0	56	137	24	134	71	1600	1538	2160	271	92	178	0	289	369	190	106	315	715	319	0	0	0	80	2	30	112	110	162	86
chr3R	5835478	5836178	-	asRNA:CR45192	0	0	0	0	0	0	0	0	1	0	0	8	10	0	2	0	0	21	32	8	6	37	20	0	103	0	0	0	73	2	2	21	26	24	38	0	0	0	0	0	11	29	52	16	20
chr3R	10876834	10877783	-	asRNA:CR45195	0	0	0	0	2	0	0	0	68	216	0	58	32	90	146	0	106	253	28	66	31	109	29	0	204	86	136	134	199	106	81	101	262	223	163	0	112	0	2	65	18	126	19	227	18
chr4	175455	175874	+	asRNA:CR45198	0	0	0	0	51	0	0	0	0	0	0	41	48	0	34	0	0	6	0	106	57	958	39	3	230	39	0	0	336	15	51	102	248	1277	292	0	0	0	0	0	10	63	0	8	18
chr2R	8897820	8898275	-	asRNA:CR45202	0	0	0	0	2	0	53	0	0	6	0	24	39	0	3	0	96	17	0	5	12	503	680	1238	71	28	0	0	62	0	42	15	50	64	0	0	94	0	0	0	2	36	24	0	0
chr3R	10060666	10061978	-	asRNA:CR45205	37	0	0	0	118	2	0	0	94	26	0	45	68	38	340	12	0	41	0	85	27	48	23	0	201	21	0	0	154	76	40	39	92	145	173	0	0	0	0	4	28	114	110	142	11
chr3R	15774076	15774715	-	asRNA:CR45206	118	0	0	0	64	0	0	0	0	0	0	2	8	0	0	0	40	35	0	2	4	18	14	0	84	4	0	0	58	0	2	20	0	0	56	0	0	0	0	0	2	86	46	20	0
chr3R	25661712	25662663	-	asRNA:CR45208	2	0	0	0	49	0	0	0	0	0	0	24	172	4	7	134	0	36	0	178	121	1548	120	70	623	130	0	0	816	281	122	124	147	488	268	0	0	0	0	0	12	279	18	110	34
chr3R	27109329	27111033	+	asRNA:CR45209	0	0	0	2	157	2	0	0	0	0	108	44	50	0	2	178	27	129	0	48	10	808	1113	793	338	12	0	0	195	22	41	63	88	184	92	0	0	0	0	16	4	106	110	14	100
chr3L	19260040	19260895	+	asRNA:CR45210	106	0	0	0	0	0	0	0	40	118	222	62	316	0	2	38	0	56	0	595	311	1118	96	328	461	50	104	0	283	127	78	156	400	973	348	0	0	0	0	10	28	269	58	82	14
chr3R	16992778	16994041	-	asRNA:CR45213	54	0	0	0	100	0	0	0	0	0	0	41	61	50	157	40	74	136	0	41	21	499	316	190	220	26	0	0	141	18	50	45	123	284	244	0	0	0	9	46	13	92	55	135	137
chr3R	25266813	25270007	-	asRNA:CR45214	0	0	0	0	285	0	0	0	2	0	0	88	150	2	1	10	168	161	40	151	48	1055	1309	1598	379	19	0	54	369	99	76	98	73	331	242	0	0	0	56	46	13	142	199	183	76
chr2L	8082859	8083107	+	asRNA:CR45257	0	0	0	0	0	0	0	20	0	1	27	50	122	0	0	0	40	31	0	205	98	452	20	49	440	94	0	64	357	100	95	36	204	615	258	0	0	0	14	7	12	126	0	74	16
chr2L	8862610	8867511	-	asRNA:CR45260	2	12	0	0	433	56	0	72	230	2	0	99	166	266	310	110	226	399	60	223	39	328	244	360	808	53	110	176	636	50	139	218	470	250	477	0	0	0	32	1154	514	1739	1299	3538	1121
chr2R	12179014	12179745	+	asRNA:CR45264	0	0	0	0	7	0	0	0	0	86	0	60	295	0	0	0	32	1	0	310	173	460	108	698	208	15	0	0	230	41	48	38	183	971	181	0	0	0	0	10	10	62	24	27	0
chr2R	22655635	22656496	+	asRNA:CR45268	64	0	0	0	275	2	0	0	16	2	82	101	52	0	63	0	36	145	18	59	21	85	34	0	284	31	0	2	204	42	35	71	217	230	20	0	0	0	0	17	14	226	79	109	172
chr2R	12296495	12297805	-	asRNA:CR45271	0	0	0	0	126	0	0	0	0	68	0	11	73	14	0	0	132	65	0	59	35	97	25	0	252	56	0	0	332	146	115	118	213	245	247	0	0	0	2	14	15	128	50	104	273
chr2R	17121095	17124636	+	asRNA:CR45272	0	0	0	0	508	0	0	0	94	124	180	53	191	0	386	0	82	169	0	132	34	52	56	150	384	23	0	0	338	105	128	110	68	236	149	0	0	0	0	44	24	224	41	137	266
chr2R	17585692	17586243	+	asRNA:CR45275	6	0	0	0	140	0	0	116	0	0	0	50	71	110	0	0	0	42	0	235	130	902	134	91	108	23	0	0	143	21	35	52	165	681	234	0	0	0	20	0	12	62	103	48	0
chr2R	9559255	9565190	-	asRNA:CR45281	234	0	128	74	269	0	0	0	34	262	614	873	455	138	903	128	348	334	58	616	231	564	238	566	1368	104	146	50	1325	1118	606	404	1034	2258	1298	4	244	0	60	88	70	623	526	1368	1055
chr2L	3509099	3509440	+	asRNA:CR45300	0	0	0	0	6	0	0	0	21	0	0	13	15	114	33	1	0	12	0	11	8	75	23	0	67	2	0	0	78	0	30	27	18	109	55	0	0	0	0	3	4	37	99	113	0
chr2L	5070887	5071109	-	asRNA:CR45305	0	0	0	0	0	0	0	0	0	0	0	15	75	0	0	0	1	12	0	69	40	627	55	56	127	44	0	16	327	118	62	40	109	341	96	0	0	0	0	0	3	90	10	54	0
chr2R	23709177	23709947	+	asRNA:CR45326	0	0	0	0	24	0	0	0	0	0	0	33	50	0	23	0	0	20	0	170	99	313	83	196	149	10	154	0	104	0	28	15	78	199	61	0	0	0	0	0	12	57	52	172	0
chr2L	13241807	13244724	+	asRNA:CR45330	0	2	22	0	386	10	34	26	72	4	38	50	168	88	234	108	124	299	4	278	226	320	110	180	737	161	264	50	572	302	162	211	484	488	394	122	960	40	386	202	120	477	496	456	309
chr2L	8370343	8370670	-	asRNA:CR45341	0	0	0	0	138	0	0	0	0	0	0	28	74	0	0	0	0	0	0	138	56	1433	62	10	367	200	74	53	381	40	67	35	75	470	89	0	0	0	0	6	1	131	64	136	0
chr2L	2840025	2840316	-	asRNA:CR45342	0	0	0	0	94	0	0	0	0	0	0	56	36	0	0	114	0	34	36	8	17	40	7	0	161	30	0	0	167	4	43	33	160	104	85	0	0	0	0	0	5	121	78	128	106
chr2L	8394429	8395332	+	asRNA:CR45343	0	0	0	0	15	0	0	0	0	0	0	18	33	0	0	0	0	2	0	20	18	63	14	0	111	18	0	0	147	0	22	41	80	85	26	0	0	0	0	0	14	50	63	232	50
chr2R	24024098	24025777	-	asRNA:CR45350	4	0	0	0	392	0	0	0	126	0	0	200	467	128	142	0	94	178	126	754	382	1857	1125	1668	457	56	3	2	396	267	223	202	763	1644	651	0	0	0	0	42	34	151	0	63	1
chr2L	357329	358174	+	asRNA:CR45366	0	0	0	0	7	0	0	0	178	1	0	104	188	0	260	0	0	120	82	334	227	943	194	126	355	40	48	90	350	136	128	56	381	914	233	0	110	37	26	27	43	515	93	403	92
chr2L	355663	356891	+	asRNA:CR45367	0	0	0	0	76	0	0	0	0	0	0	81	49	264	130	0	46	101	0	20	41	1510	1792	2956	176	34	0	0	129	59	96	53	41	74	220	0	0	0	0	16	32	118	125	277	467
chr2L	8343320	8345015	-	asRNA:CR45371	0	0	8	0	0	162	0	0	122	0	0	36	63	68	296	0	0	60	0	108	13	60	22	85	181	44	0	6	175	9	67	70	114	162	119	0	0	0	40	42	22	145	81	108	190
chr2R	22201508	22203045	+	asRNA:CR45376	0	108	0	0	17	0	0	0	0	0	0	51	57	0	62	0	0	44	28	97	28	96	37	0	282	29	0	0	378	125	52	84	214	166	171	0	0	0	0	30	12	272	46	355	101
chr3L	20836112	20837135	-	asRNA:CR45384	128	0	0	0	133	0	0	0	0	0	0	18	68	0	241	110	120	6	1	138	21	692	718	657	163	47	130	0	280	75	130	58	60	422	122	0	0	0	0	52	15	63	28	50	109
chr3L	15142131	15142800	+	asRNA:CR45396	0	0	0	0	146	0	0	0	0	0	120	59	278	6	0	0	37	39	43	453	132	986	48	378	798	157	0	731	676	153	148	137	470	972	530	0	0	0	0	0	17	343	75	106	141
chr3L	15143801	15144170	+	asRNA:CR45397	0	0	0	0	0	0	0	0	0	0	0	44	66	86	0	148	189	8	0	421	164	778	82	262	229	8	0	0	238	33	47	43	46	739	179	0	67	0	2	0	0	99	0	16	11
chr3L	13018315	13019110	-	asRNA:CR45445	0	0	0	0	90	0	0	0	0	0	6	92	244	0	144	50	68	90	68	470	292	668	544	1366	131	33	150	21	145	99	131	106	534	1267	405	0	0	0	0	0	12	52	85	56	93
chrX	20656891	20657678	-	asRNA:CR45466	2	0	0	0	204	0	0	0	0	0	0	77	65	0	26	146	72	16	0	141	141	124	18	0	1075	110	0	0	573	98	89	112	362	1137	343	0	0	0	0	20	18	364	83	4	143
chr2R	9881396	9882605	+	asRNA:CR45467	0	0	0	0	4	0	0	0	0	0	0	22	361	126	114	102	16	39	0	421	207	1379	98	148	325	27	0	31	327	31	196	82	246	1073	290	2	0	0	0	16	15	108	88	0	78
chr2R	12848139	12849295	+	asRNA:CR45468	0	0	0	144	7	0	0	0	0	0	286	13	51	96	40	0	0	56	0	71	18	1022	1244	660	210	15	0	0	137	73	58	61	176	319	192	0	0	0	0	48	10	109	166	114	154
chr2R	22874578	22875172	-	asRNA:CR45469	1	0	0	0	0	0	0	0	0	0	0	2	13	0	256	0	116	91	0	45	15	42	26	98	159	0	0	5	46	60	12	26	2	75	71	0	0	0	0	2	18	74	56	1	119
chrX	2173480	2175855	+	asRNA:CR45479	0	0	0	0	68	5	0	0	0	0	0	54	58	16	79	104	89	98	0	34	23	911	1050	894	179	12	0	0	180	20	91	83	203	447	141	0	0	0	0	6	4	68	0	280	2
chrX	3968933	3972054	+	asRNA:CR45481	0	0	0	0	224	0	0	0	0	0	0	157	44	0	92	0	338	114	0	122	60	187	31	0	327	15	0	0	249	84	71	113	144	432	215	0	0	0	0	10	34	172	172	196	184
chrX	16307032	16308687	+	asRNA:CR45485	0	16	0	2	0	30	0	0	0	17	100	318	144	70	228	126	0	100	40	168	314	1765	590	1342	569	273	64	376	393	291	193	311	1061	2463	915	8	80	0	0	49	8	185	25	262	55
chrX	19745936	19746487	-	asRNA:CR45501	0	0	0	0	34	0	0	0	0	55	0	45	189	18	0	0	46	8	0	118	143	507	94	196	69	23	0	0	84	42	52	58	420	1249	349	0	0	0	0	0	2	41	0	18	4
chrX	5516993	5517500	-	asRNA:CR45518	0	0	0	0	134	0	0	0	140	0	52	91	140	5	30	7	0	38	0	129	207	195	24	128	732	208	300	349	535	148	120	154	520	1138	712	0	0	0	0	72	34	379	31	91	152
chrX	5663114	5665605	+	asRNA:CR45520	112	0	0	0	280	0	0	0	0	94	0	75	77	0	17	0	66	68	0	110	105	536	732	1282	179	58	0	0	128	70	60	61	75	259	146	0	0	0	2	6	11	48	192	86	0
chrX	5689852	5691172	-	asRNA:CR45525	1	0	0	0	41	86	0	0	234	0	4	102	734	0	65	68	110	151	61	1250	800	1234	87	460	943	348	70	136	1173	482	439	415	1609	5534	1778	0	59	0	8	24	31	399	184	233	224
chrX	5755492	5756710	-	asRNA:CR45528	0	0	0	0	0	0	0	0	0	0	0	108	102	0	0	0	42	6	30	380	325	580	34	57	521	148	174	0	490	156	85	110	261	1171	355	2	0	0	0	20	13	217	8	93	134
chrX	8084256	8085765	+	asRNA:CR45535	0	110	0	0	0	0	0	0	0	26	0	21	29	62	30	0	4	1	0	20	9	45	25	114	124	26	0	0	136	0	54	49	19	158	95	0	0	0	0	24	29	45	44	40	32
chrX	9069741	9070087	+	asRNA:CR45538	0	0	0	0	10	0	0	0	0	1	0	110	30	0	0	0	0	0	0	13	17	50	26	87	50	8	0	47	75	141	80	21	24	34	79	0	53	0	0	0	2	44	5	54	0
chr3R	8233228	8233962	-	asRNA:CR45549	0	0	0	0	19	0	0	0	0	0	0	71	60	0	148	0	76	41	0	128	79	840	84	98	341	71	0	0	335	103	90	56	475	1022	287	0	136	0	0	42	18	504	84	280	172
chr3R	15136985	15140121	-	asRNA:CR45600	98	102	0	0	90	166	0	0	246	202	346	131	291	60	639	324	268	681	79	385	129	356	112	900	441	110	0	57	324	345	386	157	266	953	775	4	62	0	32	144	94	217	244	521	809
chrX	10054235	10055109	-	asRNA:CR45601	0	0	0	0	7	0	0	0	0	0	0	13	69	0	0	102	0	22	0	20	25	43	22	21	136	40	0	0	126	68	62	50	148	108	105	0	0	0	0	0	8	83	287	372	42
chrX	11089231	11095143	-	asRNA:CR45604	0	2	0	72	176	0	0	0	96	130	112	211	524	2	170	0	0	290	0	580	353	3001	3106	5774	545	142	126	46	499	294	219	372	1113	2774	1188	2	2	0	98	120	46	184	228	315	126
chrX	21373635	21374417	-	asRNA:CR45611	0	0	0	0	0	0	0	0	0	0	0	117	29	17	117	69	0	54	0	85	95	461	35	0	393	29	0	106	358	112	74	59	105	262	102	0	0	0	0	0	8	174	42	0	92
chrX	21372593	21373553	-	asRNA:CR45612	0	0	0	0	28	0	0	0	0	0	0	8	10	30	79	29	26	0	0	0	1	289	129	218	40	0	64	0	100	4	8	16	17	28	13	0	0	0	0	2	1	25	0	0	0
chrX	7959274	7960898	+	asRNA:CR45620	0	0	0	0	102	0	0	0	108	0	0	87	44	0	395	205	0	12	0	38	13	659	170	525	236	58	0	2	410	311	154	63	263	309	200	0	0	0	12	29	13	90	0	122	125
chrX	12612108	12615780	-	asRNA:CR45621	0	0	0	0	365	0	0	0	162	46	0	150	94	0	0	135	0	144	0	116	92	762	330	548	470	93	0	0	326	236	125	222	468	772	204	0	0	0	38	10	22	195	62	300	40
chrX	12742547	12742926	+	asRNA:CR45623	0	0	0	0	29	0	0	0	18	0	78	180	83	88	14	0	18	13	0	52	40	67	9	117	576	117	0	59	643	173	105	183	462	1915	436	0	0	0	0	0	3	225	0	326	113
chrX	10217627	10219303	+	asRNA:CR45629	0	0	0	0	26	0	0	0	0	0	0	13	35	0	20	0	0	92	0	12	38	45	14	0	86	28	0	0	117	0	37	34	31	166	117	0	0	0	0	0	16	50	0	97	0
chr3R	22724348	22724678	+	asRNA:CR45648	0	0	0	0	17	0	0	0	0	0	0	24	160	0	0	1	0	32	0	123	101	1038	130	442	83	6	0	0	86	28	22	39	63	421	55	0	0	0	0	19	4	27	23	0	0
chr3L	16318941	16319263	+	asRNA:CR45663	5	0	0	0	68	0	0	0	0	0	0	17	26	0	14	0	0	15	0	25	14	42	10	0	133	17	0	0	73	23	35	33	54	192	187	0	0	0	0	22	8	145	306	199	204
chr3L	12491840	12493605	+	asRNA:CR45682	0	0	0	0	118	66	0	0	0	54	0	44	132	2	60	0	98	191	0	59	51	557	901	1494	308	40	0	90	233	282	99	114	232	268	151	0	0	0	2	18	28	202	234	354	363
chr2L	13437895	13442410	-	asRNA:CR45683	0	0	0	0	467	0	96	0	108	38	86	59	140	84	444	116	188	369	0	209	49	201	70	181	717	48	230	4	636	97	90	263	478	417	574	0	0	0	4	20	39	295	232	359	329
chr3L	1806043	1806932	-	asRNA:CR45686	0	0	0	0	142	0	0	0	1	0	0	29	43	0	1	0	116	72	0	38	9	456	435	512	109	6	0	0	143	0	66	44	160	170	94	0	0	0	0	8	4	127	78	304	176
chr2L	19964045	19964347	-	asRNA:CR45701	0	0	0	0	159	0	0	0	0	0	0	5	23	0	0	0	0	17	0	1	3	26	13	252	54	0	0	0	82	208	29	28	3	134	66	0	0	0	0	26	4	47	22	162	2
chr2L	2006867	2007688	+	asRNA:CR45712	0	0	0	0	0	0	0	0	84	2	0	13	18	105	0	0	0	13	0	10	18	14	10	0	120	0	0	0	88	8	30	30	100	34	92	0	0	0	0	0	11	54	27	142	66
chr2L	21232745	21234035	+	asRNA:CR45713	0	0	2	0	17	2	84	0	54	2	38	71	178	68	196	0	190	107	0	56	47	196	151	379	232	64	150	21	229	226	117	72	361	474	451	0	132	0	76	38	16	105	128	164	224
chrX	18480072	18481132	+	asRNA:CR45714	0	0	0	0	0	0	0	0	0	0	0	100	32	130	158	7	98	18	0	189	153	238	340	632	137	20	0	106	130	37	34	61	121	112	40	0	0	0	0	53	9	60	33	164	114
chr2L	17497011	17497697	+	asRNA:CR45715	0	0	0	0	0	0	26	0	2	0	82	68	24	0	250	0	0	59	0	33	5	136	26	0	105	1	170	0	155	21	12	51	271	206	76	6	62	0	0	22	0	130	0	14	68
chr3L	4240069	4240505	-	asRNA:CR45738	0	0	0	47	26	0	0	0	0	0	0	91	37	0	0	0	0	8	4	91	70	289	19	53	206	16	1	0	129	71	60	28	93	252	116	0	16	0	0	13	5	107	22	84	24
chr2L	11011162	11012135	-	asRNA:CR45778	0	0	0	0	303	0	0	0	0	0	0	101	203	0	36	0	0	29	56	546	244	797	237	600	267	40	40	0	357	604	237	56	374	637	235	0	0	0	0	0	6	193	127	154	1
chr2L	10392867	10393434	-	asRNA:CR45789	0	0	0	0	0	0	0	0	0	162	116	4	21	0	0	0	0	3	20	4	8	832	320	601	56	28	0	0	101	81	63	16	14	134	48	0	0	0	0	24	0	24	6	38	0
chrX	487898	488333	-	asRNA:CR45797	0	0	0	0	160	0	0	0	0	115	0	48	41	0	0	0	3	31	0	143	166	251	43	117	66	27	0	0	63	0	18	32	61	189	59	0	0	0	0	0	1	42	88	0	0
chr3R	21266255	21267794	+	asRNA:CR45798	0	0	0	0	162	0	0	0	0	140	0	46	57	80	124	24	29	194	54	24	35	1161	1528	1430	175	17	140	0	103	77	88	38	82	380	132	0	0	0	0	10	1	50	30	62	82
chr3R	20325529	20326260	+	asRNA:CR45800	0	0	0	0	0	0	0	0	26	18	0	32	66	84	323	0	0	21	44	51	6	794	1298	1483	107	70	0	0	151	326	139	44	82	232	66	0	0	0	0	40	6	29	41	68	28
chr3L	21028959	21029701	-	asRNA:CR45801	0	0	0	0	111	0	0	0	138	16	0	51	27	0	110	0	0	123	0	92	38	346	747	1270	169	3	0	220	152	55	29	30	47	162	162	0	0	0	0	9	11	33	27	117	8
chr3L	2118498	2119567	+	asRNA:CR45802	0	0	0	0	48	0	0	0	0	0	0	10	48	40	0	0	0	40	18	52	14	38	31	0	209	36	0	0	325	129	106	85	47	69	171	2	0	0	0	10	12	120	16	76	52
chr3L	9693821	9694705	+	asRNA:CR45804	0	0	0	0	126	37	0	0	0	154	0	324	137	366	74	0	166	97	11	459	351	438	65	55	1180	181	228	28	995	264	230	163	653	1146	338	0	152	0	0	17	20	553	170	238	437
chr3L	175138	176104	+	asRNA:CR45806	0	0	0	0	154	53	0	0	0	2	0	169	71	0	0	0	74	57	0	330	303	612	524	1200	269	128	36	27	324	297	182	101	255	392	392	0	45	0	0	20	12	118	25	249	92
chr3L	599399	600914	+	asRNA:CR45807	0	0	0	0	454	0	0	130	30	0	0	40	42	0	76	0	278	138	61	43	30	1045	841	1757	404	106	0	107	362	470	177	110	243	510	228	2	0	0	0	71	12	182	9	504	318
chr3L	1494499	1495119	+	asRNA:CR45812	0	0	0	0	23	0	0	0	0	0	0	19	11	0	261	110	18	13	0	29	14	274	197	85	85	17	0	0	75	36	23	32	186	79	148	0	0	0	0	24	0	51	56	112	14
chr3L	1549448	1549900	-	asRNA:CR45813	0	0	0	0	0	0	0	0	0	0	0	4	5	74	0	0	0	0	14	23	9	50	25	0	68	12	0	0	35	38	35	10	25	86	55	0	0	0	0	0	10	29	0	1	26
chr3L	1617485	1618190	+	asRNA:CR45814	0	0	0	0	214	0	0	0	0	158	0	28	169	62	162	33	0	61	0	405	256	525	227	340	214	16	0	0	204	11	17	65	173	910	388	0	0	0	0	0	7	66	29	0	6
chr3L	1648628	1649699	-	asRNA:CR45815	0	0	0	0	26	0	0	0	0	2	70	17	32	92	116	0	0	77	0	96	21	183	58	199	132	2	494	0	159	48	66	33	207	174	120	0	0	0	0	0	4	62	0	67	114
chr3L	1796854	1797272	-	asRNA:CR45818	0	0	0	0	127	3	0	0	0	0	0	21	23	147	0	0	0	80	0	36	14	283	734	890	50	13	0	0	56	0	37	17	41	248	86	0	150	0	0	2	12	11	22	0	29
chr3L	7355717	7356598	+	asRNA:CR45822	0	90	0	0	19	0	0	0	0	0	0	35	72	0	0	0	0	10	0	230	135	481	484	855	137	27	0	0	227	14	50	64	252	419	129	0	98	0	0	18	10	34	53	84	16
chr3L	1963143	1964285	+	asRNA:CR45827	0	0	0	0	0	0	0	0	126	58	0	99	97	0	128	0	170	59	84	580	370	540	89	20	273	48	230	0	329	83	91	76	387	768	457	0	49	0	0	0	14	162	144	49	38
chr3L	1963213	1963700	-	asRNA:CR45828	0	0	0	0	0	0	0	0	0	0	0	49	24	0	0	0	80	28	36	157	118	105	50	8	69	27	38	0	101	0	29	26	89	112	105	0	0	0	0	0	2	43	22	46	34
chr3L	2267722	2268560	-	asRNA:CR45829	0	0	0	0	100	0	0	0	0	0	0	5	19	0	329	148	0	28	52	69	6	47	21	142	128	12	0	28	141	10	29	34	62	112	113	0	0	0	0	12	4	42	1	71	96
chr3L	4655405	4656330	+	asRNA:CR45830	6	0	0	0	0	0	0	0	0	0	0	12	35	5	20	106	0	58	6	56	17	32	11	0	174	6	0	0	78	0	16	24	81	94	130	0	0	0	0	16	1	57	0	110	32
chr3L	5767321	5768704	+	asRNA:CR45831	0	0	114	0	438	26	106	0	26	1	0	266	173	0	198	190	2	162	62	244	199	746	1833	2830	283	68	0	196	248	143	133	113	335	762	307	0	0	2	0	1	33	61	6	68	138
chr3L	7037825	7038347	-	asRNA:CR45832	0	0	0	0	41	0	0	0	0	118	0	10	8	1	169	0	0	0	0	16	4	9	8	0	75	8	0	0	51	13	4	16	0	13	65	0	0	0	0	0	3	41	1	0	0
chr3L	1784395	1784800	+	asRNA:CR45834	0	0	0	0	0	0	0	0	0	0	0	1	13	0	0	0	25	28	0	17	6	187	92	135	75	2	0	0	120	16	26	8	24	61	22	0	0	0	0	0	2	15	0	26	0
chr3L	7361639	7363598	-	asRNA:CR45835	0	0	70	0	33	8	0	0	0	0	0	101	137	105	72	71	114	168	28	152	82	1198	2616	2799	435	116	164	248	304	366	146	103	468	370	384	0	0	0	0	4	19	95	228	164	26
chr3L	16612500	16612827	-	asRNA:CR45865	0	0	0	0	0	1	0	0	0	0	0	46	371	0	0	0	156	22	0	339	168	304	21	96	95	23	0	0	271	130	121	49	357	1546	493	0	0	0	0	0	1	39	2	186	0
chr3L	8055801	8056208	+	asRNA:CR45867	2	0	0	0	0	0	0	0	0	0	15	105	37	38	0	0	90	61	0	209	162	259	41	146	231	45	80	30	392	348	147	43	132	205	93	2	0	0	0	10	6	235	68	168	2
chr3L	8057501	8058093	+	asRNA:CR45868	0	0	0	0	241	0	0	0	0	0	27	516	209	0	0	0	187	240	12	49	37	539	26	38	1783	468	0	104	2324	1115	411	104	603	467	282	4	0	0	2	32	30	1069	72	418	415
chr3L	8183583	8183998	+	asRNA:CR45869	0	0	0	0	0	0	0	0	0	0	0	20	51	0	98	5	0	5	0	18	5	330	561	317	39	11	0	0	39	0	18	23	51	85	10	0	0	0	0	0	2	30	0	21	54
chr3L	8184252	8185221	+	asRNA:CR45870	0	0	0	0	0	0	0	0	0	0	0	61	59	0	170	5	0	55	0	54	32	437	764	533	163	25	0	52	103	27	40	47	141	181	92	0	0	0	0	18	5	36	52	172	13
chr3L	8891556	8893800	-	asRNA:CR45871	21	0	0	0	112	82	0	0	0	12	118	125	216	0	334	3	252	214	4	271	194	2373	2862	4922	440	243	0	84	1109	848	424	193	266	841	380	0	0	0	6	16	17	218	38	179	217
chr3L	9438984	9439450	+	asRNA:CR45872	0	0	0	0	0	126	0	0	0	0	0	26	25	9	5	0	50	77	1	1	7	317	348	977	81	65	0	0	50	132	76	40	103	345	265	0	0	0	0	0	19	42	1	90	26
chr3L	9456339	9457296	+	asRNA:CR45873	0	84	0	0	224	0	0	0	0	0	0	144	232	0	168	0	52	2	0	773	416	726	747	1543	200	48	0	0	167	54	91	58	454	681	243	0	134	0	0	2	8	39	0	0	6
chr3L	9510017	9510889	+	asRNA:CR45874	0	0	0	0	450	0	0	0	30	0	64	84	317	24	230	0	0	121	0	737	496	1101	1233	2372	276	60	70	66	200	95	169	67	137	345	74	0	0	0	0	6	9	55	58	7	132
chr3L	9890816	9892109	-	asRNA:CR45875	0	0	0	0	149	0	0	0	2	0	0	31	58	56	82	0	0	86	0	65	11	1183	1623	1371	125	13	0	0	218	1	51	59	126	307	103	2	0	0	0	16	7	53	116	116	99
chr3L	11668211	11668877	+	asRNA:CR45882	0	0	0	2	0	2	0	0	0	0	0	6	33	94	0	0	0	104	0	34	0	28	2	0	78	44	0	0	45	14	13	6	9	0	36	0	0	0	0	10	10	26	0	3	152
chr3L	11687344	11688390	-	asRNA:CR45885	0	0	0	0	208	80	0	0	0	0	0	22	29	74	69	132	0	44	56	25	29	737	1052	1365	122	38	0	0	122	26	35	40	56	208	62	0	0	0	0	22	9	64	25	62	71
chr3L	13379142	13379654	-	asRNA:CR45886	0	0	0	0	61	0	0	0	0	0	0	10	15	0	0	0	0	20	0	15	0	26	8	0	100	5	0	0	57	33	11	4	0	0	51	0	0	0	0	0	0	46	70	0	5
chr3L	16042395	16042968	+	asRNA:CR45889	2	0	0	0	296	0	46	0	53	0	112	192	248	0	103	0	55	106	83	49	133	397	56	73	3309	1001	822	250	4550	734	1264	232	1665	3804	1338	4	0	0	0	71	72	801	167	418	154
chr3L	16302544	16303531	+	asRNA:CR45890	0	0	0	0	36	0	0	0	0	0	0	26	39	166	184	116	88	86	0	88	30	56	20	94	249	44	160	0	275	40	28	92	118	143	366	0	76	0	36	0	8	310	383	196	238
chr3R	15802854	15803495	-	asRNA:CR45891	2	0	0	0	158	2	0	0	0	0	0	100	70	27	0	114	0	37	0	319	186	272	155	37	100	97	0	128	172	271	227	55	69	605	202	0	0	0	0	6	0	72	78	88	104
chr3L	12132455	12133605	-	asRNA:CR45892	0	0	0	0	0	1	0	0	0	0	0	59	122	2	0	150	206	48	0	175	198	655	1179	795	152	15	0	0	90	11	47	74	159	638	270	0	0	0	0	31	14	46	7	22	64
chr3L	16353498	16353916	+	asRNA:CR45894	2	0	0	0	118	0	0	0	0	0	0	2	21	0	273	148	0	41	15	14	6	326	353	407	104	8	0	0	44	6	8	17	48	51	44	0	0	0	0	0	9	40	59	64	29
chr3L	16587111	16587805	-	asRNA:CR45895	0	0	0	0	47	0	0	0	0	0	0	140	341	0	16	120	66	114	0	1188	606	954	123	174	374	61	0	0	269	68	93	97	674	1781	700	2	0	0	0	0	22	106	0	38	49
chr3L	7510942	7513354	-	asRNA:CR45896	0	0	108	0	518	0	0	0	0	62	112	95	144	264	406	186	0	166	0	394	270	1658	2108	1644	799	99	94	47	499	25	130	183	872	1761	622	2	0	0	2	16	21	366	114	573	101
chr3R	7085660	7086140	+	asRNA:CR45907	1	0	0	0	185	3	0	0	170	0	0	67	239	146	291	144	4	18	16	603	348	997	134	561	413	154	142	70	306	151	121	187	405	1781	521	2	0	0	0	23	14	199	56	158	102
chr3R	7074776	7075487	-	asRNA:CR45908	0	0	0	0	448	206	0	0	0	284	95	146	481	172	55	169	200	89	77	821	506	2770	147	402	1310	509	576	154	1217	342	470	246	1139	3210	1320	0	0	0	124	43	36	932	125	158	223
chr3R	7159229	7162936	-	asRNA:CR45909	0	0	0	0	152	0	0	0	0	70	162	894	293	0	601	181	218	288	20	174	225	748	114	296	2387	1370	0	428	2362	1060	456	414	848	2191	991	0	0	0	0	62	90	2571	535	1459	1577
chr3L	18858690	18866107	-	asRNA:CR45912	0	0	0	0	2	56	0	0	0	138	0	130	279	108	1025	120	14	394	60	160	123	490	124	126	1131	165	0	92	917	44	194	227	378	652	417	6	0	0	2	101	55	640	294	304	366
chr2R	9075158	9075951	-	asRNA:CR45924	0	0	0	0	0	176	0	0	0	0	0	17	40	72	148	0	116	12	0	56	6	120	41	164	84	12	0	32	133	60	21	36	85	98	75	0	0	0	0	23	21	99	130	223	18
chr2R	19396500	19396849	+	asRNA:CR45925	0	0	0	0	4	0	0	0	0	0	0	9	35	0	148	0	24	31	0	74	88	206	45	35	126	12	39	0	202	133	108	33	212	112	201	0	0	0	0	0	8	48	40	0	14
chr2R	23905334	23906700	+	asRNA:CR45926	0	0	0	96	1	0	0	0	22	324	24	212	129	130	36	0	0	100	0	547	341	799	1743	1777	195	58	0	0	137	89	128	50	134	390	280	1	0	0	0	10	14	68	68	66	10
chr2R	15540887	15541300	+	asRNA:CR45927	0	0	0	0	34	0	0	25	0	0	0	31	112	0	1	61	58	34	0	544	273	381	136	32	97	23	54	0	69	26	27	37	257	389	158	0	40	0	0	4	10	32	0	86	48
chr2R	23850330	23851500	+	asRNA:CR45928	0	0	0	0	122	0	0	0	104	0	30	72	960	60	210	0	72	62	0	1000	564	1774	222	460	842	78	0	24	716	269	165	133	693	1622	531	0	38	0	2	24	27	259	20	88	166
chrX	1900768	1901162	+	asRNA:CR45929	0	0	0	0	12	0	0	0	68	142	126	36	50	0	37	0	101	24	0	56	44	224	192	524	78	21	1	0	75	24	70	23	121	199	117	0	0	0	0	0	4	18	0	31	0
chr3L	20838313	20838700	-	asRNA:CR45943	0	0	0	0	60	0	0	0	0	0	0	13	37	0	68	0	0	25	0	10	9	589	649	444	64	16	0	33	80	34	44	12	25	26	11	0	54	0	0	2	0	18	102	8	36
chr3L	21003707	21004201	+	asRNA:CR45944	0	0	0	0	0	0	0	0	0	0	0	12	13	78	1	0	0	46	0	7	5	204	147	408	98	18	0	70	167	107	68	39	20	87	62	0	0	0	0	0	1	58	0	160	0
chr3L	21194617	21196136	+	asRNA:CR45951	0	0	0	0	124	0	0	0	0	98	0	27	113	74	110	144	146	170	0	127	55	1061	2059	2459	344	38	228	0	158	86	73	45	229	416	219	2	0	0	1	72	16	93	62	150	326
chr3L	21302421	21304135	+	asRNA:CR45952	0	68	0	0	76	0	0	0	0	94	0	195	72	0	366	0	88	196	0	149	88	631	651	377	352	18	0	0	294	27	51	94	458	472	275	0	148	0	0	40	22	144	42	111	55
chr3L	21636643	21637314	-	asRNA:CR45955	0	0	0	0	204	0	0	0	0	118	0	26	35	20	0	112	68	90	0	39	52	141	58	160	140	5	0	0	93	33	29	31	193	338	121	0	0	57	0	0	5	72	28	21	49
chr3L	22274083	22275716	-	asRNA:CR45960	0	0	0	0	504	0	0	0	0	0	98	35	76	72	196	0	102	134	72	84	29	153	123	538	202	55	146	134	265	77	181	120	236	455	424	0	0	0	0	26	28	118	86	570	190
chr3L	22872380	22873723	-	asRNA:CR45968	0	0	0	0	196	0	0	0	0	0	120	164	293	99	104	0	104	111	56	918	476	1390	1147	1870	410	218	357	171	556	746	708	135	484	1224	545	0	0	0	0	76	16	136	84	163	175
chr3L	22871813	22872107	+	asRNA:CR45969	0	0	0	0	61	0	0	0	2	112	0	37	594	0	114	0	2	67	42	439	172	1179	48	331	818	300	543	90	1144	465	400	151	619	2639	863	1	72	0	24	6	20	308	68	179	129
chr3L	22879259	22880399	-	asRNA:CR45970	0	0	0	0	20	0	0	0	0	0	0	138	574	0	308	196	26	66	0	954	596	1020	1231	2404	379	93	156	74	290	65	165	211	1338	4469	1177	0	0	0	0	40	25	117	171	224	94
chr3L	18303431	18304179	+	asRNA:CR45974	0	0	0	0	318	0	0	0	0	0	0	0	15	0	215	0	0	4	0	37	0	6	16	0	116	0	0	0	77	36	0	14	0	133	111	0	0	0	0	26	6	108	112	80	18
chrX	14181113	14182716	-	asRNA:CR45995	0	4	0	0	114	0	0	0	72	50	94	21	94	2	80	0	284	61	20	111	100	19	18	0	196	6	0	0	105	0	50	87	418	538	248	2	6	0	74	102	74	99	237	177	273
chr3R	4395549	4397548	+	asRNA:CR45999	0	0	0	0	511	0	0	0	0	182	0	348	171	97	70	0	78	210	64	487	324	2175	2416	2877	413	95	0	81	385	124	159	143	459	1321	328	2	66	0	38	8	25	148	50	87	78
chr3R	12221039	12221630	+	asRNA:CR46012	0	0	0	0	0	24	0	0	128	0	35	36	23	121	0	0	0	36	0	119	71	425	133	437	254	26	0	0	249	0	47	42	285	392	129	0	0	0	0	52	5	232	122	64	58
chr3R	12634192	12634744	-	asRNA:CR46018	0	0	0	0	0	0	0	0	0	0	40	7	27	0	130	0	0	59	0	28	11	141	94	16	88	4	125	0	55	30	26	19	141	148	144	0	0	0	0	0	7	50	3	8	11
chr3R	14264829	14265535	+	asRNA:CR46020	0	0	0	0	0	0	0	0	0	0	0	20	22	14	76	0	142	19	0	11	6	755	762	1228	65	6	0	11	125	154	108	29	41	27	50	0	0	0	0	13	4	54	35	0	73
chr3R	16473229	16480850	-	asRNA:CR46029	0	0	70	68	1226	380	0	0	146	92	76	168	330	320	384	154	258	817	176	414	232	650	368	57	1242	94	110	0	933	111	236	438	1034	1647	770	0	226	0	65	128	92	370	386	744	454
chr3L	16663903	16664913	+	asRNA:CR46033	0	0	0	0	86	0	0	0	0	0	0	16	32	86	0	2	234	59	0	20	19	43	18	42	213	3	0	0	207	84	52	44	82	100	112	0	0	0	0	12	18	100	0	107	79
chr3R	17417502	17418019	-	asRNA:CR46034	0	0	0	0	0	0	0	0	0	0	0	6	10	0	0	0	0	109	0	0	14	16	11	0	67	11	0	0	91	0	9	14	61	0	3	0	0	0	0	48	2	40	42	184	48
chr3R	10122422	10124412	+	asRNA:CR46038	0	100	0	0	10	0	0	0	0	58	2	112	111	82	271	252	118	212	0	125	69	2117	2625	4213	321	208	0	182	467	803	349	143	474	545	524	0	0	0	42	36	31	145	276	438	179
chr3R	20588003	20588549	+	asRNA:CR46044	2	0	0	0	13	0	0	0	63	0	0	95	770	0	19	0	0	47	38	839	443	2130	137	447	565	198	0	128	517	320	125	211	915	3220	834	0	0	0	0	15	13	310	37	0	0
chr3R	21102008	21102889	-	asRNA:CR46045	0	0	0	0	44	0	0	0	0	0	0	60	437	0	42	0	0	185	6	447	239	1350	228	668	276	55	19	122	617	196	133	105	197	845	560	2	0	0	0	25	9	145	80	217	45
chr3L	19474731	19475642	+	asRNA:CR46047	66	0	0	0	94	72	0	0	90	0	0	12	38	76	45	0	10	46	0	52	13	77	37	66	176	52	96	66	170	36	26	73	255	84	141	2	0	0	1	6	13	144	234	122	159
chr3L	19294727	19295198	-	asRNA:CR46048	0	0	0	0	0	22	0	0	0	84	214	64	104	0	0	19	16	91	0	120	96	378	39	0	760	149	0	0	1112	404	117	112	329	569	398	0	0	0	0	32	26	499	188	324	154
chr3L	11474820	11475460	-	asRNA:CR46049	0	0	0	0	60	0	0	0	0	0	0	18	2	0	0	0	50	40	0	15	10	34	9	0	140	18	0	0	69	0	14	22	7	78	102	0	0	0	0	0	2	58	50	118	0
chr3L	11229029	11229437	-	asRNA:CR46050	0	0	0	0	0	0	0	0	0	0	0	4	9	0	20	0	0	40	0	0	5	390	223	469	37	2	0	0	69	85	27	29	18	0	51	0	0	0	0	2	9	41	0	55	22
chr3R	22337064	22337669	+	asRNA:CR46054	112	0	0	0	55	0	0	0	0	0	0	8	21	88	0	138	0	72	3	52	13	41	8	246	155	66	0	0	391	300	17	44	36	56	58	0	0	0	0	16	2	96	13	111	184
chr3R	21632705	21633322	+	asRNA:CR46055	0	0	0	0	117	2	0	0	0	0	0	181	143	162	0	9	98	166	81	293	204	352	44	6	1677	307	271	141	1871	418	307	138	272	837	366	0	0	0	0	0	24	1054	330	535	302
chr3R	15402982	15403707	+	asRNA:CR46058	14	0	0	0	15	0	0	0	0	0	0	8	34	0	154	0	0	0	0	73	6	38	22	120	123	25	0	0	109	0	23	20	0	58	84	0	0	0	0	31	10	37	11	0	118
chr4	228576	229112	-	asRNA:CR46065	0	0	0	0	0	0	0	0	48	0	0	21	24	0	16	238	0	47	0	52	6	70	17	142	109	4	0	0	91	40	30	52	31	213	124	0	0	0	0	16	0	72	13	18	43
chr2L	21665849	21666851	+	asRNA:CR46066	70	0	0	0	190	0	0	0	0	0	0	16	49	0	0	11	0	36	0	15	14	898	435	438	110	6	0	0	177	48	32	40	22	106	74	0	120	0	0	28	4	36	92	166	109
chr3L	14053100	14054304	-	asRNA:CR46067	0	0	0	2	525	76	0	0	144	124	0	295	484	114	146	124	118	175	50	937	380	1076	71	118	1392	311	68	70	1298	831	370	223	622	2563	677	2	0	0	0	0	37	631	115	214	330
chr3L	21333010	21333511	-	asRNA:CR46068	76	0	0	0	55	0	0	0	0	0	0	10	11	0	113	0	0	48	0	19	0	34	2	0	34	18	4	0	36	23	4	8	76	24	105	0	0	0	0	0	2	48	0	0	2
chr2L	2517205	2518845	+	asRNA:CR46069	0	0	0	0	0	0	0	0	0	62	0	10	44	0	4	0	0	130	0	43	11	41	27	0	185	10	0	0	219	0	20	38	16	22	56	0	4	0	20	20	20	83	0	30	64
chr2L	12040782	12041515	+	asRNA:CR46070	0	0	0	0	94	0	0	0	0	0	2	17	45	0	0	1	0	44	0	41	28	262	71	121	192	16	44	0	156	62	36	15	100	123	48	2	0	0	0	6	7	52	18	0	20
chr2L	8934796	8935720	-	asRNA:CR46071	50	0	0	0	475	0	0	0	0	112	0	26	72	0	0	0	82	36	24	40	16	138	30	209	161	49	0	86	279	562	169	76	217	149	92	0	0	0	0	34	18	185	64	279	74
chr2L	7724576	7724976	+	asRNA:CR46074	0	0	0	0	1	0	0	0	0	0	0	3	19	0	0	0	0	20	0	14	5	12	6	0	66	8	0	18	47	0	28	6	102	129	30	0	0	0	0	0	0	37	28	190	2
chr3R	15275601	15276217	-	asRNA:CR46081	0	0	0	0	179	0	0	0	8	0	0	45	300	0	118	150	0	35	48	411	256	257	194	221	128	13	0	0	79	45	39	68	229	590	237	0	0	0	0	0	0	26	14	0	89
chr3R	30135008	30137581	+	asRNA:CR46082	0	0	0	98	294	0	0	0	0	94	0	57	85	56	164	148	90	136	0	171	68	159	61	276	587	83	2	286	397	150	143	205	459	749	498	0	0	0	3	136	44	201	358	565	473
chr3R	23052916	23057984	+	asRNA:CR46089	2	0	0	0	568	0	0	0	0	0	44	139	188	82	1	54	260	122	42	281	194	1269	377	739	905	56	218	0	720	102	163	162	561	972	428	0	0	0	15	40	71	374	98	184	131
chr3R	23746311	23747148	-	asRNA:CR46091	282	0	0	0	112	0	0	0	0	0	0	29	11	0	5	0	0	57	76	27	6	77	33	0	157	4	0	0	156	49	42	38	52	38	80	0	0	0	0	12	6	83	9	126	121
chr3R	23957305	23958388	+	asRNA:CR46092	0	0	0	0	172	0	0	0	39	0	0	219	560	0	291	198	71	170	0	1465	693	1597	921	2093	280	136	664	315	300	193	103	200	941	2141	828	0	0	0	0	18	15	198	69	87	220
chr3R	24318816	24319782	-	asRNA:CR46093	0	0	0	0	0	0	0	0	0	0	54	18	83	0	68	0	0	40	0	202	111	1028	51	523	656	89	0	0	1284	266	126	40	137	987	235	0	0	0	0	0	11	220	0	152	22
chr3R	24815759	24817131	+	asRNA:CR46096	116	0	0	0	116	0	0	0	0	0	0	163	394	0	182	0	106	66	0	832	503	687	386	382	262	52	0	0	196	1	89	81	159	803	336	0	40	0	0	12	15	72	1	35	118
chr3R	24924416	24925344	-	asRNA:CR46097	0	0	0	0	26	0	0	0	8	0	0	28	31	0	0	0	0	125	0	20	16	784	880	1192	160	0	0	0	73	14	22	35	133	358	12	0	0	0	0	0	7	24	66	58	94
chr3R	25262182	25262636	+	asRNA:CR46099	0	0	0	0	0	0	0	0	22	0	0	52	166	0	4	1	1	0	0	440	326	830	95	286	118	38	0	0	131	13	33	82	233	780	223	0	0	0	1	0	11	60	0	0	136
chr3R	25657393	25658274	+	asRNA:CR46101	0	0	0	0	44	0	0	0	2	0	0	55	52	12	104	0	218	45	0	44	26	318	360	863	187	61	0	0	178	67	109	110	206	567	48	0	0	0	0	3	3	61	266	295	137
chr3R	28336889	28337629	+	asRNA:CR46104	0	0	0	0	164	0	0	0	0	0	0	39	41	0	0	0	0	22	0	30	27	343	652	1403	135	30	0	97	97	6	38	42	207	280	124	0	2	0	0	0	3	13	0	90	23
chr3R	28340412	28340800	-	asRNA:CR46105	0	0	0	0	0	0	0	0	0	88	0	24	113	34	0	0	0	49	0	329	198	256	50	40	223	22	0	0	195	49	62	69	161	866	315	0	0	0	0	0	4	75	71	162	135
chr3R	29054343	29055703	-	asRNA:CR46107	0	0	0	0	116	0	0	0	0	90	0	236	81	60	118	0	89	38	0	124	83	642	220	62	330	62	230	54	306	88	96	184	673	1273	520	0	8	0	0	64	22	181	0	0	104
chr3R	29745209	29746083	-	asRNA:CR46109	0	86	34	0	25	0	0	0	2	132	2	137	338	54	0	0	0	113	0	903	587	1111	608	1331	231	44	78	86	244	96	162	158	603	1104	288	0	0	0	2	16	18	117	84	263	20
chr3R	7537842	7541279	+	asRNA:CR46128	40	0	0	0	200	0	0	0	4	0	0	67	173	104	230	0	0	514	0	197	112	877	1078	741	616	83	0	26	449	79	136	156	357	723	533	0	62	0	0	84	34	248	102	348	284
chr3R	7544843	7545250	-	asRNA:CR46129	0	0	0	0	0	0	0	0	56	0	0	5	12	0	0	0	0	0	0	11	0	22	2	86	46	0	0	0	50	0	14	6	56	0	16	0	0	0	0	0	2	41	0	0	0
chr3R	5858195	5858894	+	asRNA:CR46133	32	26	51	0	11	28	0	0	0	1	0	26	30	0	242	0	0	33	0	22	4	513	935	916	103	24	0	111	72	30	81	40	96	86	84	0	0	0	0	0	7	17	0	108	20
chr3R	5662901	5665032	-	asRNA:CR46134	0	0	0	0	162	0	0	0	0	0	0	48	96	0	138	96	110	192	0	74	35	1914	2878	3217	291	22	0	78	349	155	149	70	174	816	212	0	0	0	0	72	12	113	2	332	74
chr3R	5613280	5616308	-	asRNA:CR46135	0	0	58	0	212	0	94	0	6	58	7	145	356	134	111	176	92	174	0	521	435	1740	3333	4022	426	137	0	99	407	156	171	199	724	1367	1092	0	0	0	0	62	20	143	76	331	212
chr3R	5560472	5561573	+	asRNA:CR46136	30	0	0	0	0	0	0	0	0	0	0	9	42	0	80	0	198	131	7	9	15	653	366	587	107	30	0	0	87	10	44	68	76	185	218	2	0	0	0	0	8	68	46	6	32
chr3R	4737500	4737908	+	asRNA:CR46137	0	0	0	0	0	0	0	0	0	20	162	16	2	84	162	162	0	97	0	12	7	220	91	258	94	0	0	0	90	68	17	14	84	136	68	0	0	0	0	0	4	65	54	4	59
chr3R	4434624	4436101	-	asRNA:CR46138	41	0	0	122	0	142	0	0	50	0	0	188	74	48	0	0	92	64	68	141	131	1155	1771	2558	232	16	2	88	236	126	55	68	183	294	192	0	0	0	2	0	10	72	36	56	0
chr3R	4393350	4394493	+	asRNA:CR46139	0	0	0	0	216	0	0	0	0	160	2	424	319	116	98	0	68	100	14	453	333	1937	145	600	859	348	110	84	1145	570	358	211	1206	2118	956	0	0	0	0	44	53	529	110	238	246
chr3R	4309944	4310869	+	asRNA:CR46140	0	0	0	0	84	0	0	0	0	0	0	52	79	0	186	0	0	91	0	258	114	702	505	498	177	20	0	0	163	94	46	38	274	857	236	0	0	0	0	0	10	71	3	4	10
chr3R	9795008	9796050	-	asRNA:CR46144	86	0	0	0	0	0	0	50	12	0	18	16	39	0	5	146	22	48	26	33	7	891	1529	1761	85	22	0	76	147	80	55	38	73	32	23	0	0	0	1	6	6	41	100	90	74
chr3R	9393890	9394737	+	asRNA:CR46145	0	2	0	8	55	160	0	0	0	2	64	92	276	82	199	0	21	115	40	392	308	584	47	362	1523	1441	849	513	1951	860	488	128	514	821	331	0	0	0	20	8	39	908	172	490	773
chrX	8564408	8565178	-	asRNA:CR46195	0	0	0	0	2	0	0	0	0	0	0	21	46	0	106	0	6	19	0	0	22	483	711	1585	54	18	5	70	103	81	78	45	91	237	153	0	0	0	1	0	3	23	0	5	18
chr3L	9597171	9598375	-	asRNA:CR46246	18	0	0	0	374	0	0	0	0	0	0	20	69	0	0	74	110	85	0	40	35	80	44	181	204	97	294	6	422	462	252	71	174	78	80	0	0	0	44	0	6	104	2	193	39
chr3L	12806687	12808545	-	asRNA:CR46251	0	0	10	0	231	0	0	0	0	218	0	110	138	22	0	128	58	134	0	80	62	660	1166	969	322	150	0	82	270	74	209	93	220	472	526	0	100	0	0	32	28	123	106	128	217
chr3R	4235294	4235973	-	asRNA:CR46255	0	0	0	0	0	0	0	0	0	0	15	5	40	0	201	28	116	37	0	23	12	324	190	158	70	6	0	0	65	0	22	16	120	54	60	0	0	0	0	0	6	36	48	30	0
chr2L	13174227	13175365	+	asRNA:CR46256	0	0	0	84	244	0	0	0	0	0	0	34	29	42	113	59	0	78	0	25	11	455	981	1479	211	60	0	0	113	32	72	50	94	265	108	0	2	0	0	0	2	60	160	22	0
chr3R	22314543	22315162	+	asRNA:CR46261	0	0	0	0	0	0	0	0	0	0	0	8	12	0	0	0	0	1	0	10	2	6	4	0	70	23	0	0	230	146	36	5	40	34	36	0	0	0	0	2	2	32	0	72	89
chr2L	283807	284255	+	asRNA:CR46262	0	2	0	0	1	0	0	0	0	42	0	51	76	82	0	124	0	8	0	28	9	243	269	420	85	23	0	2	91	0	43	38	113	241	35	0	0	0	0	48	3	18	26	0	22
chr2L	286383	288292	+	asRNA:CR46263	0	0	0	0	128	0	0	0	90	0	0	289	85	128	0	0	0	107	30	234	174	183	108	46	603	96	0	10	281	112	106	117	370	721	532	0	0	0	0	15	27	198	255	56	128
chr2L	11070785	11071466	-	asRNA:CR46264	0	0	0	0	98	1	0	0	0	0	16	122	17	0	0	0	0	14	0	8	10	39	12	102	209	6	0	0	97	23	26	12	42	41	35	0	0	0	0	0	18	175	75	223	14
chr3L	13840611	13842198	+	asRNA:CR46266	0	0	0	0	49	39	0	0	0	0	0	42	28	90	5	0	0	133	0	42	24	33	38	0	302	36	0	152	216	22	14	72	272	78	108	0	104	0	0	0	7	152	55	207	117
chr2R	5957588	5959299	-	asRNA:CR46269	0	0	0	22	672	0	0	0	0	0	24	21	53	82	324	172	0	91	70	98	44	58	49	0	331	32	0	74	358	108	77	113	300	524	325	0	0	0	0	61	23	219	372	252	250
chr3R	13459671	13466106	-	asRNA:CR46354	0	0	0	0	286	0	0	0	112	116	124	97	212	298	356	184	78	376	0	301	57	397	327	410	933	81	72	0	709	166	157	241	476	956	569	4	2	0	0	239	44	849	282	885	561
chr3L	3934718	3935992	+	asRNA:Eig63F-2	0	0	0	2	216	0	0	0	0	0	0	22	32	0	148	6	0	55	0	26	11	181	89	156	147	6	0	0	120	2	25	34	112	92	96	2	0	0	0	10	6	79	26	0	68
chr2L	3397323	3398444	-	asRNA:TS15	0	0	0	0	16	0	0	0	0	0	0	5	28	0	0	0	0	24	0	34	12	8	22	120	90	26	0	42	103	0	31	24	0	16	12	0	0	0	0	1	11	37	0	0	51
chr3R	6642262	6644434	-	Ass	0	0	0	0	0	78	0	0	0	0	106	60	114	0	260	154	112	177	0	122	43	119	47	103	452	18	0	0	327	48	56	90	222	290	264	2	0	0	34	62	22	257	134	173	151
chr2L	1077948	1080803	+	ast	0	0	78	0	304	0	0	0	266	124	52	103	282	148	63	144	64	186	0	433	245	1651	2143	2554	470	43	0	162	338	73	130	146	355	577	382	0	0	0	46	20	23	164	82	220	74
chr3R	24760530	24765071	-	AstA	0	0	0	118	272	2	0	0	2	0	0	26	95	162	74	0	166	269	0	141	31	764	377	285	489	54	184	104	348	84	66	52	92	68	266	0	0	0	0	12	18	239	192	294	362
chrX	3574536	3666724	+	AstA-R1	242	6	90	14	1994	296	20	108	344	512	422	648	1551	722	2412	668	988	1730	284	1562	706	1442	739	688	6877	474	90	592	5691	1638	1096	1162	2422	2588	2336	238	1594	142	896	886	414	3670	1442	3106	2024
chr3R	28737109	28744782	-	AstA-R2	42	0	0	174	426	0	72	0	0	21	0	94	142	162	18	240	26	238	36	194	58	221	62	184	954	45	0	290	629	145	104	133	498	555	324	0	0	0	2	104	59	329	72	184	167
chr2L	11076165	11081399	-	AstC	0	0	0	0	182	2	0	0	0	0	126	70	114	0	96	0	126	91	74	106	46	182	53	0	672	28	0	0	506	44	86	114	314	274	422	0	24	0	30	143	54	686	158	788	641
chr3L	18560258	18576326	+	AstC-R1	140	0	0	0	498	0	0	10	256	42	0	95	276	282	496	130	616	615	46	484	110	284	132	62	1933	108	46	0	1466	118	158	242	748	930	906	0	0	0	2	58	72	832	502	775	818
chr3L	18485137	18502557	-	AstC-R2	40	214	0	0	1114	2	0	0	246	90	60	96	378	308	1340	276	352	682	16	398	82	330	188	182	2023	88	248	0	1491	130	199	320	778	654	676	0	0	0	0	74	51	1073	93	878	658
chr2L	11083459	11085229	-	AstCC	0	0	0	0	54	2	0	0	55	64	0	20	15	0	50	0	0	20	0	28	37	56	22	0	237	14	0	0	165	0	31	25	201	153	31	0	0	0	0	39	19	247	234	370	246
chr3R	16264271	16266891	+	asun	0	0	0	0	710	122	0	64	90	0	4	142	229	306	711	92	262	233	40	249	205	837	1407	1452	444	50	10	2	294	80	189	193	582	847	546	0	68	0	2	54	13	124	74	258	366
chr2R	14503958	14512493	+	Asx	138	0	0	0	356	0	0	0	104	178	0	184	826	426	906	100	126	622	0	876	300	9151	9348	9540	1954	310	88	152	1567	382	548	446	1735	4793	1699	0	122	0	2	158	96	712	351	228	532
chr2L	6959099	6960328	-	Atac1	0	0	0	0	0	0	0	0	0	0	110	115	169	114	81	0	98	142	18	437	314	1143	515	685	202	14	0	142	270	50	63	106	423	760	337	0	0	0	0	2	18	82	0	60	126
chr2L	18609576	18612249	-	Atac2	0	0	0	4	80	0	0	0	108	0	0	89	206	0	216	334	108	151	38	192	138	1928	2093	3140	440	10	0	0	408	32	100	72	372	963	332	0	0	0	0	8	22	159	203	66	50
chr3L	324985	327992	-	Atac3	0	0	0	0	356	0	0	0	102	122	126	173	338	147	269	186	140	264	4	692	501	2665	2776	2255	620	80	204	0	524	269	192	176	625	1668	818	0	1	0	8	74	12	242	114	104	169
chrX	23106003	23108331	+	ATbp	0	98	0	0	94	0	0	0	0	0	0	46	60	0	164	0	0	20	0	166	153	1101	837	1000	199	27	0	0	177	75	58	107	242	697	189	0	56	0	26	10	16	86	80	72	30
chr2R	20254966	20257390	-	Ate1	0	0	0	0	457	4	0	0	136	0	0	72	383	0	160	94	0	257	0	392	161	2234	2104	1853	499	121	0	56	245	110	123	136	211	807	473	0	0	0	0	40	16	191	92	22	64
chr2L	4333913	4345776	+	Atet	112	0	136	14	1298	22	0	0	200	197	466	802	604	224	1320	90	749	887	40	575	367	3626	2954	4776	3359	1128	796	245	3470	1966	1041	782	1711	2393	1589	0	4	0	60	348	118	2749	1668	2326	1800
chr2R	24870108	24871509	+	Atf-2	0	0	0	0	42	4	0	0	0	0	0	180	206	0	2	316	0	149	26	335	250	1177	1086	1739	344	12	0	0	350	737	129	66	426	493	453	0	114	0	0	11	14	196	15	48	251
chrX	1242740	1275284	-	Atf3	0	0	0	2	1026	492	0	58	122	644	696	2400	956	692	1246	263	250	1002	52	1004	515	949	383	392	5073	626	412	555	5195	2298	2131	1196	2266	3865	2455	5	138	20	64	314	239	5637	2400	8375	4706
chr2R	5144733	5154756	+	Atf6	0	0	0	2	185	2	0	0	240	402	0	76	442	110	218	230	232	648	78	442	411	5546	2226	1568	1006	132	0	202	1523	254	264	309	726	2229	1465	123	2286	58	578	158	134	354	178	434	481
chr3L	12784429	12805116	-	Atg1	116	0	120	0	1562	44	0	0	512	430	608	2983	1098	160	1384	386	738	1190	60	1354	1068	6517	4580	6044	6224	1578	664	606	7679	2303	2306	1214	4498	9900	4900	0	56	0	64	318	205	4761	1338	3434	2546
chr2R	7832171	7835518	+	Atg10	0	0	0	0	163	1	0	0	22	0	0	153	457	108	43	150	184	213	82	423	268	2864	2970	3196	474	76	70	15	370	90	117	178	410	1023	671	0	68	0	0	42	10	207	284	144	197
chrX	18791668	18793517	+	Atg101	0	0	0	0	44	0	0	94	0	0	0	20	65	0	0	40	78	16	0	12	7	1484	1531	2592	221	28	0	0	142	88	55	103	145	542	219	0	0	0	0	23	12	75	12	128	82
chr3L	12136967	12137559	+	Atg12	0	0	0	0	0	0	0	0	0	0	0	43	85	0	0	0	104	0	0	324	126	289	292	385	107	3	0	0	98	6	11	19	145	260	76	0	80	0	0	0	6	41	0	0	0
chr3R	8349815	8352817	+	Atg13	0	0	2	0	496	0	0	0	0	0	6	470	439	220	214	124	96	236	62	1273	826	721	306	388	618	127	0	58	499	171	213	244	881	1728	1002	0	0	0	10	72	34	255	126	458	235
chr3R	29116391	29118390	+	Atg14	0	0	0	0	35	4	0	12	0	0	0	124	234	64	1	174	0	210	34	483	304	1656	2026	2226	328	41	0	30	265	62	138	141	534	914	600	0	0	0	2	4	22	102	38	245	344
chr3R	29827281	29835101	-	Atg16	12	0	0	0	1066	0	0	0	200	766	0	1165	365	118	202	256	273	541	148	594	280	2545	1588	1543	2370	714	208	141	2797	1222	527	605	1484	2202	1385	0	70	0	2	178	84	1766	325	1520	734
chr3R	5669713	5679930	+	Atg17	0	0	0	0	410	0	0	0	142	238	0	844	549	520	976	576	326	440	80	1032	651	4683	3295	4638	2453	462	370	318	2725	1000	1013	539	1585	3173	1871	0	236	102	6	194	70	1343	432	1022	718
chr3L	8186857	8191118	+	Atg18a	18	0	0	0	184	40	112	0	116	56	132	264	1025	590	242	490	231	385	2	1033	475	4781	3102	3455	1620	359	129	520	1331	355	645	479	2367	5806	2605	0	90	0	8	63	53	796	229	827	362
chr2L	21212322	21220572	-	Atg18b	0	2	8	70	878	0	0	0	96	348	36	699	525	182	820	482	90	946	72	1072	616	4221	2437	4434	2672	460	158	474	1764	777	488	577	1380	3458	1408	0	164	0	0	40	68	1367	380	1046	690
chr3L	2774338	2780677	+	Atg2	41	0	0	0	634	4	0	0	80	176	40	253	658	161	698	414	1134	537	26	791	391	3336	3813	4629	1292	251	0	2	1025	352	437	389	789	2375	914	0	12	0	6	141	59	544	357	433	366
chr3L	18748687	18750483	+	Atg3	62	0	0	0	170	0	0	0	0	0	0	153	142	125	305	69	19	158	0	511	257	1744	1407	1521	319	140	0	0	662	347	264	152	339	983	537	6	0	0	0	50	12	217	0	116	72
chr2L	1080911	1085380	+	Atg4a	114	0	0	0	807	338	0	0	0	0	106	129	378	64	343	306	74	410	20	495	265	2782	3160	3470	615	110	0	86	577	184	158	226	838	1187	654	0	0	0	18	62	32	308	210	526	309
chr3R	15353720	15356924	-	Atg4b	0	0	0	0	82	0	46	0	0	0	72	147	240	176	244	0	68	209	0	332	240	2479	2687	1773	346	22	0	103	365	45	111	130	364	866	466	0	0	0	0	58	12	183	84	116	81
chrX	7314622	7323770	-	Atg5	0	0	0	0	350	0	0	0	42	334	50	1239	411	340	388	378	8	200	36	216	176	1853	945	2040	2609	280	268	410	1802	274	450	406	642	2851	1206	0	0	74	14	110	62	1390	436	1618	936
chr3R	24049180	24050782	-	Atg6	0	0	0	0	21	0	0	0	352	244	0	151	215	248	454	144	0	82	1	619	315	1396	1480	3227	433	104	0	0	493	284	232	197	795	1933	781	0	1	0	0	44	26	150	54	321	182
chr2R	18620466	18625044	-	Atg7	0	0	0	0	246	0	0	0	94	142	430	233	311	0	173	74	56	275	0	653	292	3675	3516	4457	782	63	80	10	410	150	104	212	540	1265	861	8	2	0	9	1	30	218	178	254	226
chrX	10764878	10768338	-	Atg8a	32	0	0	0	254	22	0	0	177	94	188	291	653	76	216	611	206	334	28	754	398	1391	345	931	2087	945	640	1086	2624	1127	1242	448	1671	4357	1919	5	0	0	42	103	50	640	295	578	361
chr3R	17724410	17725063	-	Atg8b	0	0	0	0	122	0	0	0	0	0	64	7	38	0	17	0	0	76	0	57	16	17	7	0	138	19	0	0	162	14	35	23	95	258	112	0	0	0	0	20	4	63	71	0	110
chr2R	16294400	16297232	+	Atg9	308	0	0	0	426	16	0	0	0	1	0	192	415	214	229	31	39	212	38	970	522	1459	1590	2099	578	96	574	0	626	205	175	242	1214	1937	686	0	82	0	9	94	30	476	208	656	238
chr2L	12175451	12177886	-	atilla	0	0	0	0	184	0	0	0	130	106	0	100	47	0	252	102	0	73	0	47	30	161	73	54	486	44	0	0	302	26	41	71	198	168	63	0	0	0	0	24	28	189	1	143	100
chr3L	20454690	20464862	-	atk	142	0	0	0	448	420	0	100	266	288	0	194	390	334	1145	44	170	485	198	359	238	1514	1166	2496	1532	190	132	102	1361	344	341	500	1417	2364	1596	4	151	0	36	204	114	826	306	666	686
chr3R	24625671	24634714	+	atl	331	70	0	2	1017	22	58	0	0	136	2	872	1206	206	1022	534	412	776	88	2068	1323	7509	5323	8319	3506	997	945	442	4015	1504	1649	876	3500	8621	3039	2	204	0	132	167	120	1916	327	976	757
chr3R	4750035	4777490	+	atms	304	8	18	36	1551	36	104	74	510	450	238	642	1205	542	2090	886	1024	1808	254	1591	1066	3104	2430	2385	4497	382	450	314	3979	885	790	1054	2336	3224	3087	476	3712	282	1736	1050	698	2348	1448	3052	1898
chr3R	8278052	8279274	+	ato	0	0	0	0	402	0	0	0	0	0	1	658	52	62	236	2	157	202	66	63	73	194	98	369	398	56	170	244	182	221	61	41	246	181	125	0	220	0	0	597	426	1488	432	2697	1252
chr3L	21640995	21642599	+	Atox1	52	0	0	0	95	0	0	0	118	0	0	425	186	124	0	84	174	217	0	398	326	962	398	540	909	171	298	0	593	297	156	174	771	1539	718	0	2	0	0	24	32	1419	564	1709	906
chr3R	9260638	9262590	+	ATP6AP2	0	0	0	0	400	0	0	0	128	196	0	141	356	112	0	136	18	89	70	864	405	2075	1885	1720	382	128	160	656	386	82	178	117	340	1175	532	0	0	0	0	48	22	168	100	198	29
chrX	11855022	11864754	+	ATP7	132	0	0	0	394	2	74	0	182	0	222	654	487	114	382	104	46	264	32	707	581	2688	2373	2595	1204	170	356	108	1035	183	379	559	1212	2992	1408	8	0	0	0	0	34	489	325	496	382
chr2R	13414978	13439051	-	ATP8A	250	116	0	90	2658	32	0	66	358	384	322	1072	1246	84	1012	606	610	1819	218	1226	693	6391	4574	5321	6936	1059	2	309	5886	1999	1519	1367	3955	6193	3227	6	256	0	2	339	240	3672	1781	2962	1963
chr3R	12068375	12090612	-	ATP8B	0	0	0	0	1180	24	0	0	224	84	232	308	594	550	2184	402	342	1062	118	770	229	1654	1011	986	3722	277	212	254	2957	328	315	804	2126	1698	2089	0	0	0	44	235	131	2036	962	1308	1052
chr3R	20948714	20976239	+	Atpalpha	244	0	2	82	2156	28	10	84	404	538	842	1424	1129	676	1646	1062	350	1685	266	1504	790	6947	6680	8656	5875	1068	866	714	5988	3188	1757	1496	5056	7202	4962	6	262	0	162	314	238	4177	1684	2592	2250
chr2R	15993531	16001290	-	ATPCL	0	0	0	0	559	2	0	68	130	77	318	323	709	353	570	32	228	436	100	886	491	6482	7490	7662	1858	367	400	388	1457	687	669	556	1869	2955	1847	2	0	0	16	136	67	801	514	792	737
chr3L	9729999	9731224	+	ATPsynB	0	0	0	0	110	152	0	0	0	14	21	84	272	0	156	128	125	61	52	498	318	1219	956	1577	216	167	0	268	495	933	652	77	246	1502	179	0	2	0	0	28	16	100	70	140	114
chr4	1031484	1034917	+	ATPsynbeta	0	2	0	0	748	0	0	90	0	50	292	258	791	0	133	154	58	213	0	1049	621	10452	4667	6934	997	250	286	92	1202	408	561	476	963	3173	1448	22	116	0	0	99	155	413	44	420	146
chr3L	16097834	16100088	+	ATPsynbetaL	0	0	0	0	566	0	0	0	88	66	14	58	98	0	450	0	37	208	42	152	33	227	110	308	269	36	219	28	174	53	115	120	235	322	307	2	0	0	0	68	16	104	134	300	6
chr3R	31216145	31219630	-	ATPsynC	0	0	0	0	60	92	0	0	86	70	0	295	2411	190	232	452	45	169	74	1266	565	3569	2358	3562	1846	686	476	337	1961	1388	997	386	1002	4664	1518	10	60	0	0	46	61	632	116	195	148
chr3R	23355220	23356064	-	ATPsynCF6	0	0	0	0	0	0	0	0	0	98	2	42	432	8	0	0	36	65	28	405	210	739	343	638	220	30	0	0	279	68	67	59	148	439	185	0	0	0	0	4	12	117	2	114	0
chr3L	5011444	5012133	-	ATPsynCF6L	0	0	0	0	52	0	0	0	0	0	0	3	10	0	108	0	0	50	0	16	1	17	6	120	104	2	0	0	37	1	13	5	0	102	31	0	0	0	0	0	3	14	0	0	51
chr3R	19095000	19096271	+	ATPsynD	0	0	0	0	0	0	0	0	0	192	0	98	435	9	1	0	40	204	0	448	201	521	743	838	604	112	0	0	485	71	140	68	321	644	485	0	0	0	0	0	19	137	64	41	154
chrX	10212970	10217393	+	ATPsyndelta	0	0	78	0	14	0	0	0	66	188	2	83	149	28	530	0	0	134	84	210	118	785	562	758	382	60	220	270	320	174	178	130	198	446	489	0	120	0	0	36	30	70	34	68	160
chr3R	14326947	14327735	+	ATPsynE	0	0	0	0	157	0	0	0	0	74	0	25	337	0	0	0	2	12	64	535	388	1048	396	1218	335	59	0	0	285	177	103	82	259	642	543	0	44	0	0	8	5	159	20	76	12
chr3R	10121773	10122320	+	ATPsynepsilonL	0	0	0	0	104	0	0	0	0	0	0	13	26	0	148	106	94	2	0	0	3	422	368	265	109	6	0	0	118	89	44	20	26	44	20	0	0	0	44	0	4	26	0	1	4
chr2R	24599088	24599821	-	ATPsynF	0	110	0	0	0	0	0	0	0	2	0	38	481	104	45	0	13	31	0	344	216	1616	459	1567	288	109	216	7	600	869	491	94	305	1167	309	0	2	0	0	4	21	176	84	55	46
chr2L	10975522	10976399	-	ATPsynG	51	0	0	0	200	0	0	0	64	0	0	44	776	52	6	0	102	2	0	557	424	1483	547	722	360	59	0	0	326	67	98	111	499	1528	394	0	0	0	2	6	25	130	0	0	0
chr3R	29747704	29749163	-	ATPsyngamma	62	0	2	0	130	0	0	0	0	8	49	105	842	25	434	244	68	88	70	763	327	2216	898	1394	660	142	230	0	401	224	221	133	576	1557	519	0	0	0	20	52	30	340	138	180	203
chr2L	7747275	7747874	+	ATPsynGL	0	0	0	0	58	0	0	0	0	0	0	6	11	66	0	0	20	43	0	13	2	15	22	0	107	2	0	0	92	6	5	30	84	1	84	0	0	0	0	3	1	65	34	90	36
chr3R	15265591	15266690	+	ATPsynO	0	0	0	0	60	0	46	0	0	63	0	95	1382	56	198	0	212	38	66	550	288	1402	817	1176	258	68	2	84	271	126	156	78	389	1125	430	0	0	0	0	10	17	96	80	62	58
chr3R	20552635	20554400	-	att-ORFB	0	0	0	0	116	0	0	0	0	0	30	73	81	100	332	0	0	109	0	120	61	853	1197	2010	250	40	0	218	154	108	158	65	429	164	120	0	0	0	0	2	10	111	79	525	264
chr2R	14747362	14748215	+	AttA	0	0	0	0	25	0	0	0	0	0	0	22	8	4	0	0	50	2	26	9	12	119	80	94	128	9	0	0	86	2	26	22	50	140	123	0	0	0	0	0	6	56	38	174	76
chr2R	14749223	14750165	+	AttB	22	0	0	0	42	76	0	0	0	0	96	27	23	0	4	0	0	32	2	16	31	604	375	772	142	4	0	0	156	37	54	46	77	124	166	0	161	0	0	0	6	67	64	86	0
chr2R	13393705	13394667	+	AttC	14	16	0	0	458	0	0	0	0	0	0	12	17	0	292	0	0	31	0	98	22	43	26	19	224	16	0	0	119	0	42	80	180	179	231	0	0	0	2	46	16	97	111	149	250
chr3R	17625268	17626086	+	AttD	46	0	0	0	0	0	0	0	64	118	0	15	37	0	0	0	22	80	46	51	14	43	16	0	99	24	0	0	100	22	19	53	56	118	65	0	0	0	34	2	12	75	140	22	84
chr3R	5613358	5615939	+	Atu	0	0	58	0	212	0	94	0	0	58	7	138	303	134	104	176	92	165	0	485	417	1593	3276	3961	391	111	0	99	361	131	154	187	656	1161	1002	0	0	0	0	62	18	125	67	331	212
chrX	6823204	6824203	+	Atx-1	0	0	0	0	98	0	0	16	0	0	0	19	31	0	144	0	0	22	0	18	21	320	374	808	81	0	204	0	51	14	28	42	34	210	83	0	0	0	0	4	9	20	28	84	24
chr3R	15408423	15417277	+	Atx2	0	76	100	0	788	64	0	96	236	78	426	392	689	612	416	88	254	668	132	1608	990	4751	6300	5750	2717	617	304	242	2653	871	696	652	2194	6700	2916	2	141	0	110	56	81	1586	856	1508	1165
chr2L	2375841	2380506	+	Atxn7	2	0	0	0	302	0	0	0	28	322	0	230	432	230	882	114	550	336	46	1057	546	3279	3182	4262	1628	319	10	176	1384	483	432	430	1670	3295	1528	0	316	0	0	64	42	824	362	457	173
chr2L	10997819	11001476	-	aub	0	68	0	84	996	54	0	0	0	56	156	124	155	0	267	150	8	118	0	90	60	1985	1279	924	651	95	228	0	598	712	238	216	558	728	617	0	0	0	82	6	52	316	114	334	364
chr3R	11963124	11964826	+	aurA	0	0	130	0	682	0	0	0	100	38	0	127	204	0	388	0	120	140	0	558	362	2135	1438	3468	371	116	464	404	456	246	225	119	290	664	278	2	106	0	0	34	16	173	30	343	158
chr2L	10856797	10858094	-	aurB	0	0	0	0	0	0	78	0	0	120	82	94	265	20	178	0	32	29	0	500	346	1079	1323	1072	221	4	0	0	133	69	36	47	357	221	370	0	0	0	2	16	28	45	30	31	0
chr2L	9250048	9251042	-	aust	0	0	0	0	176	0	0	0	0	0	100	14	23	21	314	0	32	72	0	7	6	541	258	91	165	16	0	2	241	80	84	55	117	106	0	0	0	0	0	8	6	94	43	144	26
chr3R	4211783	4227518	+	aux	138	0	0	54	1178	336	68	0	268	838	136	746	919	556	640	516	468	1131	274	724	657	10001	6376	9530	2666	811	490	460	4254	1759	1269	833	2124	4160	2006	2	84	0	40	254	242	1445	1036	1716	1256
chr2R	14752521	14753269	+	ave	0	0	0	0	55	0	0	0	0	100	48	69	196	2	0	0	74	88	0	202	196	1411	308	38	282	46	0	0	350	60	142	71	464	1027	97	0	0	0	0	5	17	129	82	0	0
chrX	12628370	12629640	-	Aven	0	0	0	0	88	0	0	0	98	0	0	40	153	130	224	3	0	12	0	321	224	655	564	688	135	18	0	0	126	87	70	86	62	550	239	0	0	0	0	20	2	51	103	14	36
chr3R	31745172	31746077	-	awd	0	0	0	0	17	88	0	0	42	2	0	90	1136	0	46	154	0	131	44	1093	533	1667	833	2504	621	163	706	58	926	270	279	135	453	1000	476	2	206	0	0	4	14	151	74	235	71
chr3L	3846206	3861692	+	Awh	42	0	0	104	1626	52	10	0	0	49	12	514	392	118	264	582	206	515	78	239	113	1407	552	1137	2133	245	2	167	1765	426	305	388	450	1018	682	2	170	0	126	3116	1507	6496	2114	6354	2799
chr3L	6609325	6619113	+	axed	0	0	0	0	533	2	0	0	232	110	192	102	283	106	549	438	258	586	99	362	103	362	162	284	1274	128	500	0	1281	322	233	298	623	618	757	2	0	0	0	80	54	631	300	340	318
chr3R	30022842	30035311	+	Axn	58	0	0	60	936	2	0	14	164	52	0	205	920	274	658	388	624	769	84	502	408	4129	4267	4283	1652	314	113	227	1096	412	446	613	1347	2046	1630	2	0	0	4	154	99	631	463	794	506
chr3L	4629604	4687317	-	axo	190	0	0	130	3033	258	0	0	658	622	72	394	1170	870	2366	1372	868	2606	274	1306	452	1308	753	1052	6687	418	0	512	4863	728	605	981	2428	3156	2840	0	26	0	144	502	270	2771	1364	2772	2108
chrX	16680089	16683895	-	Axs	0	0	0	0	28	0	0	0	132	0	0	41	94	98	469	0	64	128	38	153	91	2759	2230	3253	308	133	0	0	415	120	106	191	488	937	445	0	0	0	0	4	13	212	85	156	90
chr2L	2365345	2370137	+	Axud1	4	0	0	0	452	82	0	0	282	196	537	216	673	98	290	548	64	269	36	847	336	2929	3609	5521	1377	242	703	136	949	879	382	278	1910	3984	1609	4	0	0	0	84	55	491	233	345	254
chr2R	7510622	7512749	-	az2	0	0	0	0	143	150	0	0	0	56	98	137	223	90	0	202	276	79	0	505	320	1686	1816	2473	283	34	144	0	191	128	92	137	363	1221	400	0	0	0	0	38	6	142	38	186	224
chr2R	7949839	7950465	+	azot	0	0	0	2	0	0	0	0	0	0	0	15	27	0	0	0	31	130	9	30	26	21	16	0	121	0	0	0	88	12	35	35	52	152	80	0	166	0	0	3	7	37	136	8	101
chr2L	13821248	13823979	+	b	0	0	0	50	294	0	0	0	118	0	120	139	140	7	341	0	104	127	0	55	84	770	552	720	347	69	0	94	377	71	150	116	284	503	366	6	0	0	0	10	36	150	117	260	192
chrX	17397478	17403278	+	B-H1	24	0	0	0	90	0	0	0	88	104	0	177	87	0	0	132	74	122	2	472	83	275	164	116	368	34	0	0	500	40	80	65	314	199	176	2	2	0	2	849	523	867	232	1624	448
chrX	17314581	17324175	+	B-H2	0	0	0	0	11	0	0	0	184	4	0	406	179	4	424	0	76	246	0	588	116	446	246	552	828	76	2	10	589	83	126	149	313	437	307	0	62	0	2	1252	496	2239	617	2697	1053
chr2L	13500624	13549328	-	B4	498	90	0	108	3290	492	0	76	1130	946	556	3062	2300	1026	3556	2192	1172	2902	402	2016	1307	4652	2351	4948	13432	4986	2725	2645	31761	18701	6355	2843	5546	7990	5896	208	1224	144	552	991	499	7995	3832	7996	5218
chr3R	13661311	13666891	+	B52	2	0	146	0	242	0	108	0	441	0	161	218	1318	248	1072	154	26	441	14	853	334	6950	6062	7985	1360	670	448	526	1748	1116	1126	393	1021	2435	1020	0	0	0	0	116	71	452	64	134	206
chrX	1686624	1690187	+	b6	0	0	0	0	112	86	0	0	0	88	90	87	95	6	119	0	14	91	0	93	59	648	504	396	895	93	265	0	1161	425	250	243	481	550	275	4	0	0	0	75	20	298	76	270	131
chr3R	15481906	15482904	+	B9d1	0	0	0	86	18	0	0	0	98	0	0	8	53	3	0	0	0	77	54	29	8	24	16	0	205	0	0	0	108	0	26	50	124	47	62	0	0	0	0	0	14	164	130	360	160
chr2L	6127872	6130651	-	B9d2	0	0	8	0	705	2	0	0	0	76	2	39	226	0	192	94	0	185	0	207	123	140	113	376	402	18	0	0	432	212	190	139	597	541	349	2	80	0	48	40	39	208	216	120	112
chr3L	1036369	1101089	-	bab1	442	162	176	198	4170	90	56	100	1640	1008	1038	4192	2338	1712	5394	2050	1976	3294	508	2320	1225	3932	1868	2073	19220	2680	1982	1140	14583	3088	2427	2737	5950	8920	6830	228	2352	196	1162	2094	1302	23095	7609	20591	12143
chr3L	1140429	1177276	-	bab2	192	8	2	2	1627	278	0	74	334	240	202	962	1002	786	1229	910	626	1675	268	1427	841	1176	634	861	5577	1294	1551	407	6781	2770	2031	1089	2382	2833	2320	84	664	82	442	1279	709	5913	2049	7585	3149
chr2R	8952339	8962796	+	babo	90	102	0	0	1208	174	0	0	0	2	388	310	1191	758	792	660	292	856	42	1124	498	4604	4235	4442	1542	183	194	254	1135	798	562	323	1157	2540	1219	0	82	0	0	120	57	655	188	508	529
chr2R	22393876	22402059	-	babos	0	0	0	0	424	320	0	52	482	234	68	2425	712	238	210	330	406	648	202	1017	664	2971	935	1257	6917	1778	1400	1269	9787	7376	2357	833	2270	5001	1982	22	2	0	76	260	131	5044	1457	5605	2991
chr2L	2752445	2757975	+	Bacc	94	0	0	0	1062	116	0	0	368	395	208	705	1394	266	421	305	635	658	196	2539	1931	5211	1234	3484	6639	3856	2980	2470	6109	4040	1837	627	3087	5234	2070	4	3	0	2	128	111	2834	866	2149	1564
chr2L	8494893	8496307	-	Bace	0	0	0	0	201	0	0	0	0	0	0	39	77	96	0	156	132	251	0	93	30	87	39	144	322	73	0	0	366	166	133	137	472	228	432	0	0	0	0	30	13	130	152	325	280
chr2L	8029462	8030565	+	baf	0	0	0	0	333	0	0	0	0	0	0	121	452	270	160	136	118	128	0	478	294	1595	776	2276	649	90	10	119	637	336	164	181	613	1605	275	0	0	0	128	40	12	236	14	40	17
chr3R	25039374	25040443	+	bai	0	0	0	0	0	0	0	0	104	0	53	49	325	0	76	128	0	108	0	361	220	1253	634	970	294	22	0	0	238	20	92	57	386	758	378	0	0	0	0	0	5	105	3	31	61
chr2R	12872787	12875012	-	Balat	0	0	0	0	41	2	0	0	0	152	0	217	188	156	367	18	0	299	0	435	162	1286	1303	1937	480	157	0	124	403	206	154	201	795	1776	911	0	0	0	2	12	23	191	149	188	269
chr3L	16648442	16661615	-	Baldspot	34	0	98	18	660	140	0	74	138	106	262	800	723	100	1234	720	190	1085	68	1032	710	2110	1139	2146	4836	1030	450	624	7334	2300	1279	783	2305	3002	1975	2	212	0	0	196	101	4061	1362	3403	2511
chr3R	26864605	26866807	-	ball	0	0	0	90	217	186	64	0	0	252	84	292	661	0	149	12	220	193	22	1170	641	1967	2805	3743	622	60	126	102	478	163	212	305	912	2915	973	0	0	0	50	34	33	210	110	183	119
chr3R	25243039	25245109	-	bam	112	0	34	0	172	0	0	0	94	0	0	51	130	89	76	84	98	116	26	72	45	347	104	70	324	80	0	0	332	29	77	82	174	212	250	0	0	0	0	60	18	182	2	310	114
chr3R	21388880	21390449	+	bap	0	0	0	0	149	0	0	0	0	0	0	51	74	100	84	0	73	82	0	5	25	177	178	684	255	44	0	72	166	14	44	61	62	184	118	0	0	0	0	729	559	483	256	1602	1035
chrX	9149309	9151976	+	Bap111	0	0	0	0	2	0	0	0	142	88	0	247	707	202	472	122	2	138	0	768	396	900	1223	2943	188	101	94	92	478	492	309	152	561	1643	467	0	0	0	2	2	14	67	30	102	54
chr2R	6636512	6642358	+	Bap170	148	0	20	0	435	148	0	0	18	10	0	300	958	220	438	270	172	539	82	791	509	3767	6530	8198	853	190	0	62	746	280	428	390	1357	2677	1129	2	0	0	47	118	63	357	199	453	436
chr2R	17429353	17430963	-	Bap55	0	188	0	0	234	0	0	0	0	0	0	243	516	0	632	0	153	151	22	604	439	1423	1655	3996	245	102	180	0	296	138	255	151	472	859	386	0	0	0	0	52	23	121	126	106	166
chrX	13157445	13159508	-	Bap60	0	0	0	0	222	0	0	0	0	0	0	109	379	0	103	0	0	100	0	487	284	1245	1437	1422	286	62	214	0	239	144	94	100	180	777	338	0	0	0	0	48	11	53	8	0	66
chr3L	21420388	21433134	-	barc	24	6	0	0	1731	6	0	210	158	0	50	222	564	118	1418	414	338	693	242	747	395	3322	2923	4208	2092	399	344	202	2649	1825	1108	575	1854	3226	1474	8	22	0	84	168	138	1157	422	1318	1271
chr2L	3787167	3802726	+	bark	118	2	0	0	670	206	0	56	277	772	156	811	861	380	1188	720	284	1131	317	1152	684	11277	11020	14638	3141	990	1090	795	3905	3853	1674	584	1639	2794	1540	8	0	0	0	188	173	1841	1103	2813	1360
chr2L	20058163	20061370	-	barr	0	0	0	0	114	92	0	0	0	0	0	177	299	136	462	1	138	202	0	586	402	2588	3099	2972	619	72	370	62	477	146	127	120	450	1252	670	0	114	0	0	78	25	197	95	340	90
chrX	17160006	17200728	+	baz	132	44	12	0	1910	754	20	14	422	783	116	2671	1223	766	1626	744	884	1229	244	1183	814	5549	3856	4715	7309	998	566	1180	7528	3241	1998	1689	3175	5721	4145	426	3552	368	1446	572	504	7034	2084	5588	3581
chr3R	23288217	23290189	-	bb8	30	0	0	0	128	0	0	0	0	44	0	116	100	0	122	130	59	161	0	64	11	1011	399	2157	334	35	160	102	437	287	112	93	236	294	302	0	2	0	2	1161	564	1588	1027	2920	1443
chr2R	13486634	13494862	-	bbc	0	90	0	0	495	2	106	80	88	280	0	266	603	108	635	1260	399	322	92	836	324	4104	4131	4282	1284	232	260	99	1094	662	550	395	1350	2584	716	7	58	0	84	60	66	481	390	294	521
chr3L	14412828	14536276	-	bbg	602	294	42	182	8325	2078	18	22	1780	1432	1520	7517	4701	2050	8818	3246	3246	5666	620	4666	2614	7983	3329	5446	34963	6287	3382	3577	44689	16307	7786	5908	11707	17178	13669	872	5934	456	2984	2776	2060	50130	12495	37328	21223
chr3R	9404385	9407857	+	BBIP1	112	0	0	0	148	0	0	0	200	4	106	154	692	340	428	110	54	201	48	586	426	2486	4058	5665	646	85	0	62	440	198	182	276	640	1734	848	0	160	0	6	30	45	215	148	601	498
chr3L	7125905	7128118	+	BBS1	0	0	0	0	308	2	0	0	110	124	178	36	136	108	68	13	376	137	0	153	44	173	80	318	469	62	278	0	252	172	111	120	267	306	279	0	74	0	0	18	15	219	152	400	253
chr2R	11135923	11139315	+	BBS4	6	0	104	0	214	244	0	0	140	0	0	252	99	0	90	0	208	94	5	158	54	131	58	142	924	70	0	0	600	87	120	171	528	622	536	0	0	0	0	56	24	550	142	484	613
chr3R	4816318	4817776	+	BBS5	0	0	0	84	114	0	0	0	0	2	0	38	39	192	15	0	0	125	8	42	16	1182	779	764	303	36	0	2	197	38	60	79	287	306	312	0	0	0	82	46	10	126	192	292	40
chr2L	422873	425321	+	BBS8	0	0	0	0	486	344	0	42	0	56	224	1821	352	224	157	442	264	299	12	188	150	702	172	308	1297	265	0	404	797	807	318	571	1942	3369	1715	0	124	0	58	63	41	1999	1014	4283	1555
chr2R	21341972	21345608	+	BBS9	7	0	0	0	560	2	130	0	2	0	256	105	184	170	72	51	118	250	38	204	73	937	248	434	703	94	188	110	580	195	278	221	545	691	328	0	0	0	0	54	51	482	231	904	433
chrX	21363028	21373145	+	bbx	10	0	0	0	586	2	64	0	178	174	125	1077	384	76	846	508	113	306	168	760	541	4206	3307	3551	2594	458	238	116	2308	610	504	512	2159	3682	1644	4	0	0	0	36	82	1007	178	598	220
chr3L	5565231	5566765	+	bc10	0	0	0	0	235	0	0	0	0	0	0	130	285	2	155	0	36	158	0	1146	614	2190	1103	1870	445	128	0	102	468	176	195	190	716	1807	578	0	0	0	0	36	12	297	72	266	206
chr3R	27921283	27922356	-	BCAS2	0	0	0	0	158	0	0	0	0	0	0	57	273	162	82	0	0	88	30	270	175	708	597	1118	248	44	0	188	196	42	35	47	79	524	168	0	0	0	40	0	3	80	28	114	2
chr3R	6755842	6759466	-	bcd	0	0	0	40	128	21	0	32	30	2	0	56	155	4	199	0	64	233	2	78	36	367	273	364	599	41	0	4	324	14	66	74	248	325	363	4	48	0	66	822	339	602	279	1383	772
chr2L	5907169	5922776	+	bchs	66	0	0	50	2874	124	0	0	406	308	176	305	503	209	1227	132	551	1034	44	584	221	7799	9508	8784	2691	268	50	46	2220	339	566	846	1568	2296	1501	8	88	0	98	262	108	1183	575	1562	1648
chrX	9356634	9358594	+	BCL7-like	0	0	0	0	62	0	0	0	90	0	0	76	199	74	0	21	82	66	0	408	188	1778	796	2113	362	184	0	164	1796	742	421	174	361	1385	478	0	0	0	0	6	22	149	130	110	27
chrX	2148463	2149647	-	bcn92	0	0	0	0	110	0	0	0	0	0	0	152	42	7	0	5	108	60	0	59	81	561	266	410	253	84	0	7	253	136	152	68	95	739	285	0	0	0	0	12	3	57	61	137	0
chr3R	21117857	21118856	-	Bdbt	0	0	0	0	92	5	0	0	0	86	0	82	123	0	0	0	0	74	12	180	145	914	780	1351	129	49	182	61	134	211	147	56	317	253	26	2	36	0	0	12	10	88	91	5	34
chr2R	15923040	15931935	-	bdg	100	0	0	0	1090	110	0	0	64	171	66	1279	748	0	952	167	176	799	168	1682	1014	5441	5649	7560	3189	784	705	680	2958	1075	1096	805	2205	7015	2710	0	138	0	2	142	125	1959	404	1665	1179
chr2L	4324554	4331830	+	bdl	86	138	78	0	748	130	36	0	204	130	2	153	326	452	652	224	610	493	4	392	122	252	172	308	1224	233	459	0	1906	1832	1174	376	837	985	724	6	0	0	0	149	79	615	554	1273	532
chr2L	13371427	13373890	-	Bdp1	92	0	0	0	178	0	0	0	0	2	0	186	525	161	272	395	97	173	0	816	486	2664	2525	2903	464	175	1	40	459	140	182	158	1194	2202	1107	4	0	0	0	24	22	216	5	252	230
chrX	15024436	15042060	+	be	2	40	0	8	584	142	0	20	140	416	98	797	357	446	826	192	532	694	140	894	654	1908	1761	2652	2304	356	682	237	2484	1878	744	605	1542	1830	1084	458	3102	280	1474	416	205	1263	805	1244	1138
chr2R	14770469	14772630	+	BEAF-32	0	0	0	0	618	0	0	0	112	90	0	186	833	73	0	0	12	238	46	1677	1025	2119	1374	2094	997	159	44	30	896	577	267	248	1094	3082	1156	0	266	128	7	96	50	632	117	276	82
chr3R	9063132	9065078	-	beag	0	0	0	0	4	0	0	0	256	100	0	142	187	0	4	0	0	120	122	245	276	1484	1104	2111	407	177	118	48	1539	1025	651	169	220	1391	405	0	152	0	0	12	20	149	0	0	151
chr2L	16049965	16081684	+	beat-Ia	190	2	92	0	1670	234	2	0	270	544	232	214	772	466	1424	694	324	1509	112	653	148	541	275	170	4322	260	0	616	3008	356	370	568	1773	1450	1207	0	134	0	236	347	128	1640	1052	1714	646
chr2L	15905134	15962435	-	beat-Ib	366	2	130	0	4344	270	0	0	1004	738	212	1029	1346	1108	2764	743	2788	3012	326	1430	298	1615	740	548	10972	926	576	246	7441	1018	842	1083	2636	2674	2666	8	146	0	132	398	321	9791	3876	5590	4302
chr2L	16000291	16041703	+	beat-Ic	188	0	0	2	3168	420	0	0	510	128	3531	323	809	112	2008	686	970	1240	242	964	305	926	400	676	5509	242	254	828	3610	274	470	688	1988	2136	1689	0	88	0	294	294	148	2587	1173	1955	1298
chr3R	17320004	17366119	-	beat-IIa	44	20	16	4	3032	252	0	42	572	554	496	393	1261	208	2414	428	1526	1824	386	1580	540	1046	677	1112	5902	344	268	304	4170	493	628	855	3479	2810	2528	170	1396	148	700	841	499	2538	1472	3130	2220
chr3R	17232253	17265049	-	beat-IIb	124	156	0	192	2958	180	0	0	342	368	98	298	730	806	2486	698	1983	1420	28	984	189	676	420	660	4153	246	220	360	3266	258	372	580	1236	1702	1917	2	294	150	94	358	230	2189	1028	1772	1236
chr2L	17131024	17173118	+	beat-IIIa	162	58	20	78	2705	340	22	282	560	826	238	453	1060	696	2452	1190	988	1813	220	1346	755	1092	565	752	5297	461	92	416	4191	872	701	1037	1892	2434	2227	668	5496	502	2514	1511	1028	3049	1782	2344	2218
chr2L	16973091	16993984	+	beat-IIIb	40	0	2	0	1544	0	0	26	78	406	70	169	442	290	1698	262	350	880	26	348	108	391	174	0	2356	91	162	92	1627	124	213	343	897	680	590	0	4	0	0	164	80	946	312	953	784
chr2L	17187637	17260734	-	beat-IIIc	250	0	86	90	5350	152	170	32	340	1530	524	1448	1762	1840	4208	1049	1154	3610	600	2211	608	2371	1032	1312	13155	1313	1140	555	14575	1375	2029	1989	5033	6422	5417	2	290	4	128	1193	517	15607	4658	9848	6032
chr3R	23557412	23580077	+	beat-IV	176	0	0	36	912	112	0	0	2	240	2	136	434	294	894	486	184	1119	188	609	134	416	234	276	2323	84	0	118	2110	204	256	310	794	784	1008	18	114	0	6	351	122	1292	658	1354	864
chr3R	12840560	12848419	-	beat-Va	0	0	0	0	281	8	0	56	112	6	26	43	113	106	296	78	264	267	0	114	21	128	100	0	885	94	0	0	664	20	56	82	128	236	214	2	0	0	0	38	23	348	150	150	88
chr3R	12916056	12934813	+	beat-Vb	18	4	2	2	1084	148	89	36	154	96	238	190	565	204	1048	140	264	832	216	426	266	427	214	544	2175	140	16	30	1665	267	297	384	790	762	642	192	1086	58	492	276	148	898	522	650	396
chr3R	12746036	12783216	-	beat-Vc	132	2	0	78	1176	10	0	86	320	368	4	266	842	503	1722	568	620	1924	164	771	224	724	340	876	4375	172	196	322	3097	336	298	513	1325	1184	1572	6	162	0	112	310	136	2019	963	1312	1278
chr3R	28418208	28474814	+	beat-VI	54	154	2	98	3368	700	0	50	2052	994	1440	502	1562	1040	3430	890	891	2916	234	1686	440	1223	656	934	7458	484	0	460	5119	450	702	1212	1852	2520	2422	14	212	2	112	640	420	2844	1074	3522	2451
chr3R	26645282	26681966	-	beat-VII	486	0	32	82	1264	10	0	13	250	36	518	322	837	790	1820	440	612	1953	282	944	250	753	492	370	4955	320	128	244	3400	668	471	863	1558	1782	2006	0	208	0	372	439	180	2099	1035	1768	1225
chr3L	17035668	17036865	+	beg	0	0	0	0	202	0	0	0	0	34	0	183	277	0	403	126	176	100	0	433	302	923	1133	1886	255	59	0	136	194	30	165	123	119	359	168	0	0	0	0	3	29	111	2	416	58
chr3R	8654975	8660761	-	bel	84	0	88	0	566	6	14	0	100	82	238	314	1848	454	424	276	279	481	162	798	449	6612	4437	4132	3454	775	348	344	3057	1251	926	525	2156	4060	2086	0	150	0	26	160	46	1358	356	652	452
chr2L	2988116	2990075	+	Bem46	0	0	0	0	116	0	0	0	0	0	0	145	428	0	226	68	114	196	0	675	518	1983	2059	2612	327	58	340	0	259	100	128	108	618	828	325	0	2	0	0	28	28	158	100	97	45
chrX	13996345	13999805	+	ben	2	0	0	0	343	22	0	2	136	20	0	97	161	42	88	138	24	64	0	239	146	299	235	268	829	34	0	6	668	36	112	120	322	1104	288	2	140	0	0	2	24	493	171	226	139
chr3R	10161464	10170487	-	Best1	22	0	0	0	820	140	0	0	152	78	54	504	385	104	352	158	70	641	0	549	289	3750	2672	4403	1873	660	354	386	3660	2790	1049	481	888	1828	1102	0	112	0	2	74	96	1095	537	897	1128
chr3L	6245933	6256665	-	Best2	90	0	0	0	1142	84	0	0	270	447	2	1850	662	488	668	528	240	790	288	1484	704	2767	1522	2098	4098	1268	1548	659	4251	2331	1056	612	1769	2055	1740	0	264	0	28	264	205	7127	2198	5598	3225
chr3L	15300915	15302785	-	Best3	0	0	0	0	66	0	0	0	0	0	0	39	99	0	114	34	0	167	102	194	22	72	58	0	306	58	0	0	208	10	41	113	306	115	464	0	2	0	0	68	12	237	52	294	482
chr3L	15298958	15300942	+	Best4	0	0	0	0	48	0	0	0	0	0	136	38	68	0	488	0	0	90	0	136	23	65	21	3	289	20	0	0	238	34	39	69	137	333	191	0	0	0	0	34	9	219	250	330	152
chr3L	19261394	19262437	+	Bet1	0	0	0	0	42	0	0	0	0	0	89	33	146	0	40	0	0	52	0	150	183	748	502	148	240	32	0	0	303	30	54	40	112	316	68	0	0	0	0	24	9	122	86	16	0
chr3L	9438482	9442267	-	Bet3	0	0	0	0	22	402	0	0	38	0	0	157	387	102	189	0	50	284	62	348	230	1858	2242	2914	589	159	0	142	452	244	350	316	841	2133	1061	0	0	0	25	30	50	253	248	297	161
chr3R	30180232	30181486	+	Bet5	0	0	0	0	0	0	0	0	0	0	0	136	108	0	1	0	39	55	0	206	163	647	684	838	279	6	0	0	254	20	58	74	382	456	438	2	0	0	0	10	23	130	101	84	67
chr3R	4197206	4204572	+	beta-Man	166	0	0	0	542	12	0	0	0	174	42	316	472	318	915	96	158	656	172	750	562	7783	4421	8675	1229	500	300	272	1689	1325	637	475	1614	2833	1751	8	427	0	217	198	137	633	499	967	412
chr3R	24250460	24252679	-	beta-PheRS	0	0	0	0	228	0	0	0	0	102	0	134	345	46	370	0	1	178	6	485	307	4132	2695	4047	542	235	40	160	1011	2294	739	116	390	1531	452	0	0	0	42	98	25	188	44	271	42
chrX	17657372	17669371	+	beta-Spec	0	0	0	98	1312	2	0	0	518	52	56	492	1066	80	462	336	206	254	52	1046	560	4323	3874	5505	2692	760	438	660	3473	1948	1547	840	2180	5627	3039	0	162	0	0	146	73	1276	621	1428	830
chr2L	13378902	13382382	+	beta'COP	0	54	0	2	6	0	0	0	214	104	3	182	744	110	183	100	122	222	2	695	374	3974	4261	5711	615	136	108	0	502	213	244	192	644	1265	824	0	8	0	0	61	44	232	138	132	181
chr2R	8626181	8627611	-	beta3GalTII	0	0	0	2	216	0	0	0	0	148	118	313	233	82	112	168	176	253	32	980	637	1444	1452	2264	337	105	0	0	223	97	154	143	210	1377	638	0	0	0	52	8	27	137	27	109	185
chr2R	14259030	14261150	+	beta4GalNAcTA	0	0	0	0	220	212	0	0	240	86	0	133	127	0	0	0	100	150	0	333	140	2019	1626	2239	351	28	0	220	285	178	182	98	277	584	499	0	0	0	0	36	16	134	70	150	69
chr3R	29032660	29034008	-	beta4GalNAcTB	0	0	0	0	187	0	0	0	0	0	0	127	129	0	168	272	0	206	50	562	380	464	468	290	245	25	0	0	179	0	59	125	474	582	257	0	0	0	0	18	11	116	126	40	100
chr3R	25023256	25024482	+	beta4GalT7	0	0	0	0	313	0	0	0	0	12	0	153	196	0	116	50	76	104	0	610	324	1116	1100	919	234	28	1	0	247	156	93	96	483	729	344	0	0	0	0	32	11	85	88	191	40
chrX	18381549	18385242	-	betaCOP	58	0	0	0	404	0	0	102	280	0	0	238	391	98	344	0	272	212	72	578	372	1962	2666	3889	501	124	112	231	325	299	172	244	640	987	853	0	0	0	0	8	24	195	302	146	0
chr2L	4945579	4948324	+	betaggt-I	0	0	0	0	131	2	0	0	156	0	0	134	229	0	382	84	220	268	0	732	384	2693	2829	2396	355	59	0	0	324	196	94	208	532	1770	568	0	24	0	4	34	31	173	58	179	87
chr2L	2879112	2880708	+	betaggt-II	0	0	0	0	252	0	0	0	236	2	94	110	249	100	344	0	0	147	0	783	399	1033	1050	1634	354	131	0	196	266	502	173	101	321	979	292	0	0	0	0	38	41	95	72	85	262
chr3R	31769293	31771848	-	betaGlu	0	0	0	0	158	0	0	0	38	6	0	189	301	102	109	156	52	140	0	610	437	2102	1991	3012	538	21	0	0	962	225	197	212	611	960	677	0	0	0	108	16	32	148	134	188	244
chrX	14171487	14172624	-	betaNACtes1	0	32	0	0	0	0	0	0	0	0	0	11	14	0	1	0	0	14	38	52	10	12	11	0	108	17	0	0	57	0	17	38	52	88	22	0	7	0	0	16	4	70	44	104	113
chrX	14314623	14315583	-	betaNACtes2	0	0	0	0	0	0	0	0	0	70	0	6	38	0	0	0	0	70	0	0	8	20	11	0	67	24	0	0	44	20	18	18	120	0	72	0	0	0	0	2	0	38	0	60	0
chrX	14378806	14379826	+	betaNACtes3	0	24	0	0	76	0	0	0	0	0	0	4	22	0	196	0	0	66	0	32	6	10	2	0	65	8	0	0	53	0	11	22	46	16	54	0	0	0	2	18	1	49	0	110	4
chrX	14380351	14381416	+	betaNACtes4	0	0	0	0	120	0	0	0	0	0	0	8	4	36	222	0	0	6	60	25	8	24	10	0	58	4	0	0	68	0	12	26	0	28	14	0	0	0	0	0	2	70	0	122	0
chrX	15576355	15576964	+	betaNACtes5	0	0	0	0	0	0	0	0	0	0	0	18	6	0	0	0	0	1	0	12	9	156	146	227	95	6	0	0	45	0	9	11	0	106	7	0	0	0	0	6	2	12	12	0	12
chrX	14316130	14317150	-	betaNACtes6	0	12	0	0	0	0	0	0	0	0	0	6	17	0	81	0	0	28	0	19	3	3	7	0	84	0	0	0	66	0	7	37	37	32	50	0	0	0	12	12	10	21	0	0	16
chr2R	11346325	11347395	+	betaTry	0	0	0	0	2	0	0	0	108	2	0	20	56	0	209	106	122	50	0	18	10	14	10	37	22	4	0	0	16	73	53	18	52	317	134	0	0	0	0	24	10	4	0	125	47
chr2R	19447319	19451600	-	betaTub56D	34	0	0	0	870	172	0	0	70	113	162	974	1092	280	956	614	249	302	72	1595	995	3622	2315	7516	2745	1952	2383	1220	3606	5149	2345	544	1482	4359	1788	2	156	0	2	78	55	814	320	1177	544
chr2R	24305881	24313099	+	betaTub60D	4	0	254	0	872	110	0	0	306	332	108	674	374	50	678	472	504	527	0	508	206	2183	2508	3848	2926	918	522	952	3025	2751	741	418	1030	1598	1289	0	128	0	26	275	131	2467	1428	2237	1896
chr3R	9408383	9410282	-	betaTub85D	76	2	0	0	106	0	0	0	0	0	0	24	106	0	114	0	0	112	0	100	54	371	157	402	330	54	0	0	287	53	141	119	245	600	405	0	0	0	0	54	34	124	58	152	74
chr3R	27967008	27988384	-	betaTub97EF	86	0	2	0	886	122	83	78	566	70	304	264	464	246	778	102	794	702	122	538	198	1076	583	446	2663	189	150	2	2029	234	331	425	885	898	462	2	36	130	54	128	120	1137	346	700	894
chr2L	4641296	4642872	+	BG642163	0	0	0	0	132	0	0	0	2	0	0	12	20	90	140	0	120	90	0	44	10	36	37	0	189	4	0	2	99	18	41	24	62	133	81	0	0	0	0	25	20	149	188	160	106
chr3R	25806445	25806961	+	BG642167	0	0	0	0	0	0	0	0	0	0	0	1	8	0	63	0	0	0	0	14	1	7	7	0	70	0	2	0	37	0	12	11	12	5	0	0	0	0	0	0	0	26	0	0	40
chr3L	6232469	6233381	-	BG642312	0	0	0	0	0	0	0	0	0	0	0	132	41	0	176	68	0	62	0	72	14	195	23	110	191	46	0	0	116	100	74	43	130	180	2	0	0	0	0	22	24	285	225	314	352
chr3L	1639711	1640952	+	Bgb	0	0	0	0	0	0	0	0	0	0	53	99	513	0	41	184	76	48	4	757	598	644	461	419	265	22	0	24	223	94	84	74	226	784	336	2	0	0	18	14	12	128	23	0	87
chr2R	23853270	23858921	-	bgcn	0	68	0	0	1684	0	128	82	68	185	216	235	791	46	962	142	386	320	100	757	429	3584	2052	3768	902	266	220	160	632	321	317	403	835	2819	842	4	110	0	108	187	81	346	262	624	469
chr2L	14013004	14019328	+	bgm	198	0	2	0	516	0	0	0	0	0	0	111	254	200	281	116	360	493	0	244	82	180	155	234	999	148	0	0	784	208	101	216	802	1040	609	0	78	0	44	56	42	612	491	484	394
chr3L	7238542	7240245	+	BHD	0	84	0	0	48	0	0	0	88	0	0	165	298	0	315	32	70	60	8	655	381	1494	1608	2222	334	128	376	140	286	137	228	114	310	511	304	1	0	0	0	0	10	122	122	64	150
chrX	4412856	4485647	+	bi	118	2	88	92	2942	278	2	166	1028	558	228	8345	2953	770	2580	1072	1124	3268	174	1484	2703	5415	1871	4672	19028	6867	2441	2433	27482	19597	7438	2930	6386	13744	5585	4	172	4	52	4192	3301	34412	9896	33260	14372
chr3L	8307145	8308941	-	BI-1	22	0	48	0	258	138	0	4	0	0	0	136	192	256	172	0	148	122	8	466	307	1162	876	1802	273	167	336	121	364	592	378	166	637	1482	672	0	0	0	0	14	4	140	12	170	112
chr2L	9984645	9995538	+	bib	106	0	0	0	1150	86	0	0	362	462	288	3652	714	1116	944	98	752	929	182	758	695	2610	977	1511	6619	2405	1168	1385	8719	4142	2769	826	2882	4040	2664	14	102	48	16	397	242	9502	3116	7525	4138
chr2R	12870249	12871794	+	bic	0	0	0	0	0	6	0	0	0	0	0	248	636	0	4	54	88	30	53	905	462	1694	1443	2038	400	124	248	81	592	420	220	135	576	863	518	0	0	0	3	0	25	197	40	121	64
chr2L	16042047	16048757	+	BicC	6	116	0	0	386	0	0	0	194	166	50	22	149	272	39	254	224	252	50	171	49	155	113	150	1140	66	0	256	721	92	86	199	490	542	669	0	0	0	0	162	44	537	280	382	218
chr2L	17459605	17473215	-	BicD	138	0	0	2	1125	2	94	0	134	20	132	353	642	272	364	66	268	820	58	1282	572	4914	3834	2076	2669	326	168	350	2049	1286	577	464	1115	2735	1344	0	52	106	48	170	64	1227	500	1961	692
chrX	11678970	11694740	+	bif	72	90	0	0	1169	118	72	22	628	746	338	3703	1684	334	1486	772	1296	1132	98	1849	1743	3703	1010	2179	8600	2966	1934	1400	10887	5791	4033	2228	7579	16459	7366	2	352	0	52	228	214	3763	1886	3394	2518
chr3R	14663450	14664822	+	BigH1	2	0	72	0	0	0	0	0	0	0	1	13	42	0	181	0	0	85	0	31	27	316	84	364	259	34	0	0	340	257	110	79	0	40	132	3	0	0	0	0	16	111	0	224	8
chr3R	27287366	27288526	-	bigmax	126	0	0	102	202	1	0	0	0	0	0	144	286	21	0	190	0	306	0	515	327	1081	798	764	266	47	160	177	236	21	146	97	342	1055	370	0	0	0	3	6	16	106	50	309	158
chr3R	25131306	25136709	+	Bili	0	0	142	0	152	52	22	0	40	54	2	124	218	100	465	22	86	340	54	158	66	1270	540	1184	802	60	180	2	523	126	87	191	460	292	439	6	68	0	0	1528	702	1455	692	3648	1261
chr3L	6990622	6994447	+	bin	0	0	2	0	722	114	0	250	0	22	0	74	157	0	124	0	76	328	76	88	24	314	195	186	661	52	174	0	549	82	101	108	367	274	292	0	4	0	108	1596	683	951	644	2320	853
chr3R	16186156	16189564	-	Bin1	0	90	0	0	172	152	0	0	90	0	0	346	297	140	0	321	302	291	28	1075	470	1039	580	1320	1365	210	358	191	1160	527	240	343	743	2062	937	5	38	0	1	39	40	596	283	317	589
chr2R	6214568	6240602	+	bin3	462	0	116	176	2324	80	126	0	528	634	165	1816	1594	701	1664	930	1186	1878	550	1769	1063	6325	4028	6186	10982	2905	1598	1444	11246	6104	3562	1527	4276	6154	4231	14	182	48	216	472	300	8179	2858	7383	4839
chr3L	8054333	8058713	-	bip1	4	0	0	0	462	148	0	0	0	8	214	1335	545	84	165	272	396	542	68	548	470	2161	902	1594	4112	806	417	215	5431	2962	1216	308	1226	1420	994	6	168	0	39	82	96	2445	573	1333	606
chr4	459887	466828	-	bip2	0	0	0	0	414	0	0	102	6	0	0	145	1041	18	1423	556	336	308	118	824	474	9177	4523	4541	922	126	252	191	891	370	397	390	1283	3794	1670	77	576	42	243	898	464	352	198	204	136
chr2L	9895287	9896104	+	Bka	0	0	0	0	45	4	0	0	0	0	0	144	399	24	124	0	0	94	0	934	596	885	785	1042	159	62	180	146	167	56	123	38	342	326	424	0	0	0	0	22	6	68	7	0	42
chr3L	5497523	5498958	-	blanks	0	0	0	0	258	0	0	0	0	0	0	10	34	110	0	0	132	143	0	27	8	57	20	0	159	0	0	0	164	14	28	12	75	80	147	0	0	0	0	16	8	82	8	170	74
chr3L	5630983	5652094	+	Blimp-1	14	0	2	0	1493	12	0	104	632	948	558	1698	750	470	1672	178	534	1223	284	993	236	2048	1126	292	4712	722	650	296	4023	1836	623	572	1404	1389	1306	0	4	0	0	311	264	5740	2293	4022	3534
chr3R	11736810	11741783	-	Blm	84	66	0	2	112	0	0	0	0	110	2	158	295	236	472	10	226	332	30	535	293	4472	4336	4250	711	62	0	142	789	198	257	247	556	1525	679	0	108	0	2	31	44	260	55	266	154
chr2R	14601278	14602010	+	Blos1	0	0	0	0	33	0	0	0	139	0	0	91	163	0	142	0	0	62	0	761	471	975	539	1191	115	10	28	0	124	54	67	94	246	676	288	0	68	0	0	36	6	23	40	14	138
chr3L	11061571	11062215	+	Blos2	0	0	0	0	0	0	0	0	0	70	0	14	72	0	86	120	0	44	0	255	155	396	338	672	145	6	20	23	76	0	26	23	267	154	115	0	0	0	0	12	5	24	0	0	2
chr3L	18870224	18870897	+	Blos3	0	0	0	0	63	0	0	0	0	96	26	83	21	0	2	0	0	68	0	214	211	916	493	779	140	12	0	0	98	0	28	47	205	688	162	0	0	0	0	24	9	68	184	0	64
chr3L	10879085	10880188	+	Blos4	80	0	0	0	2	0	0	0	0	0	0	23	72	0	0	0	0	12	22	390	319	911	365	927	170	7	0	0	224	99	70	56	179	587	212	0	0	0	0	0	6	119	0	0	34
chr3L	17396031	17421514	-	blot	332	0	250	0	2039	0	0	0	148	610	1106	3497	1366	1007	2000	910	883	1276	184	1757	1145	4889	3422	5281	7737	3085	4449	3500	9022	7977	3165	1424	3732	7558	4552	0	100	102	54	318	258	5547	2428	5676	4687
chr2R	7580488	7587079	-	blow	2	0	4	32	992	96	2	90	204	34	276	1774	741	332	362	448	338	604	62	2397	1393	3686	2098	2854	3801	1138	929	341	3854	2565	1480	646	1758	3259	2294	10	0	6	0	70	78	2516	863	2487	1824
chr3R	15933847	15934940	+	blp	0	1	0	0	190	0	0	0	0	0	0	72	101	1	304	128	0	103	0	327	183	1232	643	1162	247	159	172	112	438	525	184	29	155	95	195	0	0	0	0	0	2	145	67	48	2
chr2R	22799099	22802180	+	blw	0	0	0	0	161	216	0	0	0	14	0	192	579	75	108	0	211	343	9	599	250	2180	4122	4509	638	116	218	0	542	198	294	229	542	1583	602	0	2	0	54	66	14	209	138	404	338
chr3L	9908120	9967298	+	bma	274	132	20	4	1876	208	72	8	1275	326	676	566	1670	746	3586	1266	652	2064	200	1177	502	2061	1383	1244	6503	367	252	276	5356	1134	980	945	2954	2994	2974	112	1066	56	666	718	395	3042	1458	3186	1800
chr3L	11720934	11728118	+	Bmcp	26	16	6	138	602	30	0	6	76	238	202	218	298	162	616	414	354	612	74	500	546	1648	2125	2044	1203	190	38	122	1076	278	203	320	788	888	687	372	2196	186	1208	534	383	663	332	760	531
chr3L	14776496	14786412	-	bmm	202	0	22	110	908	160	0	0	361	562	194	1850	833	658	970	392	170	690	32	537	296	3048	463	802	4177	1276	1062	568	4341	1830	881	878	2966	3278	2295	6	2	0	6	200	144	3053	1158	2244	1420
chrX	18794246	18797687	-	bnb	82	0	0	0	548	28	0	0	172	108	0	376	189	110	272	162	40	145	1	345	222	759	650	292	661	205	0	23	552	126	203	189	571	1371	754	0	0	0	46	60	20	323	60	407	168
chr3R	31193362	31194389	+	bnk	100	0	0	0	114	0	0	0	0	0	110	12	52	32	2	0	0	97	12	81	15	35	22	88	147	18	0	30	161	28	37	49	208	116	98	0	0	0	0	0	12	82	13	0	154
chr3R	19794073	19836817	-	bnl	128	2	2	104	4164	196	12	2	548	366	711	808	1087	768	1458	456	756	1854	110	1420	370	1191	573	1530	6847	532	498	112	5867	1613	954	1034	2558	3018	2595	4	270	34	64	883	441	9486	3632	8804	4210
chr3L	14945499	14946125	-	BobA	0	0	0	78	100	0	0	0	191	0	18	9	29	0	0	64	0	8	0	17	4	27	11	45	186	8	0	193	68	0	12	35	102	103	85	0	0	0	0	0	4	85	48	158	12
chr2R	7565873	7566738	-	boca	0	0	0	0	137	160	0	0	0	0	0	74	128	192	56	0	152	44	0	648	297	903	555	855	275	107	248	11	354	355	178	97	176	645	116	0	32	0	0	2	0	92	18	0	176
chr3R	9589468	9591002	-	bocks	0	74	0	0	234	10	0	0	0	0	0	147	362	170	132	0	62	112	0	406	250	736	909	1069	365	31	323	60	266	172	113	110	296	647	456	0	0	0	32	22	11	105	118	32	112
chr3R	27938245	27942778	+	BOD1	0	0	0	0	294	0	52	0	36	0	130	177	307	124	521	122	56	363	118	502	293	3759	3330	4813	938	162	222	128	760	324	410	210	816	1432	417	2	122	0	2	34	44	329	104	292	433
chrX	2444167	2470043	-	boi	124	2	0	0	2528	346	0	0	666	828	1144	5683	1945	340	1438	682	282	1234	400	2208	1563	5218	3126	5810	12054	2934	1300	1098	14224	6138	4285	2460	8970	19353	7172	6	170	0	92	380	286	9762	3096	11497	6102
chrX	4875670	4877263	+	boil	0	0	0	0	148	0	0	0	0	0	0	8	35	0	0	0	0	26	0	50	0	24	6	0	158	0	0	0	41	0	22	24	20	41	2	0	0	0	0	0	2	73	147	8	36
chr3L	9097629	9134405	-	bol	76	2	40	0	1518	498	12	2	116	170	236	534	1040	510	1579	570	919	2269	208	1016	443	1307	557	1488	4979	479	84	104	4145	580	708	649	2008	1815	2193	90	952	110	688	610	260	2833	968	1842	1728
chr2R	8365550	8366688	-	boly	0	76	0	0	0	0	0	0	0	0	0	16	22	0	2	0	68	146	1	26	18	26	34	0	201	13	0	0	311	220	81	46	44	106	16	0	0	0	0	16	8	151	92	405	47
chr2R	18382704	18383235	-	BomBc1	0	0	0	0	0	0	0	0	0	15	0	6	8	0	0	0	111	34	0	22	4	5	9	92	89	6	0	0	88	0	22	34	104	68	0	0	0	0	0	45	16	107	48	283	72
chr2R	18384824	18385589	-	BomBc2	0	0	0	0	68	88	0	0	132	0	9	8	26	0	0	0	0	10	0	24	22	18	14	0	126	8	0	0	93	56	22	40	12	110	48	0	0	0	0	20	12	119	35	182	0
chr3R	22087075	22088501	+	BomBc3	0	0	0	8	4	26	0	0	22	0	10	14	117	0	146	160	47	150	48	55	21	32	14	46	185	10	0	0	287	63	126	59	71	20	3	0	0	0	0	4	8	94	28	85	142
chr2R	18383949	18384378	+	BomS1	0	0	0	0	31	0	0	0	0	0	76	6	15	0	0	0	0	21	0	20	1	8	2	0	59	0	0	0	44	15	6	15	0	0	0	0	0	0	0	30	0	73	0	0	0
chr2R	18386602	18387030	+	BomS2	46	0	0	0	43	0	0	0	0	0	0	6	4	0	0	0	5	23	0	8	1	12	3	0	68	8	0	0	41	10	4	15	0	61	46	0	0	0	0	13	3	44	0	0	0
chr2R	18387895	18388734	+	BomS3	0	0	0	0	84	0	0	0	116	0	0	18	22	0	0	0	12	14	0	20	8	25	14	0	95	19	0	0	118	0	9	23	88	52	69	0	0	0	0	10	17	171	18	58	6
chr2R	18384567	18384911	+	BomS4	0	0	0	0	0	0	0	0	0	0	9	7	12	0	138	0	0	0	0	0	2	5	3	0	60	20	0	0	33	1	6	15	30	0	0	0	0	0	0	0	3	61	1	31	19
chr2R	18389959	18390242	+	BomS5	0	0	0	0	36	0	0	0	0	0	0	3	6	0	0	0	0	0	0	4	0	0	4	0	21	0	0	0	37	0	1	9	0	0	17	0	0	0	0	7	0	26	0	10	62
chr2R	18390353	18390629	-	BomS6	0	0	0	0	0	0	0	0	0	0	0	4	19	0	1	0	0	10	0	6	2	4	0	0	34	0	0	0	29	0	2	1	0	0	3	0	0	0	0	28	1	10	0	86	2
chr2R	18381393	18381844	-	BomT1	0	0	0	0	0	0	0	0	0	0	0	8	10	0	0	0	0	0	0	19	12	21	5	0	66	0	0	0	41	0	1	11	66	13	49	0	0	0	0	0	5	114	20	97	89
chr2R	18388995	18389443	+	BomT2	0	0	0	0	0	0	0	0	0	0	0	1	8	0	0	0	0	18	0	0	12	6	8	0	70	15	0	0	32	0	6	2	0	16	0	0	0	0	0	0	0	47	0	76	0
chr3R	22085374	22086397	-	BomT3	4	0	0	0	0	13	0	0	0	0	0	18	63	0	92	105	0	34	0	48	19	28	35	0	144	11	0	0	185	158	53	40	71	104	85	0	0	0	0	30	16	115	39	128	114
chr3R	20593139	20612540	+	bon	0	1	122	162	1256	6	0	0	124	246	200	1969	1381	254	1418	108	234	1086	82	1761	1011	5635	4272	4150	4671	931	1030	840	4469	1973	1533	1197	2659	5643	2433	0	322	0	5	238	146	2691	1264	2126	2032
chr3R	22550680	22556494	+	bond	0	0	0	0	238	0	0	0	66	356	0	389	209	0	442	198	104	492	0	245	72	252	117	6	873	120	176	2	718	111	82	201	368	708	582	2	23	0	74	122	81	724	236	810	528
chr2R	22637770	22638868	+	bonsai	0	0	0	0	0	0	0	0	192	66	0	189	1052	97	170	1	0	158	0	1798	698	2686	1232	2083	461	134	176	66	348	155	199	172	761	1650	658	4	0	0	0	0	22	135	82	0	65
chr2R	9092506	9094658	-	Boot	0	0	0	0	111	0	0	0	0	0	108	122	182	0	184	0	124	100	34	169	140	786	70	283	690	71	6	236	629	58	143	141	477	751	298	12	0	0	0	66	38	265	72	202	56
chr3R	16261355	16264115	-	bor	0	0	0	0	308	2	0	98	8	42	118	232	487	204	190	0	350	256	70	636	375	1984	3912	7453	614	120	186	200	500	310	292	189	562	933	719	0	0	0	0	12	47	164	152	556	352
chr3L	18622692	18624751	+	bora	0	0	94	94	247	0	0	0	0	76	0	92	138	38	230	0	112	286	0	188	193	551	1410	2414	411	70	0	0	304	135	72	92	272	696	313	0	0	0	0	0	28	69	52	238	96
chrX	11871299	11872779	-	BORCS5	0	0	0	0	0	0	0	0	0	24	0	64	178	86	0	2	56	117	0	295	232	534	428	475	142	34	0	0	127	44	60	62	359	606	175	0	0	0	0	0	18	66	22	0	114
chr3L	540851	542147	+	BORCS6	0	0	0	0	296	33	0	0	0	0	0	179	243	44	146	310	347	152	0	445	264	688	1047	946	596	68	0	261	503	160	238	187	824	1486	554	0	1	0	1	16	11	188	127	266	198
chr2R	20550334	20552090	-	BORCS7	0	0	0	0	98	0	0	0	132	0	0	36	148	0	210	180	11	219	26	247	157	1288	1194	1725	343	107	352	34	595	1106	156	100	293	783	358	0	198	0	24	20	22	191	146	224	92
chr2L	9251472	9253118	-	borr	1	0	0	0	362	0	0	0	118	0	204	55	222	0	458	328	134	238	2	412	217	1146	720	1495	391	87	0	92	659	253	141	152	395	675	372	2	0	0	0	62	12	206	138	1	184
chr3R	25961994	25966948	+	boss	122	0	0	0	744	2	114	0	0	92	86	60	167	400	398	0	78	328	0	230	63	99	85	258	667	50	152	204	422	86	146	225	320	946	392	4	0	36	120	54	49	384	501	630	264
chr2R	19129589	19133706	+	botv	28	0	98	0	403	0	0	0	0	2	78	94	165	185	188	108	44	116	56	293	123	1721	2396	2307	532	73	0	32	441	70	146	196	795	1260	496	0	0	0	0	46	26	247	128	220	281
chrX	6986486	6987188	+	bou	0	0	0	0	7	0	0	0	0	0	0	180	109	0	0	0	132	109	50	333	261	141	18	0	1112	205	0	0	851	229	149	157	622	1293	515	0	0	106	0	0	22	316	2	303	24
chr2L	3771700	3784121	+	bowl	288	50	0	0	3303	399	0	36	235	571	142	5030	2476	668	1282	1283	1667	1992	447	1565	1600	4895	1371	3382	23845	8564	7123	5108	25722	16833	7910	1972	8265	18872	8887	3	497	0	110	400	576	11874	3454	8270	5419
chr3L	22901912	22905470	+	BoYb	34	0	0	0	584	2	0	0	218	0	2	50	170	38	56	150	72	236	6	188	73	90	77	16	850	50	206	2	373	92	123	185	608	687	628	0	20	134	80	33	50	282	334	688	256
chrX	1575132	1664869	+	br	402	106	166	386	4741	410	240	198	1414	1270	684	8873	4029	2110	6422	3040	3676	4326	998	4720	4332	6154	2798	5729	21392	5234	2199	2348	21880	27129	8575	4892	16775	22759	14677	926	6756	458	2864	1488	1072	14711	7203	18705	10328
chr2R	7272275	7278101	-	Br140	92	0	0	96	347	136	0	0	64	384	78	382	443	0	308	2	52	367	148	674	406	3107	6126	7758	942	132	50	132	897	372	246	320	736	1198	934	0	288	0	32	64	68	312	342	891	495
chr2L	19133816	19179758	+	brat	190	574	68	2	7686	494	44	36	600	1384	1220	13170	4165	1318	3712	3044	2210	3710	796	3586	3030	9873	2748	5292	35858	9067	3190	4268	36475	18509	9741	4788	13956	25784	14719	150	1680	36	630	986	876	23463	7472	22672	14576
chr2R	24526172	24529581	+	Brca2	33	0	0	0	623	2	0	0	2	2	0	134	317	202	168	238	72	218	2	687	396	2814	2135	1964	531	70	189	178	345	108	186	203	544	1178	735	3	0	0	82	46	36	295	96	154	191
chr3L	14972667	14973198	+	Brd	16	0	0	0	63	0	0	0	0	68	0	507	124	0	66	0	29	58	60	122	150	133	36	2	1099	449	4	192	796	217	132	170	884	3266	952	2	0	0	0	20	36	530	339	649	410
chr3R	29223485	29226276	+	Brd8	0	0	0	0	103	0	0	0	0	0	0	159	516	320	1	0	2	172	26	656	376	1916	1943	2899	665	116	2	102	483	106	152	189	548	1384	384	0	3	0	0	92	23	249	69	208	52
chr3L	5789831	5794192	-	Bre1	0	2	0	0	438	0	147	0	0	124	0	155	200	42	341	0	0	311	20	323	170	3316	4771	4999	659	107	402	50	351	206	249	147	444	661	406	0	0	0	76	56	19	318	194	377	210
chr3R	17374833	17391337	-	Brf	2	94	0	0	713	212	2	0	620	180	220	1693	786	434	982	622	502	1071	62	1168	756	5553	4960	5468	4698	560	154	248	3527	1058	811	673	2346	4313	2400	0	348	0	8	174	152	3221	914	1874	1800
chrX	7307939	7311132	+	brk	110	0	0	0	52	0	0	0	0	126	184	340	424	1	170	98	9	214	0	731	340	177	103	120	742	400	226	44	663	313	280	132	379	638	338	0	0	0	0	42	46	632	225	1034	477
chr3L	15970082	15982869	-	brm	262	0	0	0	2180	0	0	0	328	4	166	434	1110	316	1440	768	730	838	118	896	559	8117	9738	7080	1509	264	324	9	1490	487	1098	551	1295	4098	2970	8	90	0	6	155	100	601	362	1301	760
chrX	12907986	12909622	-	Brms1	0	0	0	0	74	0	0	0	0	0	0	134	316	132	120	0	0	171	0	239	176	622	933	913	152	39	0	0	112	23	64	76	217	672	253	0	0	0	0	54	14	46	1	98	54
chrX	4104342	4105791	+	brn	0	0	0	0	0	0	0	0	0	0	28	56	311	0	29	68	0	16	0	447	292	680	309	838	187	46	0	8	220	69	83	112	298	1015	180	0	86	0	0	30	9	46	1	120	0
chr3L	1647869	1648612	+	Bro	0	0	0	0	215	0	0	0	0	0	102	25	34	0	7	0	0	60	0	40	42	105	65	124	158	18	0	0	96	86	85	54	187	212	184	0	0	0	0	0	8	41	18	34	70
chr2R	9503765	9541565	+	brp	168	16	0	196	2237	346	0	82	342	498	248	528	1172	1044	2404	892	982	2098	216	1740	451	1356	716	1316	4959	910	1112	156	5055	3789	995	1177	2998	2330	3262	6	210	0	226	744	413	2966	1808	3655	3130
chr2L	12175004	12313438	+	bru1	746	294	264	82	7242	346	128	56	676	1020	506	1140	2644	1874	6778	1240	2760	4578	498	2970	809	3169	1862	2606	14484	908	472	708	11032	1194	1226	2138	4246	5026	5736	17	300	102	198	1074	664	6664	2199	4963	4156
chr2L	12344219	12397528	+	bru2	138	0	14	176	3722	128	0	58	644	466	352	704	1544	910	2922	1399	760	2844	130	1490	568	1482	697	424	7928	782	130	738	6629	1706	1286	1464	3144	2704	2890	6	208	0	182	922	372	5226	2466	4516	2888
chr3L	13521907	13803400	-	bru3	1962	304	298	314	15516	1820	252	278	3054	3226	2514	2618	7378	4400	17192	6872	5306	13572	1322	9327	3184	7670	4110	5788	38299	2744	652	2134	27104	4222	3923	6296	15628	15256	15026	1580	16600	1602	6478	7024	4896	18234	9694	17625	11500
chr3R	10312039	10331353	-	Bruce	246	0	0	0	1556	120	0	0	100	1118	0	389	1291	646	1640	528	646	1427	150	1338	568	21246	22961	30281	2570	392	488	292	2694	1509	1562	676	1737	3551	2196	2	284	0	194	244	168	756	922	1296	949
chr2L	20650755	20656178	-	brun	166	0	0	0	1580	16	0	0	186	76	82	172	528	138	284	0	154	350	3	516	352	6123	7507	5510	870	99	0	128	445	156	327	185	638	1130	332	2	30	0	2	54	31	296	180	80	219
chr3L	19483826	19486498	-	brv1	4	0	0	0	80	0	0	0	142	90	0	68	184	60	276	330	282	374	2	140	59	472	498	707	697	75	0	0	445	45	93	174	386	475	581	0	88	0	0	37	18	239	312	457	146
chr3L	17342050	17344696	-	brv2	0	0	0	0	134	0	0	0	0	0	256	40	109	274	398	0	4	277	0	143	21	127	67	100	465	16	0	159	255	96	79	141	508	346	380	4	6	128	0	48	24	265	260	392	222
chrX	2622069	2624575	-	brv3	0	0	0	0	592	70	0	0	196	202	0	58	137	33	0	144	6	89	73	94	90	424	264	634	303	31	0	8	121	60	100	157	368	902	132	0	0	0	0	46	10	64	200	68	76
chr3R	24319000	24328619	+	BRWD3	226	0	140	0	665	0	0	0	94	538	87	339	678	134	956	133	728	409	154	625	340	11766	10591	13218	2273	459	147	254	3005	1415	913	425	1083	2779	1370	0	202	0	0	116	96	969	378	910	384
chr2L	9568890	9573572	+	brwl	0	0	0	0	282	0	0	0	74	0	0	786	250	88	458	217	206	388	5	409	196	1985	1723	3218	1296	200	292	128	1042	335	457	253	1111	1318	888	0	0	0	0	157	57	1011	306	454	601
chr2R	24342861	24376473	+	bs	188	144	126	16	3596	196	45	88	818	610	822	5089	2421	522	2674	1128	2320	2834	688	1785	2085	4091	1252	2066	17691	9784	4238	4758	19985	16741	6525	2291	7395	14297	6036	100	1178	46	488	3125	2391	29559	9045	35048	13630
chr2L	18449517	18454587	-	bsf	0	0	0	0	446	0	0	0	148	25	102	187	327	18	398	0	206	110	0	302	148	3024	5261	5793	647	98	477	70	751	133	156	170	437	978	556	0	0	0	102	38	20	324	329	715	166
chr2L	8083420	8116531	+	Bsg	132	76	0	72	2810	720	0	40	306	932	158	1655	1957	840	2183	490	1340	1878	191	2035	1368	4394	1189	2062	9281	1543	1513	807	8430	3755	2474	1794	5888	11140	6144	6	396	0	72	516	285	4993	1726	4308	2375
chr2L	4683052	4684461	-	Bsg25A	0	0	0	0	172	0	0	0	0	0	94	16	38	86	18	216	0	119	0	60	17	49	31	0	178	36	0	0	122	98	30	61	186	146	47	0	0	0	0	24	18	137	56	205	64
chr2L	5271728	5278548	-	Bsg25D	0	0	74	0	194	98	0	0	152	0	214	186	677	0	582	234	60	310	0	605	299	3144	4536	5518	1020	164	174	0	917	290	309	476	939	2715	1334	0	124	0	0	56	49	591	448	686	340
chr2L	19765776	19769067	-	bsh	0	0	0	0	979	0	0	0	0	0	102	52	54	122	72	176	54	179	2	64	39	177	58	126	407	39	0	0	287	16	73	117	252	289	430	0	60	0	2	69	42	179	68	422	279
chr2L	10247502	10250501	-	bsk	0	0	0	0	134	0	0	0	0	54	0	195	935	0	388	219	124	238	0	1230	581	3209	2148	2059	972	145	170	296	839	534	479	333	1067	3185	958	0	2	0	90	68	48	293	45	80	70
chr4	724400	776474	+	bt	144	2	84	74	2636	274	14	132	830	502	736	756	1587	726	5609	1350	1674	2412	366	2369	1939	3855	839	1678	6433	610	356	278	5687	877	1080	2096	5025	5874	5055	120	1294	224	772	1938	1067	4975	2110	4700	3711
chrX	10768537	10772154	+	BTBD9	0	0	0	0	55	10	0	0	40	4	42	619	432	0	532	0	364	256	0	835	616	2761	2581	6293	1105	367	166	2	1328	789	668	409	980	2751	937	0	2	0	36	45	37	270	318	137	443
chr3L	3148646	3158408	+	BtbVII	126	0	0	0	807	34	0	116	214	336	112	326	1235	305	858	80	92	770	140	913	420	8919	9721	16671	1754	590	755	399	1804	1361	1425	637	1666	4030	1910	2	498	0	2	151	72	641	674	633	645
chrX	9694186	9697558	+	btd	0	0	0	62	114	0	82	0	2	0	2	134	41	0	274	51	0	78	10	22	115	230	138	43	260	36	0	0	247	10	54	48	52	258	144	0	0	0	0	585	361	688	384	994	568
chrX	13612131	13613228	+	BthD	0	0	0	0	0	92	0	0	0	0	0	45	140	104	0	0	0	40	0	370	238	693	375	319	94	33	0	0	111	67	69	63	135	641	156	0	1	0	0	0	0	58	0	106	1
chr2L	8258373	8301079	-	Btk29A	316	124	0	2	3022	182	0	212	946	962	862	7786	2941	932	2374	2544	1860	2384	346	2245	1595	10968	5142	10124	22775	6180	4580	3446	29895	10117	6157	3159	9403	16382	9789	22	374	112	32	607	400	19028	4650	13402	9146
chr3L	14075772	14083229	+	btl	258	0	0	0	442	36	256	0	0	0	0	117	245	292	932	0	94	610	58	374	93	968	499	876	1132	126	0	52	942	62	196	301	576	1023	755	0	172	0	2	118	90	689	590	722	674
chr3R	22586149	22586625	-	btn	0	0	0	0	0	0	0	0	0	0	0	21	27	0	262	51	0	29	0	9	5	247	283	587	87	0	0	0	51	24	14	9	37	93	0	0	0	0	0	0	3	29	0	0	141
chrX	6217268	6219327	-	Btnd	0	0	0	0	49	0	0	0	0	124	0	2	62	0	0	132	0	36	18	42	31	37	28	146	131	4	0	126	147	39	30	30	14	178	30	0	0	0	0	34	24	67	82	120	22
chr3R	14804092	14875488	-	btsz	632	144	14	174	5239	386	80	54	1060	1306	756	3050	2688	1512	4714	1712	972	3929	506	3587	1953	7893	5553	7116	14958	3086	2802	1588	14661	8914	4021	2715	6632	9502	7814	10	596	0	238	1096	632	9378	3965	8847	5734
chr2L	17962625	17982472	-	btv	292	62	0	54	1035	2	0	76	110	362	98	233	720	777	1450	114	996	1108	70	758	200	4507	4622	4146	3627	335	342	348	2347	608	652	798	2643	2586	2195	2	378	0	32	278	157	1558	1198	1528	1284
chr3R	27700361	27703445	+	btz	148	0	0	0	136	38	0	0	0	30	107	139	249	288	240	0	124	232	86	712	351	1818	2471	3164	555	80	0	216	457	352	239	167	612	1584	784	0	74	0	13	42	28	178	89	465	296
chr2L	5278865	5283283	+	Bub1	20	0	0	0	378	0	0	0	134	86	0	238	453	2	194	0	182	276	36	435	164	2680	4761	4898	709	102	178	2	658	72	154	224	586	756	559	0	146	0	0	80	38	223	292	482	128
chr3R	29674007	29675421	-	Bub3	0	0	0	0	175	0	0	0	0	0	2	119	199	2	176	0	533	71	94	315	231	1290	1141	1990	206	40	0	0	140	12	47	69	166	499	200	0	0	0	2	32	22	106	88	0	34
chr2R	5969099	5974385	-	BubR1	0	0	0	0	277	176	0	0	0	206	0	159	293	98	182	84	0	366	0	419	313	5172	4397	4507	813	75	3	9	824	192	351	201	1010	1125	601	2	0	0	0	36	22	221	252	497	331
chr2R	11679492	11688557	+	Buffy	0	0	0	112	524	0	0	0	268	0	268	146	273	94	460	172	142	358	22	305	111	874	413	366	1373	134	0	48	1253	688	395	276	760	1028	859	2	6	0	30	252	71	1618	805	1351	950
chr2R	15934825	15935938	+	bug	0	0	0	86	436	0	0	0	84	0	0	81	175	0	92	0	0	135	0	519	238	1498	644	1228	311	74	0	206	305	100	130	60	194	520	366	0	0	0	30	22	24	126	48	145	278
chr2L	10429920	10430918	-	Bug22	0	0	0	0	129	0	0	0	0	116	0	130	342	2	114	0	0	102	0	631	516	1516	641	1217	335	71	502	0	309	192	132	154	782	2052	325	0	27	0	0	0	24	85	0	6	52
chr2L	16743405	16753704	+	BuGZ	0	0	0	0	825	0	0	0	248	0	220	272	869	340	1193	232	150	650	46	1547	592	6768	4412	3214	1364	224	382	72	1336	450	480	385	1351	2714	1451	4	0	0	42	110	74	775	294	800	569
chr2L	12455540	12546611	-	bun	741	2	144	134	5202	615	186	182	1404	2196	426	6995	6020	1690	7218	2857	2360	4955	780	5074	2880	6100	1274	3193	34947	9206	6916	6225	49909	16796	13650	5946	14375	37967	20902	24	1198	0	380	1575	925	29610	7458	21164	14284
chr2L	21174182	21179683	-	bur	48	0	0	44	244	2	0	152	246	158	112	175	441	62	658	212	172	362	34	645	325	5178	4999	3681	1098	84	118	30	901	250	275	202	628	1298	959	0	110	0	0	114	36	486	240	346	236
chr3R	21769518	21770279	+	Burs	0	0	0	0	6	0	0	0	0	0	0	7	32	118	6	0	0	122	0	35	16	221	69	222	77	6	0	9	78	36	47	26	123	83	34	0	0	0	0	17	7	59	17	3	56
chrX	21053963	21082391	+	bves	130	0	0	0	710	126	92	0	148	278	280	2476	1270	466	1028	482	669	1064	188	1134	931	2814	1038	1608	5138	951	718	1118	5469	3086	1582	1241	2406	5552	2561	18	226	58	94	301	312	2996	1129	3568	1840
chr2R	23527805	23538499	-	bw	22	16	6	2	846	144	12	22	100	358	144	221	604	204	1150	270	327	961	80	564	420	1331	1143	1044	1285	160	80	104	1075	507	466	379	782	1500	1111	160	1646	92	1014	428	259	728	439	1260	1105
chr2L	20066391	20073719	+	bwa	0	116	0	0	187	2	8	30	230	108	0	173	305	0	444	290	140	413	72	434	182	2177	2076	2427	911	130	212	0	653	289	228	214	636	1325	1002	0	121	0	19	78	55	340	232	380	156
chrX	18515428	18572809	+	Bx	94	0	0	22	3044	222	16	0	938	891	794	5282	2324	1134	2422	3060	842	2463	348	2386	1660	4682	2767	4240	20906	4327	2672	2582	26256	11696	5508	2877	8068	14481	7650	62	276	122	178	1557	1076	18774	6076	20114	8915
chrX	9103870	9106604	-	Bx42	0	0	0	0	26	0	0	0	0	0	42	246	487	58	2	0	148	192	78	463	249	1757	1470	1840	376	85	23	85	428	567	271	173	496	1790	816	0	58	0	0	54	21	109	38	0	87
chr3R	9528238	9533011	-	by	0	0	0	0	350	0	0	0	64	0	144	733	280	162	963	0	208	341	12	935	782	834	193	487	1133	712	742	491	1529	1043	569	359	574	996	626	0	65	0	0	28	79	669	305	895	1080
chr3L	11927693	11935919	+	byn	2	0	0	72	376	6	0	90	102	146	3	171	226	167	902	294	562	410	0	127	51	749	514	467	1049	79	0	2	786	126	97	208	388	466	535	0	0	0	50	2882	1449	1278	508	2348	1021
chrX	7901880	7903643	+	bys	0	0	0	0	115	0	0	0	0	0	0	80	204	0	78	0	24	92	8	384	190	1005	1284	2682	173	8	0	0	204	8	79	50	246	431	152	2	0	0	0	4	4	38	28	62	4
chr2L	1831627	1832565	-	c-cup	0	0	0	0	0	0	0	0	0	0	0	9	14	0	0	132	0	24	42	58	2	24	33	0	105	9	0	0	118	42	16	36	63	84	50	0	0	0	1	0	4	96	182	378	6
chr2L	16303264	16305940	+	c(2)M	0	0	162	0	0	144	0	0	0	72	0	63	112	72	2	34	5	120	38	87	73	1318	627	1216	498	38	0	2	431	53	102	155	237	988	783	2	2	0	0	24	19	163	54	186	78
chr3R	15789473	15792579	-	c(3)G	72	0	0	90	0	11	0	0	134	0	45	58	81	0	172	118	52	141	54	145	105	803	296	290	373	20	0	134	231	100	123	54	67	243	282	0	350	10	122	19	32	140	0	60	2
chrX	9275318	9283117	-	c11.1	0	0	102	0	406	4	0	102	2	42	100	209	222	262	494	56	0	262	38	343	262	5028	5429	7744	702	130	0	98	963	300	322	292	642	1519	881	0	2	0	14	44	50	462	147	494	261
chrX	9317915	9319223	-	c12.1	0	0	0	0	0	0	0	0	124	0	2	53	138	0	177	0	0	62	0	174	124	1039	525	1352	104	45	0	0	273	153	167	74	86	382	126	2	0	0	4	18	14	110	79	138	84
chrX	9319359	9324458	+	c12.2	0	0	0	0	146	2	0	72	110	106	0	75	262	88	192	236	156	228	26	322	209	3139	4103	6947	398	98	0	46	742	944	547	315	593	1015	560	0	94	0	56	68	49	158	36	212	219
chr3R	21499986	21512814	+	C15	228	0	0	0	1803	150	0	0	398	126	220	594	444	534	864	574	432	614	98	507	222	1610	875	1886	2698	246	104	594	1774	456	349	327	427	1114	672	0	76	0	1	4085	1907	6725	1985	9334	3648
chr2L	8943455	8951216	-	C1GalTA	124	0	0	0	591	4	0	0	2	96	0	411	325	138	278	296	88	739	80	437	415	1994	1382	1865	2468	492	194	236	2630	1347	509	382	1094	1952	1177	2	0	0	34	170	42	1722	368	1269	916
chrX	6780790	6803593	-	C3G	0	0	0	0	600	146	60	0	153	136	78	994	785	250	1370	236	400	739	124	662	317	4022	3927	6112	2960	398	961	356	3232	1332	1227	983	2369	4689	1791	0	248	0	24	104	139	1714	971	1962	1608
chrX	10964032	10967134	-	C901	0	0	0	0	108	0	0	76	0	0	0	24	76	0	0	0	6	134	68	49	13	640	453	486	238	100	10	496	610	585	345	120	171	370	32	0	0	0	0	26	14	158	128	26	24
chr3R	29806811	29815047	+	ca	68	0	0	0	1679	208	0	22	112	511	102	214	1304	228	872	434	292	673	102	912	546	8982	9463	14222	1634	263	473	484	1303	1985	543	515	954	3342	1434	0	124	0	2	138	85	503	374	1034	694
chr2L	16165831	16190540	+	Ca-alpha1D	42	0	2	0	1166	16	0	46	334	94	74	356	692	464	1784	618	590	1006	108	678	156	580	264	228	3706	130	184	286	2736	300	340	670	1650	2716	2658	2	402	0	142	244	102	1913	484	1244	912
chrX	6104085	6192483	-	Ca-alpha1T	116	90	164	6	2000	100	16	124	707	400	52	697	1556	734	2754	848	1242	2306	134	2036	828	1894	952	870	6330	686	342	136	5089	1013	951	1308	2944	3278	2704	344	2892	210	1536	873	585	2854	1264	3092	2144
chr2L	11156118	11203544	-	Ca-beta	308	238	66	78	4167	298	0	0	1028	1336	786	8252	3320	642	3018	1806	1918	3187	484	2480	1176	4505	1131	2138	27383	3931	1752	1702	18219	5643	3165	4071	11972	24055	13594	14	234	0	216	1256	762	25578	7806	19692	12421
chr2L	16231475	16241527	+	Ca-Ma2d	8	0	0	0	444	4	0	116	94	106	1	94	253	36	856	438	310	458	88	276	104	287	168	0	1258	100	0	0	1223	661	329	293	590	896	760	2	56	0	2	138	78	608	358	886	684
chr2L	16354886	16356735	-	CaBP1	0	0	0	0	82	2	0	0	0	62	0	336	160	0	386	0	0	188	6	461	261	738	1362	1601	313	54	0	76	316	116	133	114	714	1017	687	0	0	0	2	2	10	166	108	352	118
chrX	11931280	11985087	-	cac	196	0	0	0	1500	152	0	88	172	492	180	280	949	518	1388	188	432	1164	212	970	357	1110	491	867	3868	534	286	162	5794	2234	936	970	1718	1516	2430	8	60	0	62	448	156	2039	1016	2116	1480
chr2L	16313036	16326207	-	cact	438	0	206	0	876	150	8	84	114	312	0	1794	956	510	1295	490	282	911	90	1389	792	3992	1517	1473	4881	2167	2082	888	7738	3527	2120	907	2182	3619	2194	0	86	0	4	221	142	2508	919	2098	1237
chrX	20424069	20426402	+	cactin	0	0	0	0	30	0	0	0	0	0	0	177	223	0	122	0	0	102	40	179	233	815	992	1795	244	34	0	0	138	26	54	110	175	1200	289	0	0	0	20	61	5	82	7	0	5
chr2L	20770731	20783135	+	cad	6	2	0	54	994	144	6	0	90	358	0	230	421	444	1024	392	358	696	82	292	119	2044	1111	1558	1745	160	0	640	1080	134	354	267	853	493	742	0	24	2	33	5839	2859	1749	1421	3344	1920
chr3L	17367753	17379530	-	Cad74A	162	0	0	100	1031	6	0	0	446	110	100	434	528	666	448	190	154	625	96	933	614	6562	7649	6418	2832	1074	875	2895	3345	2031	1043	586	1449	2410	1428	4	0	0	114	175	86	1883	607	2125	1677
chr3R	10827079	10849030	+	Cad86C	54	182	0	0	3086	8	0	6	44	756	222	5431	1436	228	2242	1026	860	1665	68	1702	1145	5995	5219	8970	8931	3659	2278	3038	9416	7565	3195	1536	4331	6628	3880	14	284	52	252	476	295	8243	4478	7526	4814
chr3R	11893512	11949129	-	Cad87A	536	216	80	302	3606	54	62	74	1032	494	534	5168	2859	1900	5502	1074	1132	3141	626	2523	1424	9540	6006	10379	13953	4435	4251	2027	25057	9753	6428	3375	9291	15471	9408	20	542	4	82	1334	585	11817	4734	14268	9947
chr3R	14630478	14641776	+	Cad88C	30	0	0	0	870	6	0	80	239	330	206	404	461	390	364	310	382	663	0	563	245	831	299	828	2416	516	374	320	2697	2940	1051	553	1038	1719	1264	2	186	0	6	230	123	1529	887	2066	1660
chr3R	16484566	16495422	-	Cad89D	42	0	54	182	718	2	86	0	102	272	166	289	448	302	1080	283	303	709	92	599	160	640	265	265	1673	216	148	126	1353	144	335	534	1684	1866	1672	4	76	60	30	258	114	975	984	1367	729
chr3R	25197571	25208283	-	Cad96Ca	0	0	0	102	325	482	0	2	2	58	76	1215	654	246	956	146	382	552	177	842	594	4347	2504	4761	4516	1387	382	542	4090	1773	987	577	1467	2865	1884	0	131	0	18	252	172	3618	983	1978	1552
chr3R	25224156	25232321	-	Cad96Cb	58	0	0	0	810	142	0	0	28	152	0	514	394	104	492	396	172	423	46	356	183	1124	856	885	1507	121	148	66	1136	284	291	405	1329	1033	1017	0	36	50	2	130	90	879	876	975	906
chr3R	29841657	29854699	+	Cad99C	204	2	0	0	1056	152	38	0	414	440	699	1630	1375	462	772	944	1248	1598	329	1568	1072	6234	5378	8880	4887	4633	5377	3561	5292	6275	2737	1208	3051	5574	3903	16	448	63	24	376	183	4776	2650	5562	4453
chr2L	17647053	17778340	-	CadN	1290	164	116	88	14373	172	14	78	1718	1636	1238	2887	3812	1890	7272	3026	2170	6018	830	4048	1820	4555	2053	1788	24648	2502	1656	1330	22664	3344	3500	3522	7987	8948	7939	596	4824	490	2430	3101	1869	38443	10158	25607	12326
chr2L	17786971	17875247	-	CadN2	122	134	8	40	3978	146	4	92	1266	820	382	558	1910	1642	4289	2290	1450	3550	446	2034	592	1726	780	1916	11071	564	206	358	7630	868	904	1504	3454	4246	4502	192	1236	92	606	1085	436	4947	2234	4124	2562
chr4	1230837	1271759	+	Cadps	164	38	262	52	1880	0	2	0	1086	520	494	605	1226	548	2704	856	868	1510	118	1021	540	6435	704	1422	5237	851	494	516	5874	1398	1489	1895	4888	9148	5032	130	2110	192	1126	972	686	2688	974	1106	1802
chr2R	10466001	10468540	-	Caf1-105	0	0	0	0	646	0	0	0	28	152	62	160	390	100	390	0	120	172	54	586	478	2615	2628	3678	580	111	202	32	514	130	182	174	567	1120	440	0	62	0	0	8	30	177	160	74	246
chrX	8602137	8606304	-	Caf1-180	0	0	0	0	54	174	0	0	17	0	0	157	191	92	120	0	202	203	0	395	239	1926	2414	2826	403	88	252	0	279	92	217	165	272	1386	439	0	70	0	4	30	26	148	34	116	28
chr3R	15225576	15227564	+	Caf1-55	0	0	0	90	223	0	0	96	0	94	0	248	899	3	78	0	2	112	0	784	522	2052	2148	2714	439	90	0	145	437	143	195	88	349	1116	540	0	0	0	0	64	24	149	0	74	158
chr2R	10893034	10894414	-	cag	0	28	0	0	19	68	0	0	0	0	0	101	314	0	312	0	0	76	26	784	549	1623	621	999	325	72	0	0	342	83	189	116	279	574	537	2	0	0	0	44	13	120	114	198	160
chr2L	13803626	13809994	+	CAH1	0	0	88	0	1569	208	0	0	134	10	38	1250	373	131	196	312	224	336	98	302	162	2956	1503	834	3202	655	212	304	3030	605	383	587	2354	1987	1220	2	344	0	82	66	67	2370	870	1217	925
chr2R	10725270	10727272	+	CAH13	0	0	0	0	249	2	0	0	0	0	0	17	123	246	330	98	0	133	0	131	57	111	83	2	395	80	0	0	605	380	123	114	314	238	53	2	0	86	0	60	22	202	133	147	305
chr2R	20863781	20867076	+	CAH14	0	0	0	0	320	0	0	104	0	144	0	25	34	2	237	66	2	264	0	152	26	104	63	252	486	72	0	15	276	46	55	115	224	401	279	0	0	0	0	82	30	239	86	252	278
chr2R	20909704	20910801	+	CAH15	108	0	0	0	100	0	22	0	0	0	0	23	60	0	0	92	0	65	0	26	4	269	139	391	207	14	52	2	107	52	28	47	94	16	10	0	0	0	0	845	322	525	255	1388	504
chr3R	31260247	31261667	+	CAH16	0	0	0	0	33	0	0	0	30	0	29	14	63	0	160	146	0	190	0	43	36	43	27	53	183	26	0	72	189	16	19	37	244	197	140	0	36	0	0	0	16	117	137	88	67
chr3L	12177601	12183347	+	CAH2	76	0	0	0	170	6	0	0	0	96	56	60	308	6	582	4	0	231	0	255	56	218	103	324	943	70	308	106	708	80	130	188	498	954	498	0	0	0	36	134	50	498	518	238	237
chrX	8681252	8688760	+	CAH3	0	0	66	0	206	188	0	0	44	32	2	452	220	86	116	82	119	202	102	390	289	1712	1134	1106	1123	162	128	0	1041	214	326	276	668	1793	926	2	194	0	0	102	50	711	120	416	284
chr3R	24856383	24857559	-	CAH4	0	0	0	0	158	0	0	0	122	0	0	29	66	0	51	0	58	108	0	16	21	279	65	0	144	16	0	0	189	70	55	121	233	150	264	1	9	0	48	0	18	127	77	146	117
chr3R	31262598	31263878	+	CAH5	0	0	0	0	18	0	0	80	2	0	0	14	24	12	48	186	0	150	7	60	5	35	12	126	212	14	0	60	175	36	38	36	119	158	172	0	0	0	0	17	18	86	94	174	172
chr3R	31257599	31260049	+	CAH6	0	0	0	0	27	0	0	0	0	0	0	28	59	0	369	0	0	72	0	107	39	92	17	113	383	11	0	0	278	0	41	91	217	515	236	0	0	0	0	40	30	149	4	316	171
chr3R	10112237	10120081	+	CAH7	108	0	100	106	108	0	0	0	0	0	0	128	328	266	266	0	266	433	0	184	105	390	169	445	1144	145	434	28	1028	538	352	213	484	778	433	0	114	0	0	49	49	707	350	550	634
chr3R	22386489	22389714	-	CAH8	98	0	0	82	2	0	0	0	84	92	0	146	146	4	854	168	86	149	28	149	64	403	142	362	419	52	0	342	491	166	138	159	414	630	389	0	134	0	2	44	20	234	84	216	282
chr3R	27102988	27106184	-	CAH9	0	0	0	40	199	28	0	36	0	58	154	55	130	195	2	10	0	186	0	87	35	177	63	80	603	11	0	0	412	94	80	101	334	284	490	6	0	0	0	18	27	244	102	197	187
chr3R	8980860	8982793	+	CAHbeta	52	0	0	0	20	0	0	0	0	0	2	342	93	102	0	0	29	223	0	128	54	756	532	523	415	108	0	0	297	121	137	107	438	838	556	0	0	0	0	99	8	256	338	261	131
chr3R	17088280	17091938	+	cal1	0	132	0	0	276	0	0	0	0	202	226	228	357	18	54	0	0	228	0	461	301	3588	3380	4929	721	120	20	0	878	565	491	164	301	1135	339	0	0	0	0	0	28	280	196	136	133
chr2R	19425113	19430564	+	CalpA	0	0	0	0	400	116	0	0	258	22	60	244	395	0	310	224	296	324	46	742	497	4115	3103	4520	1161	293	504	354	1230	515	580	253	745	2217	1056	0	0	0	0	110	45	450	345	206	340
chr3L	9888762	9893319	+	CalpB	0	0	0	0	224	234	0	0	10	4	186	178	266	56	330	408	0	192	0	721	321	4398	3668	3153	782	81	334	0	808	126	206	215	546	1511	676	2	0	0	0	62	38	416	250	388	222
chrX	16325763	16328523	+	CalpC	2	0	0	0	308	0	0	0	150	2	34	192	223	50	110	134	256	122	0	452	325	1243	2183	2418	366	42	0	0	229	184	104	148	293	1517	552	1	0	0	0	28	15	72	136	134	152
chr3R	9628691	9630851	-	Calr	0	0	0	1	156	9	0	0	0	2	0	399	605	112	14	192	2	174	66	1132	658	3242	2156	4078	1128	599	689	210	1811	723	675	181	802	2972	962	2	0	74	0	20	24	442	120	160	146
chr4	1112874	1123357	-	Cals	230	2	0	2	291	0	0	0	214	236	2	187	930	70	856	286	192	376	180	518	226	14889	7048	6152	1063	228	1003	48	1253	722	941	231	684	2365	1353	39	376	0	192	896	687	539	30	354	405
chr3R	20978183	21015613	+	Calx	858	72	0	0	2504	346	144	34	100	830	4	348	1193	629	1906	386	508	2041	46	1486	354	977	512	910	5127	394	222	190	3679	2324	774	943	3057	2702	2781	6	2	0	38	572	248	2658	1218	3118	2093
chr2R	16194062	16196333	-	calypso	0	0	0	0	145	0	0	0	0	0	0	107	343	176	150	0	158	147	0	409	307	1967	1983	1671	381	58	0	0	377	74	121	106	345	843	467	0	0	0	0	35	14	171	84	132	154
chr2R	12259398	12278809	+	Cam	14	0	114	152	872	542	78	0	492	170	70	1263	790	476	1284	272	360	1008	112	1085	694	1860	526	985	6117	1706	2391	775	11999	3724	2726	900	2387	4374	2277	6	1	0	126	222	125	2825	1295	2122	1313
chr4	445504	453947	+	CaMKI	146	0	0	0	170	42	0	0	0	24	184	112	577	14	517	298	192	142	0	982	529	6977	3012	3302	995	130	228	2	895	260	340	346	1068	2695	1623	74	782	0	262	768	430	347	150	154	216
chr4	1035288	1053703	-	CaMKII	0	60	96	0	901	2	0	116	216	230	194	216	682	344	858	264	252	742	62	912	584	19110	7124	7318	2216	199	24	22	1775	700	766	590	1875	4376	2316	106	1470	110	636	1766	1003	643	132	426	458
chr2R	17405304	17407427	-	Camp	0	0	0	0	531	0	0	0	0	0	406	216	226	240	309	344	46	128	56	598	409	1976	1618	2539	562	168	0	74	931	908	518	222	494	2133	719	0	0	0	0	12	34	425	268	455	256
chr2R	9446046	9480076	+	Camta	310	0	0	0	3503	56	0	76	550	522	293	625	990	1070	2862	278	572	1652	204	1396	618	7054	7030	6118	4913	415	158	212	3718	1173	1148	1054	2687	5209	3109	0	318	0	64	410	181	2156	1844	2525	1545
chr3L	10263909	10267111	-	can	0	0	0	0	132	2	0	0	0	136	0	56	56	94	400	10	46	57	172	122	37	74	44	126	533	30	160	0	376	64	26	126	102	230	184	0	2	0	26	40	23	673	173	666	233
chr2L	11269780	11277846	+	cana	108	0	0	0	1740	122	0	0	158	0	198	365	476	124	630	246	370	491	76	1045	836	5608	4093	5700	1800	287	152	300	1417	430	455	427	2056	2372	1050	0	128	0	70	51	60	1100	424	696	650
chrX	16560684	16587172	-	CanA-14F	110	262	2	44	944	130	86	4	280	242	78	788	1292	108	1234	724	242	654	64	930	757	2205	815	2122	4143	1126	744	961	6223	3487	2441	1095	2306	4840	2804	14	102	2	64	381	194	2185	572	1776	1627
chr3R	31039374	31046821	+	CanA1	74	0	0	0	12	4	0	0	43	90	110	48	200	106	420	252	118	204	0	308	77	249	117	230	1102	72	230	88	999	383	338	230	363	784	402	0	0	0	239	64	58	465	216	558	348
chrX	5332499	5334449	+	CanB	0	0	0	0	116	0	0	0	56	0	0	40	84	104	6	0	0	139	0	34	36	498	86	282	198	15	0	18	279	111	52	41	217	163	149	0	0	0	0	0	18	166	148	78	22
chr2R	7786010	7789053	+	CanB2	0	0	0	0	301	0	0	0	0	62	0	54	201	122	278	0	0	231	10	197	80	1696	1381	1563	460	24	0	0	350	38	93	63	251	288	273	0	0	0	0	38	23	187	40	206	29
chr2L	10358134	10362707	-	Cand1	0	6	0	0	456	2	0	58	294	0	158	221	445	222	216	234	124	338	10	279	196	5210	8063	8830	630	122	224	170	460	284	297	215	576	1027	567	4	368	0	0	96	65	236	163	130	46
chr2R	10269016	10307024	+	CAP	422	98	96	0	3752	128	176	52	158	678	338	1018	1146	678	2199	1018	606	2836	86	1649	489	1737	813	1404	6999	686	808	992	5312	591	682	1378	2291	4084	3473	0	144	0	46	658	353	4626	2521	4585	3487
chr3R	29675651	29680257	+	Cap-D2	0	0	0	0	222	2	0	0	126	0	94	198	357	51	306	494	142	366	0	530	308	3583	5778	5117	735	86	36	110	468	47	144	180	487	455	558	2	128	0	4	2	30	217	231	298	251
chr2L	5525905	5535958	+	Cap-D3	0	0	0	78	1186	0	62	102	126	104	0	527	671	392	870	156	104	1027	120	1981	1223	6193	6193	5458	1500	186	52	230	1050	288	370	450	1169	3345	1574	0	134	0	32	150	86	658	232	568	180
chr2R	13133142	13142820	+	Cap-G	54	10	18	6	812	150	0	6	126	326	322	279	533	224	968	405	444	609	124	770	628	4837	5609	5962	1467	264	58	210	1323	439	509	431	1174	1669	697	288	2080	148	850	342	268	702	438	1144	718
chr3R	10761310	10766756	+	Cap-H2	0	94	0	0	546	1	0	0	2	84	4	95	519	344	470	70	70	205	0	657	320	4599	4511	3284	948	192	0	29	644	210	267	212	834	2390	752	0	6	0	2	34	36	337	156	411	214
chr3R	29912991	29914346	-	Capa	0	0	0	0	68	0	0	0	14	0	0	16	12	134	0	0	0	71	0	77	16	64	15	202	156	59	0	2	255	253	100	76	111	15	137	0	0	0	0	8	4	150	33	248	55
chr3L	21558974	21562181	-	CapaR	0	0	0	0	62	0	0	8	0	60	0	82	143	280	42	168	82	204	40	130	62	177	50	120	459	68	0	0	288	114	57	101	208	586	354	17	0	0	0	28	47	202	155	358	520
chr2L	7032721	7037878	+	Caper	90	0	0	0	177	2	74	0	122	80	202	330	657	238	840	254	138	257	76	1427	830	3979	4466	6020	1244	307	254	370	1232	395	564	482	1648	4189	2286	0	0	0	0	33	53	520	197	274	380
chr3L	18668153	18673324	-	Capr	86	0	0	0	779	0	80	0	234	194	640	308	610	284	186	612	438	152	128	1202	583	5123	4899	10193	1227	216	752	6	2744	3049	1129	341	882	4058	1158	0	2	0	32	44	44	469	188	402	76
chr3L	13228692	13279642	+	caps	272	48	0	124	3360	538	0	0	552	806	590	1740	2033	1150	3048	1606	1222	2559	318	2263	787	2051	934	1348	14723	2473	3010	1149	16848	6481	4256	1866	4621	7496	6018	4	433	118	400	1060	399	17651	5245	16827	7731
chr2L	1151678	1158262	-	capt	0	0	0	0	464	0	0	0	0	84	112	405	604	32	418	164	282	507	40	1073	617	3374	3001	3592	1927	353	238	326	1684	706	553	474	1340	4226	1712	0	24	0	44	83	83	931	222	922	422
chr2L	3872646	3902860	-	capu	190	60	2	2	1898	206	0	0	220	274	438	746	923	442	1754	468	1154	1624	160	984	477	3496	2977	4514	6216	831	530	248	5612	1188	1337	1007	1985	3696	2497	10	0	0	16	173	240	4385	1360	3102	2051
chrX	19566019	19569401	+	car	134	0	0	0	56	0	0	0	25	54	10	224	451	0	0	281	174	232	56	874	409	2952	1404	2216	542	131	273	27	426	216	361	299	714	2153	1171	2	8	0	1	27	22	200	120	212	148
chrX	7826197	7842679	+	CARPA	226	0	0	0	430	136	0	0	152	76	146	75	304	68	480	0	226	286	38	248	52	173	104	254	1372	75	0	0	781	28	122	169	240	230	342	0	80	0	16	14	40	497	250	394	340
chrX	9783223	9855449	+	CARPB	294	112	60	64	4460	166	0	94	568	726	356	730	2123	1932	4938	1116	1204	3194	194	2495	1925	1551	783	1432	8047	471	394	618	6318	682	1027	1224	2450	1841	3035	3248	9890	1616	14700	2854	1353	3691	1833	3153	2638
chr2L	20727151	20730282	-	CarT	160	24	0	0	112	0	0	0	64	0	308	63	138	50	323	278	0	214	38	134	46	1167	1007	1041	385	30	0	0	247	118	104	91	268	492	437	0	2	0	0	20	19	193	42	262	128
chr3R	5712975	5716805	-	cas	6	10	0	66	62	0	0	84	254	170	0	65	186	198	136	156	196	208	44	223	49	475	180	336	543	54	0	248	412	160	125	147	646	654	428	4	98	0	94	86	61	544	456	1072	700
chr3R	21783400	21822674	-	CASK	794	4	186	2	2492	78	4	2	1126	638	570	1003	1355	940	3167	442	1118	2048	236	2095	1079	4760	4660	6038	5746	657	990	472	4503	1448	1468	1371	4159	5015	3919	2	136	4	400	494	275	3518	1630	4161	2249
chr2R	16024628	16028161	-	casp	56	0	0	0	348	88	120	0	0	250	0	105	224	0	535	0	200	318	28	192	219	3697	3905	5275	482	155	6	254	676	670	582	181	538	814	527	0	0	0	62	83	13	224	30	324	256
chr2L	17474912	17477888	-	cass	0	0	0	0	160	88	0	0	0	0	0	236	139	102	388	82	10	140	0	544	397	2479	2362	2414	419	70	0	0	285	115	76	94	276	722	463	2	0	0	0	6	10	120	12	0	240
chr3L	18822604	18828188	+	Cat	0	0	0	0	118	0	0	96	66	186	86	709	328	192	296	174	313	225	176	608	313	2596	2509	4520	1561	330	190	8	1491	558	430	432	1394	2526	990	0	110	0	40	78	48	1024	334	983	690
chr2R	7815339	7823569	-	cathD	0	4	8	12	456	68	0	4	0	156	8	177	288	152	446	44	224	442	12	588	439	1096	1198	1254	847	60	196	0	712	174	178	193	746	1307	819	6	368	0	188	76	44	469	196	246	124
chr2R	16277685	16278396	-	cato	0	0	0	0	106	0	0	0	0	0	0	11	30	0	0	120	0	87	0	51	8	39	17	0	99	12	0	9	42	41	11	22	124	189	52	0	19	0	0	0	9	89	15	133	20
chr2L	19041862	19043614	+	Catsup	0	0	0	0	41	0	0	0	262	14	2	297	98	0	164	106	0	74	48	286	286	1345	1594	1989	351	34	0	120	210	30	144	90	520	671	275	0	0	0	0	54	14	65	34	148	18
chr3L	12609631	12621798	+	caup	190	0	0	0	1340	0	0	30	130	446	148	2835	1422	598	990	1256	530	843	24	1852	705	1735	744	956	6711	2255	436	1084	7095	2719	1371	1100	2604	6727	2510	2	0	0	48	1731	1000	19645	4602	16475	6013
chr3R	24221103	24223528	+	cav	0	0	0	0	88	0	0	162	0	150	0	157	652	5	26	18	19	118	0	994	552	1636	620	1360	1316	144	380	130	1117	250	252	225	921	3310	1113	0	48	0	12	26	30	392	102	58	82
chrX	16288810	16293520	+	caz	0	0	0	0	73	124	0	0	0	2	76	193	486	22	130	0	0	170	2	625	260	2747	1945	3895	618	157	212	70	514	222	226	190	613	973	254	0	104	0	0	54	8	192	65	6	48
chr2R	13483512	13485391	-	cbc	2	0	0	0	28	0	0	0	0	1	8	123	601	88	353	280	46	98	38	402	379	1155	1968	3243	297	23	50	105	292	140	133	112	621	1355	455	8	0	0	0	18	10	109	178	98	152
chr3L	8424954	8432246	+	Cbl	0	38	0	0	722	4	0	0	106	138	0	109	623	170	184	232	312	247	70	856	479	5042	3524	3167	1463	381	186	74	3003	1226	890	417	702	2924	1023	4	0	0	38	120	52	838	501	1132	728
chrX	7337352	7342731	+	CBP	42	0	0	0	100	0	0	0	162	222	0	381	158	70	440	244	64	109	0	196	115	1011	705	898	1989	194	54	38	1584	233	349	243	881	1393	679	0	0	0	0	44	22	827	184	277	344
chr3R	18164661	18165439	+	Cbp20	24	0	0	0	43	0	0	0	0	0	104	133	320	0	14	0	136	88	0	672	369	1241	772	1308	240	45	52	120	154	55	110	83	296	769	445	0	0	0	26	33	25	123	74	113	141
chr2R	16973927	16996057	+	Cbp53E	0	0	0	0	567	120	0	0	0	22	0	176	385	146	1052	226	16	556	54	403	150	564	182	664	2429	97	0	112	1744	414	251	365	564	932	498	0	0	0	62	104	54	1031	192	1182	480
chrX	4650015	4658259	+	Cbp80	114	0	0	0	310	4	0	0	110	90	0	369	340	198	368	70	100	296	75	713	417	2490	2798	4294	744	120	162	66	579	132	271	407	1014	2116	1103	2	0	0	0	108	24	353	120	234	438
chr2R	13450586	13453393	+	cbs	0	0	0	0	262	32	0	0	110	112	0	121	174	120	266	114	41	156	0	380	249	2366	2159	3188	455	122	44	174	743	253	287	93	436	984	392	0	0	0	0	24	37	244	62	256	217
chrX	21045138	21049096	+	Cbs	104	130	0	0	246	1	0	0	0	70	173	356	152	62	186	110	136	86	7	169	112	1346	1582	1966	563	142	0	0	573	224	198	229	315	1712	563	0	0	74	28	44	38	202	52	632	47
chr2L	476446	479688	-	cbt	13	94	0	1	366	0	0	0	242	488	290	350	454	132	4	234	174	479	10	1002	568	2178	1508	1461	1488	547	566	219	1488	689	464	274	549	1289	648	0	202	0	2	95	61	1336	538	993	767
chr3R	21868003	21868770	+	Cby	0	0	0	0	137	0	0	0	3	0	0	17	19	0	120	0	0	38	36	42	24	38	19	0	88	14	0	0	78	0	35	22	12	44	43	0	0	0	0	12	6	73	52	0	83
chr2R	17539322	17544353	+	Cc2d2a	28	0	0	0	489	352	0	0	32	398	160	138	397	284	496	206	467	645	230	244	141	1432	1077	1269	806	229	402	108	543	431	398	339	614	1032	811	0	6	17	2	70	59	281	282	756	540
chr3R	22700582	22702084	-	CCAP	0	0	0	0	78	0	0	0	0	0	0	14	42	0	0	0	0	0	0	19	33	454	120	24	187	50	0	128	133	104	36	40	114	154	260	0	0	0	38	30	12	83	0	58	60
chr3R	25923499	25956270	-	CCAP-R	360	2	0	0	1858	4	0	44	628	1036	368	277	1020	158	1870	756	84	1343	154	642	222	737	339	636	4026	302	0	220	3135	394	482	739	1333	1724	1756	2	116	0	60	453	150	2235	1016	1532	1198
chr3L	11881384	11883546	+	CCDC151	31	0	0	0	2	0	0	0	0	0	0	14	81	0	84	0	0	144	8	57	35	52	14	96	276	8	0	0	228	41	28	62	31	289	237	0	86	0	0	0	14	153	0	294	109
chr2L	8041106	8041879	+	CCDC53	0	0	0	0	318	0	0	0	0	0	0	25	412	113	2	134	0	56	0	476	394	913	821	1175	210	39	5	258	172	145	144	55	236	561	174	0	0	0	0	17	7	80	32	7	13
chr3L	11708979	11710570	+	Ccdc56	0	0	0	0	86	0	0	0	0	0	0	295	234	90	14	60	0	105	0	763	453	1578	1584	1339	454	166	25	272	379	203	152	94	433	750	294	0	0	0	0	8	16	236	232	229	36
chr3L	19805181	19806932	+	Ccdc58	0	0	0	2	82	0	0	0	0	0	156	159	563	62	90	0	351	116	0	1210	982	1805	802	1751	537	40	110	0	382	44	124	167	954	1769	1161	0	0	0	0	114	18	150	84	34	47
chr2L	2999286	3016069	+	Ccdc85	106	2	0	46	1410	106	0	0	148	318	304	1437	805	0	1244	556	396	791	114	908	578	2894	1640	2690	4877	948	990	371	4619	939	1261	1016	2137	4746	2782	2	30	0	52	264	164	4488	2103	4495	2529
chr3R	14092504	14096835	-	CCHa1	0	0	0	0	118	52	0	0	140	0	0	68	138	82	700	10	24	366	0	105	46	105	59	0	589	36	384	0	392	26	83	127	210	292	108	0	0	0	2	22	37	389	266	327	264
chr2R	17646848	17665068	-	CCHa1-R	84	0	0	0	454	2	0	0	220	206	80	157	475	424	548	808	482	1016	28	541	225	552	246	734	1884	126	208	72	1634	204	350	477	1196	1144	1310	0	218	0	44	264	108	1173	467	1670	557
chr3R	13389059	13395197	-	CCHa2	80	0	0	0	32	0	68	0	0	0	0	51	263	140	354	16	0	224	12	148	68	209	75	409	829	52	0	0	629	118	136	122	310	428	356	4	0	0	0	50	41	363	420	297	236
chr2R	6050949	6068680	+	CCHa2-R	238	0	58	0	1692	98	0	82	550	166	1228	313	621	514	1856	200	573	1228	130	861	280	827	385	312	2977	257	490	560	2716	968	810	1088	2508	2802	2366	6	86	0	260	150	113	2053	1253	2584	2040
chr3R	22025975	22027480	-	Cchl	4	0	0	0	61	0	0	0	2	0	0	183	397	60	78	0	0	174	36	1047	654	1326	1283	2428	266	13	0	74	170	18	57	200	972	1650	993	0	0	0	36	8	14	112	100	66	0
chrX	18707494	18726572	-	CCKLR-17D1	0	0	10	170	508	92	0	0	108	228	52	135	344	226	746	158	520	459	0	504	120	200	203	490	1439	88	110	104	1136	174	180	445	804	753	690	2	4	0	50	134	84	752	642	880	646
chrX	18764483	18774027	-	CCKLR-17D3	98	0	0	0	590	0	4	0	0	0	120	334	249	264	459	144	100	211	70	273	223	294	130	126	1205	348	346	313	1040	579	302	314	760	709	658	2	0	110	2	114	69	916	601	946	1104
chr3R	15371957	15374237	+	Ccm3	4	0	0	0	157	0	0	0	141	88	0	42	362	68	78	0	0	181	52	622	388	1770	908	887	424	22	434	0	345	91	66	154	937	1498	573	0	0	0	0	26	30	185	28	37	42
chr3L	17690015	17748839	+	Ccn	278	164	94	4	2822	172	4	100	1248	298	664	520	1382	1014	3095	888	1254	2403	178	1766	548	1358	670	1068	7402	386	470	936	5393	939	779	1256	3125	3458	3254	162	1094	54	522	840	418	3448	1632	4064	2646
chr3R	6704084	6704903	+	Ccp84Aa	14	0	0	0	98	26	0	0	0	0	0	28	36	0	160	0	123	40	0	77	22	69	47	38	207	52	0	2	168	71	17	71	210	124	166	0	97	0	0	88	24	217	261	427	320
chr3R	6701968	6702877	-	Ccp84Ab	0	120	0	0	161	98	0	0	0	0	0	57	47	0	136	134	0	76	0	54	17	61	22	47	189	16	0	0	158	11	15	90	126	238	194	0	0	0	0	34	31	190	145	299	129
chr3R	6695148	6696271	-	Ccp84Ac	0	0	0	0	44	0	0	0	92	128	0	24	35	142	0	36	44	182	0	64	12	34	34	0	175	20	0	0	127	34	39	71	70	219	190	0	26	0	28	254	50	185	152	618	335
chr3R	6692732	6693527	+	Ccp84Ad	0	0	2	0	0	0	0	44	0	0	0	35	62	114	0	104	0	125	0	39	13	24	46	0	237	14	0	0	116	0	19	64	267	28	166	0	0	0	0	84	62	289	196	562	135
chr3R	6690887	6691758	-	Ccp84Ae	0	0	0	0	226	0	0	0	152	0	0	11	63	0	1	0	36	0	0	17	12	44	45	126	169	16	0	39	59	18	22	70	273	0	219	0	0	0	0	54	52	362	133	352	128
chr3R	6689602	6690239	-	Ccp84Af	0	0	0	0	121	0	0	0	0	0	0	36	79	0	0	1	0	44	0	23	11	40	54	0	190	35	0	0	65	0	11	60	274	234	58	0	0	0	2	188	39	269	237	849	405
chr3R	6686728	6688039	+	Ccp84Ag	0	0	0	0	92	0	0	0	0	0	0	24	82	39	370	72	0	76	0	19	10	41	52	212	179	17	0	193	79	2	6	36	224	32	121	6	0	0	0	165	88	238	242	726	170
chr2R	10121486	10122574	-	Ccs	140	0	0	0	80	0	0	0	0	0	0	103	95	106	0	0	0	44	0	215	235	826	778	767	157	28	204	0	129	51	121	109	129	402	180	0	0	0	0	0	10	64	82	37	46
chr3R	22489105	22491439	-	CCT1	0	0	0	0	200	0	0	0	0	55	0	92	260	0	354	150	6	266	0	211	171	1689	3063	2751	300	30	0	112	268	113	197	74	239	566	209	0	58	0	42	28	30	129	103	46	152
chrX	9089513	9092826	+	CCT2	0	0	0	0	98	0	0	0	0	2	0	182	575	62	88	186	26	90	0	471	334	1683	1990	3241	457	131	0	0	574	431	329	127	132	1067	389	0	128	0	0	0	22	156	84	84	134
chr3R	16647605	16649978	+	CCT3	26	0	0	0	112	0	0	0	6	0	94	288	863	4	0	280	286	228	0	1348	714	3530	3782	6752	636	159	290	139	801	463	542	254	1423	4017	1132	0	0	0	2	78	50	186	90	152	73
chr2L	12690336	12692934	-	CCT4	0	98	0	0	108	0	0	0	2	106	0	180	339	182	196	52	164	108	0	351	306	2415	3382	3413	443	68	0	26	275	299	137	154	690	1540	660	0	0	0	0	82	32	267	136	240	168
chr2R	12174802	12177516	+	CCT5	0	0	0	0	47	70	0	0	122	224	0	284	686	80	193	134	0	188	40	497	294	1959	2800	6599	633	143	334	21	651	318	327	162	628	2728	630	0	0	0	0	10	28	191	72	278	106
chrX	15746648	15748971	+	CCT6	0	14	0	2	42	0	0	0	0	143	0	220	855	48	218	144	40	34	52	608	326	1324	1929	3362	289	104	0	70	314	140	177	139	379	1824	574	0	0	0	0	2	4	70	0	68	45
chr3R	8801564	8806234	+	CCT7	20	0	2	0	252	2	0	0	166	0	110	654	632	250	548	248	418	677	70	1463	874	5474	4885	8170	1135	330	646	260	2068	2156	739	481	1553	3669	1542	2	0	0	0	96	44	436	96	656	403
chr2R	8904844	8906990	-	CCT8	0	0	0	0	124	0	0	0	0	0	90	191	678	0	222	0	238	196	0	560	401	2003	3035	3653	405	110	110	66	385	246	378	153	723	1099	403	0	0	0	40	34	22	160	139	138	184
chrY	3649996	3666928	+	CCY	522	84	10	142	1046	574	118	208	430	612	444	432	1372	756	3534	1208	1470	2834	522	1195	700	348	304	1150	1514	552	634	304	1010	564	599	1216	1476	1438	2043	2772	14358	2546	9013	5673	3334	525	718	1912	1714
chr3L	3897444	3899156	-	Ccz1	0	0	0	0	220	0	0	0	122	124	0	196	224	0	271	112	0	320	42	566	333	2366	2021	4549	453	162	460	118	378	401	293	116	184	694	498	0	0	0	40	22	34	145	39	202	112
chr3R	22694959	22697990	+	cd	122	0	0	0	782	2	0	0	70	0	56	88	127	58	110	198	74	122	105	168	88	801	610	577	507	38	0	168	415	76	134	178	404	344	466	0	12	0	0	96	29	151	34	158	174
chr3R	7974409	7978428	-	CD98hc	0	0	0	0	277	0	88	0	0	62	34	488	316	314	542	470	0	244	0	700	507	2470	3342	3110	970	110	270	53	637	137	324	188	587	1252	612	2	0	0	0	116	51	587	403	571	241
chrX	22583634	22632710	-	Cda4	304	2	206	162	1731	148	0	84	40	488	586	892	984	432	1868	906	872	1430	174	1124	529	794	460	738	4400	564	747	207	4467	2156	1571	962	2246	2943	2717	120	1092	104	476	764	320	2545	1027	2517	2022
chr2L	25402	65404	-	Cda5	458	112	70	124	3950	340	32	262	876	598	314	1865	1851	1700	4067	1390	1142	2958	557	2075	837	2587	1094	2394	8951	1484	1274	1292	7801	4000	2060	2582	5970	9148	6710	138	1018	16	344	1178	683	7899	4896	10026	5978
chr2R	17128480	17130334	+	Cda9	0	0	0	0	439	0	0	0	348	68	52	47	122	99	3	0	0	172	0	223	52	31	41	36	282	22	238	0	244	24	85	118	142	382	373	0	0	0	0	63	19	242	207	278	211
chr3R	30459521	30465736	+	CDase	86	0	0	0	814	122	240	0	112	240	72	691	272	278	535	290	216	499	50	446	487	1438	1138	1683	2037	508	2	128	1575	540	429	313	646	1078	890	0	130	0	50	90	72	1107	612	1068	798
chr2L	7801668	7810703	-	cdc14	78	78	90	0	1296	0	0	10	178	226	204	501	618	8	342	16	160	514	76	1264	847	4159	3371	3867	2468	460	682	124	2328	877	737	572	1644	3648	1716	2	154	0	0	94	102	1368	443	1026	1080
chr3R	23281201	23284123	+	Cdc16	96	0	0	0	290	0	0	60	294	0	2	98	246	174	178	298	90	186	30	408	182	3404	4136	3348	486	26	248	0	503	93	197	151	361	473	269	0	0	0	2	76	38	329	104	254	319
chr2L	20459342	20461729	+	Cdc23	8	0	0	0	234	2	0	0	20	0	56	176	183	110	90	33	6	277	0	438	234	1693	2384	2597	401	60	199	8	355	167	105	81	279	966	443	0	0	0	34	2	32	101	25	192	150
chr3L	7245481	7249340	-	Cdc27	0	0	66	0	563	0	0	0	0	154	0	249	766	190	617	2	340	586	46	725	439	3189	3973	6280	807	202	0	114	794	629	380	298	912	2979	1000	0	2	0	0	38	30	279	235	419	332
chr2R	10067217	10068702	-	Cdc2rk	0	0	0	0	126	0	0	0	0	9	0	172	105	44	8	122	72	90	0	323	242	943	1007	1418	178	78	0	0	374	481	210	41	176	263	175	0	0	0	0	56	10	118	12	122	18
chr3L	1795392	1797307	+	Cdc37	0	0	0	0	310	6	0	0	0	102	0	131	505	182	148	183	0	201	0	467	297	1565	1908	1890	516	99	0	33	455	35	157	119	460	1306	394	0	152	0	0	50	35	143	26	126	94
chrX	19697091	19699938	+	Cdc42	0	0	0	0	198	0	0	0	184	34	3	146	869	98	86	26	18	230	42	828	411	1896	754	1447	805	143	38	104	948	379	403	361	1032	3478	1040	0	5	0	2	34	26	297	72	34	29
chrX	1028291	1030556	-	Cdc45	0	0	0	0	51	0	0	0	116	101	0	220	230	97	310	0	80	109	0	683	601	939	1402	2412	332	54	0	66	241	120	113	152	642	1211	262	0	0	0	0	8	22	44	74	212	68
chr3L	357851	361383	-	Cdc5	0	0	0	0	866	0	0	0	0	0	12	118	364	110	861	124	0	296	46	391	255	2718	4614	4844	446	103	0	184	589	193	189	210	408	1000	542	4	108	0	38	50	39	251	206	336	209
chrX	16438680	16441296	-	CDC50	0	0	0	0	0	0	0	0	0	124	0	156	288	0	502	16	0	82	0	509	343	2280	1807	3485	375	70	2	0	422	487	471	250	675	1705	427	0	2	0	0	78	42	72	113	114	146
chr3L	8631509	8634069	-	Cdc6	90	0	48	0	190	60	0	110	122	0	94	175	221	136	312	70	84	194	0	434	281	1378	1935	2807	430	58	0	0	303	100	76	156	744	1191	555	0	0	0	0	68	18	252	202	306	307
chrX	6654541	6659709	+	Cdc7	2	0	0	0	240	4	96	0	120	0	0	420	496	82	422	5	0	198	0	578	322	2812	1941	2548	756	49	158	420	1244	456	379	395	820	1893	1119	0	2	0	2	26	35	335	331	174	246
chr3R	4910552	4945576	+	Cdep	194	136	0	90	2280	70	96	104	674	878	1366	887	1738	1102	3784	570	1991	2852	346	2047	925	12816	10505	12126	6760	1444	1511	776	6397	3052	2860	1870	5439	8795	4942	34	600	0	144	709	370	4684	2520	4427	2504
chr2L	19774874	19791882	-	CdGAPr	28	0	0	0	1260	70	0	68	108	690	20	536	870	298	1380	246	326	1133	192	1356	749	8513	9525	11189	2930	435	212	655	2810	862	890	783	2285	5189	3274	2	146	0	12	264	115	1412	684	2072	692
chr3R	19044882	19094270	-	cdi	892	222	226	206	4103	88	0	0	646	330	672	2773	2403	1377	2196	1324	1326	3410	326	2610	1214	5731	4580	6253	11856	1935	1262	1132	14710	7172	4427	2469	5020	8023	5295	3	378	0	46	690	423	12944	5772	13327	9410
chr3R	21159238	21161092	-	cDIP	0	0	0	0	147	0	0	14	20	0	0	53	61	0	314	0	130	205	46	101	35	53	28	210	290	44	0	210	215	88	125	127	340	468	337	0	0	0	0	72	24	196	80	316	144
chr2L	10384739	10386262	-	Cdk1	0	0	0	0	0	0	0	0	0	4	0	100	600	6	374	0	0	61	0	556	303	1523	642	651	422	34	0	76	252	176	115	130	371	1700	470	0	0	0	7	2	21	142	44	52	110
chr3L	21516306	21522684	+	Cdk12	9	0	0	0	562	0	24	64	0	236	90	292	1153	166	1012	0	154	452	74	1147	676	6799	7018	8431	1564	232	258	232	1333	474	511	292	1418	3324	1972	4	304	0	0	62	67	616	262	371	212
chr3R	20735623	20738414	+	Cdk2	0	0	0	0	63	0	0	0	80	118	0	136	318	104	114	0	142	137	60	674	275	1739	2833	1694	480	51	210	88	345	54	92	104	383	579	363	0	92	0	0	110	32	141	88	372	69
chrX	11137859	11139689	+	CDK2AP1	0	0	0	0	268	0	0	80	0	34	4	150	409	0	6	46	0	44	0	559	278	900	595	1471	325	87	290	0	380	725	308	119	284	1059	302	0	0	0	0	22	17	43	44	167	56
chr2R	16579470	16585448	+	Cdk4	242	0	0	172	1101	12	0	0	658	142	519	1631	1012	66	1102	404	674	707	54	1058	673	3258	1556	3676	6100	1185	1026	320	5074	2181	1082	723	2568	5118	2832	8	42	0	4	219	112	2714	542	1984	1005
chr2R	15569528	15571417	-	Cdk5	0	0	0	0	32	0	0	0	0	0	0	129	142	108	287	0	192	201	0	568	307	1433	1306	1630	370	36	0	10	303	0	99	127	342	1390	746	0	2	0	30	36	11	154	82	130	126
chr2L	10308131	10310956	-	Cdk5alpha	0	0	0	0	192	0	0	0	0	78	0	103	134	86	292	158	236	107	0	128	124	1331	637	969	332	36	0	20	313	68	184	147	403	910	532	0	0	0	69	10	30	97	84	94	4
chrX	5307465	5308983	-	Cdk7	0	0	0	0	0	0	0	0	0	110	0	55	208	2	4	0	0	56	8	223	203	956	915	919	150	41	0	47	375	91	59	90	323	562	198	0	16	0	0	14	4	81	90	106	13
chr3L	9837080	9838670	-	Cdk8	0	0	0	0	124	150	0	14	0	180	80	33	100	0	386	0	22	208	6	148	123	1054	1245	1652	331	60	0	0	239	168	145	66	196	290	269	0	74	0	0	34	13	80	116	202	0
chr2R	22636063	22637727	-	Cdk9	0	0	0	0	126	0	0	0	0	0	0	163	774	1	264	28	0	213	0	1024	501	2889	2107	2205	365	133	192	168	409	132	150	209	1054	2300	712	0	96	0	0	12	22	188	88	0	31
chr2L	1344400	1345135	+	Cdlc2	0	0	0	0	8	0	0	0	0	12	0	13	29	0	0	24	134	40	0	64	14	24	9	0	180	1	0	0	93	0	22	52	114	77	127	0	112	0	0	14	18	108	113	50	188
chr3R	18179275	18183479	-	cdm	238	0	0	0	166	198	0	0	62	22	0	174	347	169	0	0	4	408	0	633	379	3928	4777	6090	595	149	360	0	445	254	304	204	736	669	617	2	0	0	80	6	57	193	170	364	144
chr3L	8127762	8131675	+	Cds	0	0	0	0	42	92	0	0	144	114	0	188	1053	0	106	0	156	355	0	1036	568	4451	2911	3448	645	67	8	20	664	159	258	230	567	1950	1009	0	2	0	0	10	34	341	192	348	11
chr3R	30211527	30211753	+	Cec-Psi1	0	0	0	0	0	0	0	0	0	0	0	3	2	0	0	0	0	18	0	12	0	0	3	0	32	1	0	0	54	0	13	8	9	2	20	0	0	0	0	0	0	21	62	0	0
chr3R	30212903	30213142	+	Cec2	0	0	0	0	0	0	0	0	0	0	0	0	1	0	0	0	0	0	0	5	1	4	0	0	35	9	0	0	50	0	2	1	0	86	2	0	0	0	0	0	0	15	0	1	0
chr3R	30210874	30211273	+	CecA1	0	0	0	0	0	0	0	0	0	0	0	0	10	0	0	0	0	0	32	18	0	9	6	0	54	11	0	0	63	17	15	16	18	0	0	0	0	0	21	0	0	24	0	66	11
chr3R	30212156	30212568	+	CecA2	0	0	0	0	11	0	0	0	0	0	0	8	9	0	0	0	0	0	0	17	6	17	12	0	68	8	0	0	59	2	3	30	85	0	11	0	0	0	0	0	4	55	0	50	0
chr3R	30213315	30213797	-	CecB	0	0	0	0	0	0	0	0	162	0	0	5	7	0	0	0	0	2	0	13	3	16	0	0	101	43	0	0	66	0	10	20	82	110	63	0	0	0	0	10	4	53	0	176	0
chr3R	30216484	30216938	+	CecC	0	0	0	0	0	0	0	0	0	0	0	8	13	0	72	0	0	34	0	17	6	12	9	0	79	1	0	0	53	36	3	22	57	54	33	0	0	0	0	2	3	35	0	28	152
chr2L	12097838	12100839	+	Ced-12	84	0	0	0	165	164	0	0	0	102	0	134	287	268	345	2	0	182	0	362	252	2646	3393	3659	475	64	0	0	218	59	115	131	476	916	540	0	58	11	0	12	42	176	60	201	91
chr2R	9434669	9444937	-	ced-6	0	0	2	2	566	2	0	192	6	216	146	1877	597	608	366	164	616	860	42	1326	918	4245	1944	2454	8074	1587	1188	590	6714	1972	1332	908	3606	6757	3793	0	158	0	56	146	150	3491	1042	2714	2156
chr2L	20678921	20681846	-	Cen	0	0	0	0	1146	0	0	0	82	36	0	198	182	0	40	116	0	123	0	505	346	2245	2462	1541	469	22	0	92	259	68	62	161	269	750	581	0	0	0	0	62	20	209	34	184	106
chr3R	23118400	23124217	+	CenB1A	158	0	88	0	432	152	0	0	198	129	138	346	536	218	157	246	18	529	26	562	570	5230	5864	6363	1282	184	196	308	1031	306	372	394	934	2804	1241	2	114	0	38	73	66	713	191	455	168
chr2L	13835564	13898712	+	CenG1A	334	218	0	132	3234	836	120	84	1533	802	450	2700	2530	858	2324	922	1604	3189	220	2583	1211	6369	3607	6471	11733	2118	1980	1486	13263	4037	3729	2412	7325	11324	6485	124	860	292	788	960	567	9199	3998	9257	5328
chr3R	8564105	8569248	+	Cenp-C	0	0	2	0	472	0	0	0	122	0	126	148	482	300	328	252	0	456	0	497	253	4326	5908	4541	687	67	0	0	453	62	174	174	591	687	518	0	0	0	0	104	51	223	56	272	180
chr3L	15116737	15128029	+	Cep135	6	50	0	100	642	0	0	38	6	56	282	1352	634	776	968	708	452	863	72	517	524	4431	4053	5157	2913	824	542	670	2415	1000	918	708	2431	2264	2263	0	102	0	18	270	138	2378	1152	2788	1585
chr3L	843926	851080	+	cep290	0	0	0	0	1326	0	0	0	132	216	92	125	333	274	934	312	338	382	112	391	159	687	431	640	1351	205	314	650	774	290	276	403	1020	1476	890	2	242	0	0	94	108	324	164	948	857
chr2R	15687388	15688985	-	Cep89	0	0	0	0	0	0	0	0	12	0	0	31	63	36	118	104	145	298	0	63	17	243	362	263	126	28	0	20	163	78	60	54	116	259	265	0	64	0	7	66	15	84	164	102	108
chr2L	3867697	3871425	+	Cep97	3	28	0	0	342	454	0	0	0	208	1	118	219	161	248	118	128	193	31	237	151	4026	4621	5020	600	126	0	186	726	244	342	152	632	897	455	0	0	108	4	50	47	213	189	332	316
chr2R	19396215	19396772	-	cer	0	0	0	0	4	0	0	0	0	0	0	18	59	0	148	0	55	38	0	115	101	280	63	62	163	18	78	0	320	135	145	39	278	182	166	0	0	0	0	3	12	50	56	30	28
chr3R	5358873	5368306	-	Cerk	0	0	30	0	1459	0	0	0	46	108	258	2909	764	430	626	129	456	952	42	1078	947	2493	1005	928	4272	881	506	357	3143	1200	676	1318	4456	7461	3737	18	386	54	232	295	162	2761	1704	2350	1948
chr3L	8282528	8289870	-	cert	0	0	0	2	472	82	0	0	128	346	0	274	369	200	262	140	138	462	44	508	322	3427	2648	3400	1535	156	236	162	1355	734	293	266	673	1101	677	0	32	0	0	150	56	3815	556	2792	1105
chrX	15576986	15578171	-	cerv	0	0	0	0	330	0	0	0	0	0	0	104	190	0	12	64	0	1	44	512	412	706	477	957	153	22	0	0	162	142	56	89	270	698	181	0	0	0	0	0	6	55	12	0	0
chr2L	4876891	4883107	-	Cf2	0	0	0	0	328	0	0	14	110	80	0	179	292	44	270	130	0	414	62	356	183	2492	2505	2456	777	62	0	0	536	118	175	242	406	1190	885	4	18	0	18	114	30	326	146	448	358
chrX	9270434	9272960	-	Cfp1	6	0	0	0	98	0	0	0	110	0	0	81	162	0	0	142	36	183	30	224	237	1343	1691	2479	239	50	136	0	205	166	84	93	115	405	171	0	0	0	0	24	14	69	190	58	94
chr2R	14173693	14182838	+	cg	36	96	220	76	1432	120	0	0	368	586	334	892	2638	282	638	274	524	1012	255	1925	993	9855	6826	10947	7324	3154	1346	2164	8205	3946	4017	1282	3346	10534	4326	8	104	0	2	220	295	3465	1151	2182	1580
chr3R	28748384	28751661	-	CG10000	0	0	0	2	242	0	0	0	0	138	0	30	89	0	0	0	0	90	0	133	34	92	52	85	483	19	0	4	411	148	52	120	305	298	184	0	0	0	0	87	28	194	247	412	56
chr3R	11975156	11977197	-	CG10005	0	0	0	0	236	0	0	0	0	0	0	586	159	0	689	240	577	219	90	298	336	906	240	840	957	1225	1358	1004	1047	933	441	163	397	410	430	0	0	0	0	80	23	503	360	276	173
chr3R	28607939	28635099	-	CG10011	150	122	448	0	1342	104	170	190	98	216	414	693	1144	798	1662	591	480	2377	227	1446	724	3860	2738	2661	5443	886	616	674	6190	2412	1711	1274	3414	5944	4048	2	136	0	4	490	318	3442	1815	3377	2585
chr3R	12323521	12325210	+	CG10013	2	50	0	0	0	0	0	0	0	0	0	48	60	0	236	124	0	219	0	49	16	73	60	36	468	44	0	0	237	110	43	146	152	156	283	0	0	0	0	158	52	761	148	1354	170
chr2L	3730466	3754617	+	CG10019	172	52	0	68	1502	150	0	0	238	164	0	224	595	152	1655	352	128	956	304	770	210	506	293	76	3208	156	0	284	2467	406	318	532	1188	1390	1275	0	18	0	2	406	147	1711	1050	1445	1280
chr2L	19454256	19457723	+	CG10026	0	0	0	0	178	160	0	0	0	0	26	414	173	100	0	266	146	283	6	150	101	290	116	72	675	117	0	36	552	149	197	155	387	312	405	0	64	0	52	48	60	424	538	710	515
chr3R	7315724	7317207	-	CG10029	0	0	0	0	94	0	0	0	0	46	0	120	36	76	318	0	64	1	0	56	4	95	57	64	206	16	0	76	172	24	25	52	112	361	124	0	0	0	0	356	181	662	358	864	453
chr2L	3698451	3699092	-	CG10031	0	0	0	0	0	132	0	0	0	0	0	0	8	0	0	0	0	0	0	12	0	16	16	14	40	0	0	0	32	94	14	19	118	15	18	0	0	0	0	2	2	54	39	74	56
chr3R	12380869	12382691	-	CG10035	0	0	0	0	231	0	0	0	0	28	1	28	100	0	274	0	8	90	0	89	38	50	40	18	243	36	0	0	235	2	47	125	263	205	311	0	96	0	0	74	28	160	40	184	103
chr3R	12348987	12350644	-	CG10038	0	0	0	0	197	0	0	0	0	0	0	55	131	144	60	0	4	91	18	160	128	1932	1180	1214	323	64	0	0	430	58	110	69	198	432	345	1	0	0	0	48	12	165	83	180	224
chr3R	12350815	12352103	-	CG10041	0	4	124	0	20	0	0	0	0	2	0	33	94	110	2	78	0	92	0	48	20	1885	831	1093	284	52	0	0	425	81	93	50	153	296	154	0	0	0	0	0	9	181	15	344	28
chr3R	7249795	7251750	+	CG10050	0	0	0	0	330	120	0	0	164	0	0	75	177	0	24	0	0	170	0	728	428	1579	1464	2154	539	168	0	0	285	563	108	195	463	1047	243	4	0	0	0	20	11	260	23	24	82
chr2R	19363641	19367294	+	CG10051	0	0	0	0	588	0	0	0	0	0	46	62	189	112	304	30	0	416	24	217	51	1660	734	468	752	95	2	0	645	213	208	218	557	446	644	2	126	0	16	120	47	470	294	396	461
chr3R	7247090	7248140	+	CG10053	0	0	0	0	76	0	0	0	0	0	44	101	53	76	146	0	130	39	52	525	386	1099	754	851	326	64	0	0	235	209	53	67	422	945	328	0	0	0	0	11	31	139	168	181	0
chr3R	7184101	7186673	-	CG10055	0	0	0	0	89	0	0	0	0	14	166	159	207	256	466	0	88	296	0	639	359	2687	2379	3489	803	182	148	320	1158	679	431	168	582	1879	481	2	98	0	0	32	24	246	142	380	202
chr2R	19375313	19380174	+	CG10062	0	0	0	0	696	22	0	0	0	0	0	101	175	0	20	57	84	409	104	114	41	243	109	140	908	58	0	232	639	199	164	233	452	893	672	2	0	0	0	52	67	479	362	422	439
chr3L	6971579	6972467	-	CG10063	0	0	106	0	0	0	0	0	0	0	116	32	64	0	0	0	0	44	0	11	11	1173	1538	1111	88	27	16	0	121	110	72	33	53	130	6	0	0	0	0	8	8	69	46	60	0
chr3L	6965260	6967897	-	CG10064	0	0	0	0	20	0	0	0	166	56	114	164	189	97	227	0	160	198	172	198	125	1392	1798	2280	505	98	160	10	390	340	124	191	721	893	646	2	136	0	0	11	51	155	252	116	338
chr3R	7126271	7128027	-	CG10068	0	0	0	0	294	40	0	0	24	0	0	119	72	0	62	0	0	104	0	147	109	1006	1321	1579	213	14	0	0	230	235	117	83	113	658	192	0	0	0	38	62	20	117	10	222	72
chr2R	19380543	19384965	+	CG10073	0	0	96	0	360	0	0	0	94	0	4	72	190	222	286	0	0	238	2	172	80	248	60	96	652	40	0	0	583	44	132	157	454	602	630	0	0	0	0	42	26	345	220	541	449
chr3L	6956946	6958108	-	CG10075	0	0	0	0	163	14	0	0	45	104	120	137	136	0	138	0	143	65	0	496	285	953	831	1611	210	51	0	0	198	519	125	46	281	547	328	0	0	0	0	32	8	88	28	137	0
chr3L	6949491	6955904	-	CG10077	0	12	138	0	414	215	0	0	322	94	164	187	484	160	160	108	114	202	0	499	357	3348	4173	3846	953	172	496	110	852	741	420	210	737	2288	1095	0	144	0	1	38	46	506	237	811	274
chr2R	19385923	19389318	+	CG10081	0	94	0	0	366	34	100	0	0	0	62	78	207	374	340	0	176	134	58	100	75	213	113	178	550	56	32	0	707	232	148	193	770	486	627	0	2	0	30	104	26	288	300	402	196
chr2R	21646177	21657935	+	CG10082	214	0	0	0	1437	144	0	0	214	344	260	460	622	594	1245	508	550	406	150	720	351	5520	4423	6135	3282	1048	1088	979	4816	4213	1597	619	1302	1960	1502	4	150	0	68	120	101	1488	610	1809	970
chr3R	7790633	7793483	+	CG10086	0	0	0	0	388	0	0	0	131	0	0	54	164	108	155	0	286	147	144	104	50	134	61	96	428	44	192	0	334	24	70	154	322	218	315	0	0	0	0	126	34	187	62	221	74
chr3L	13465552	13474787	-	CG10089	26	92	0	0	1411	0	0	0	0	296	0	205	357	324	858	404	114	576	0	511	152	402	260	478	1321	106	192	70	985	283	222	304	669	987	794	4	2	0	0	158	63	775	473	1139	637
chr3R	12390166	12395980	-	CG10096	248	0	0	0	236	0	58	0	56	116	20	58	330	460	16	0	0	594	0	308	82	669	239	328	813	32	258	242	684	76	94	242	699	568	774	6	146	0	0	44	48	405	412	588	330
chr3R	12390166	12395980	-	CG10097	248	0	0	0	236	0	58	0	56	116	20	58	330	460	16	0	0	594	0	308	82	669	239	328	813	32	258	242	684	76	94	242	699	568	774	6	146	0	0	44	48	405	412	588	330
chr3R	7124548	7126503	+	CG10098	0	0	5	0	25	76	0	0	80	240	60	220	248	2	2	129	116	172	38	723	380	1736	1623	2680	553	54	162	522	596	276	162	241	630	1937	1139	0	0	0	34	20	40	336	28	393	192
chr2R	14390696	14392209	+	CG10104	0	18	0	0	166	0	0	0	0	0	0	39	97	8	0	0	28	160	40	101	28	38	37	0	279	32	0	0	147	90	35	87	174	52	77	4	0	0	0	33	34	108	236	183	138
chr3L	13456208	13457238	-	CG10116	0	0	0	0	0	92	0	0	0	0	0	23	53	0	0	0	0	59	0	50	22	24	8	0	177	28	0	0	104	6	38	56	223	160	34	0	0	0	26	20	7	52	2	344	38
chr3R	12855544	12859246	-	CG10126	0	0	0	0	176	0	0	0	39	0	0	19	149	104	14	0	224	38	0	124	22	110	59	0	595	20	0	8	422	0	53	42	151	199	164	0	150	0	0	0	16	255	164	216	124
chr2L	19518824	19525453	+	CG10132	0	20	0	72	198	0	24	0	0	174	152	185	358	80	792	220	126	416	0	336	110	779	833	437	974	110	0	310	678	218	236	353	1009	1469	966	2	4	0	6	120	86	356	198	530	522
chr2L	19526686	19532985	+	CG10137	0	0	0	0	376	150	0	0	74	216	220	290	254	374	190	130	118	568	88	576	296	1377	1498	1540	939	90	82	279	737	172	197	302	888	1762	791	0	94	0	0	128	60	410	238	360	210
chr2R	14645270	14646344	+	CG10139	0	0	0	0	0	0	0	96	0	0	0	28	122	0	250	0	0	66	0	199	79	745	607	848	285	38	0	94	248	21	42	52	186	449	264	0	0	0	60	20	8	114	90	134	154
chr3L	13439317	13440470	-	CG10140	0	0	0	0	128	0	0	0	212	2	0	19	59	76	0	0	0	43	0	90	30	59	16	0	213	11	0	138	140	14	36	53	153	199	224	0	0	0	0	103	10	151	181	102	123
chr3L	6486167	6488424	-	CG10147	210	0	136	0	297	30	0	0	166	0	6	71	75	0	22	128	104	97	30	219	117	966	641	939	384	78	0	82	822	54	72	147	488	420	317	0	0	128	28	18	24	432	226	353	56
chr2R	14753337	14756288	-	CG10151	0	0	24	0	196	0	0	76	92	0	0	209	185	104	54	144	12	126	116	337	248	1435	1454	3591	309	106	0	162	391	302	207	106	340	1159	430	2	0	0	0	22	32	124	266	48	186
chr3L	13435680	13437136	-	CG10154	0	0	0	0	0	0	0	0	0	104	0	26	31	0	364	0	49	136	16	56	18	38	19	164	230	12	0	1	122	46	46	40	138	92	84	0	38	0	0	0	6	84	16	151	54
chr3L	6257423	6258760	-	CG10163	0	0	0	0	189	0	0	0	11	240	0	77	123	0	68	606	0	206	72	77	30	120	35	2	327	99	0	112	287	111	99	83	115	208	304	0	62	0	2	44	32	296	154	364	247
chr3R	23554323	23556943	-	CG10164	0	2	0	0	64	0	0	0	65	0	0	13	36	8	156	1	44	122	0	68	14	72	29	0	289	20	0	80	186	38	31	44	44	144	251	0	0	0	0	20	10	188	18	20	56
chr2L	19526910	19530305	-	CG10165	0	0	0	0	112	150	0	0	74	122	108	215	146	72	30	128	90	290	88	467	186	1111	1389	1394	467	41	41	100	426	66	96	194	359	885	593	0	94	0	0	42	26	203	107	164	204
chr2L	19525434	19526368	-	CG10166	0	0	0	0	12	58	0	0	0	0	0	45	94	0	6	136	0	38	0	142	123	563	515	461	153	14	0	0	88	26	20	40	141	299	148	0	0	0	0	14	0	62	0	0	0
chr3L	13385946	13387907	-	CG10171	0	0	0	0	154	0	0	0	2	62	0	95	218	212	6	32	26	68	0	372	192	1389	1728	1439	377	6	0	0	289	32	37	72	364	450	236	0	78	0	0	92	20	147	203	140	42
chr3R	23522264	23530986	-	CG10175	0	0	0	0	106	0	0	0	2	209	30	279	361	56	372	132	490	304	46	291	96	438	196	294	2092	182	196	172	1404	346	242	363	789	646	533	0	0	0	80	94	92	2801	889	2175	1020
chr3R	23520146	23521583	-	CG10177	98	0	0	116	112	0	0	0	36	0	0	17	34	0	444	2	0	151	52	90	22	42	27	0	270	45	100	0	199	100	48	101	254	232	155	0	0	0	36	0	36	345	110	630	554
chr3R	23587120	23589819	-	CG10182	0	0	0	0	72	0	0	0	0	0	0	44	84	3	273	138	76	231	24	125	21	84	62	106	506	16	0	0	330	3	48	93	259	380	155	2	0	0	36	60	30	286	138	371	363
chr3R	23596561	23599034	-	CG10183	0	0	28	0	206	14	0	0	136	120	52	38	145	122	150	0	254	186	0	88	14	72	58	64	388	18	40	0	360	86	62	97	179	350	263	0	2	0	0	30	27	303	308	317	170
chr3R	23602507	23605495	-	CG10184	132	46	0	0	176	0	0	0	116	0	0	29	40	0	150	38	178	315	0	120	42	97	43	0	607	91	3	3	435	169	156	62	112	233	290	0	0	0	0	46	41	301	176	342	82
chr3R	16060589	16067594	-	CG10185	0	0	0	0	730	148	0	0	290	2	72	105	392	130	810	384	361	517	0	295	82	3193	2988	4200	1125	111	286	36	786	134	345	369	770	733	683	0	144	0	46	173	64	534	462	610	476
chr2L	19502335	19508764	-	CG10188	106	0	0	0	714	0	0	0	4	288	160	167	386	290	336	158	360	508	70	1074	513	3517	4074	4257	904	142	248	200	781	528	412	313	1340	2668	1028	0	70	0	0	79	68	426	489	429	771
chr2L	19491647	19493253	-	CG10189	86	0	0	0	138	0	0	0	0	2	0	260	451	0	224	246	14	289	30	1690	877	2048	929	2027	540	95	404	155	360	108	162	224	1458	3574	1875	0	42	0	0	158	39	314	1	52	95
chr2L	19488682	19490104	-	CG10194	0	0	0	0	138	0	0	32	0	0	0	30	66	0	324	0	150	40	0	179	144	1183	1115	1126	204	3	0	0	243	51	36	78	278	375	159	0	0	0	0	33	10	65	94	133	92
chr2L	19482232	19484705	-	CG10195	0	0	0	0	73	0	0	0	77	0	0	51	88	0	249	0	206	85	0	192	125	1411	1453	1849	293	0	0	0	179	70	55	104	93	481	259	0	0	0	0	43	14	109	119	96	30
chr2R	14832832	14833951	+	CG10205	0	0	0	0	136	0	0	0	0	0	112	11	37	0	0	0	0	86	0	47	2	128	92	318	184	18	0	0	175	16	31	31	138	138	24	0	2	0	0	120	84	302	40	358	38
chr3R	23772998	23774127	-	CG10208	0	0	79	0	304	49	0	0	0	2	0	120	178	0	162	0	0	64	0	654	429	1077	360	1025	308	67	0	0	259	77	180	213	632	1227	637	0	0	0	0	18	7	122	111	159	198
chr2R	14846064	14848366	-	CG10209	0	0	0	0	191	0	0	0	274	0	8	130	174	0	234	0	1	155	0	489	237	3101	3136	3540	537	74	0	0	410	151	77	247	672	860	838	0	0	0	0	108	25	287	314	163	154
chr2L	18517487	18531967	+	CG10211	254	0	106	0	1571	0	104	0	122	119	20	987	617	362	858	779	331	819	86	616	250	3862	3230	7013	3232	766	616	317	4509	4360	1432	696	932	2291	1494	10	82	0	72	246	160	2218	1431	2803	1961
chr3R	23766519	23767488	-	CG10214	0	0	100	0	32	0	0	0	0	0	0	77	359	0	100	2	0	76	0	528	428	999	410	532	290	53	0	24	253	16	70	109	565	1073	473	0	0	0	40	0	7	91	40	46	72
chr3L	13411122	13412453	-	CG10222	0	0	0	0	288	0	0	0	0	0	40	167	112	0	142	0	0	66	0	237	191	792	699	895	279	60	0	0	211	91	78	75	380	988	265	0	0	0	0	58	38	232	223	294	94
chr3L	6234323	6240068	-	CG10226	266	112	0	0	576	166	0	88	0	106	274	79	245	96	198	0	112	630	48	299	84	575	142	314	858	120	40	166	888	272	203	248	640	715	354	0	0	66	60	147	74	944	679	1610	668
chr3R	23719343	23721625	-	CG10232	0	0	0	0	117	0	0	0	0	118	0	29	102	0	164	52	2	254	92	70	58	74	43	4	307	22	0	0	307	78	54	58	150	200	142	0	76	0	0	60	26	309	109	240	374
chr2L	19435850	19442727	-	CG10237	6	0	0	6	780	180	4	6	168	178	76	2406	513	378	926	750	1072	838	36	716	433	2738	1367	1123	3127	1185	714	900	2588	963	644	577	1718	2054	1486	160	862	442	650	980	730	2478	1030	1385	898
chr3R	6377349	6380328	-	CG1024	0	0	0	0	0	0	0	0	0	0	40	97	204	0	40	0	0	222	0	455	313	2213	2590	2832	405	33	4	437	345	141	101	97	451	972	322	0	0	0	0	25	23	179	56	280	136
chr3R	23695221	23696245	-	CG10252	0	0	0	0	282	0	0	0	0	15	0	13	27	0	0	0	0	106	0	32	16	100	44	0	209	11	0	0	88	50	30	40	10	62	115	0	0	0	0	34	8	52	137	28	63
chr3R	23689007	23694983	-	CG10254	110	0	0	0	658	58	0	128	70	0	84	108	358	350	344	314	296	266	78	408	212	3658	4337	4683	917	83	46	0	723	207	220	222	705	1254	984	0	94	0	0	90	53	425	354	492	394
chr2R	14942398	14944469	+	CG10257	0	0	0	0	128	0	0	0	48	0	0	5	127	90	278	102	87	10	0	47	14	839	690	616	224	43	0	122	286	182	204	78	75	242	116	0	110	0	0	70	14	178	40	226	83
chr3R	16043498	16044832	+	CG10264	0	0	0	0	62	0	0	0	0	0	0	36	48	0	0	0	120	105	32	15	6	665	658	977	253	10	0	0	177	38	61	44	114	161	140	0	0	0	0	48	14	136	40	144	154
chr2R	14992332	14993835	-	CG10265	46	0	0	0	100	126	0	0	0	2	486	222	190	0	84	0	0	14	64	507	319	1193	908	1192	450	90	0	58	396	40	105	126	410	939	522	0	73	0	0	44	17	235	145	0	30
chr2L	19579093	19580351	-	CG10268	0	0	0	0	125	0	0	0	0	0	114	152	132	0	204	110	105	9	0	197	213	682	959	1943	211	80	0	13	196	34	72	54	262	212	127	0	90	0	0	1	14	83	57	161	146
chr3L	6178677	6181829	-	CG10274	96	0	162	8	32	0	0	0	0	16	374	158	262	80	229	154	48	274	48	245	171	2247	2906	3736	420	34	84	146	307	126	90	104	782	920	127	0	16	0	0	42	27	162	180	148	141
chr3R	6010573	6011932	-	CG10280	8	74	0	0	94	0	27	0	0	12	0	26	65	104	15	0	0	158	26	151	34	82	26	186	304	48	0	0	222	108	58	82	120	260	176	0	0	0	0	24	22	122	68	356	78
chr2L	18472964	18484513	-	CG10283	164	0	0	0	1246	4	0	0	84	470	0	1473	564	62	302	370	388	432	66	460	310	1984	1178	1428	2987	559	230	416	3079	1307	849	456	870	1378	1153	0	2	0	2	132	122	3493	1246	3233	2458
chr3R	6368965	6371115	+	CG10286	0	0	0	0	0	0	0	0	0	102	141	245	384	76	320	0	72	109	2	653	447	1547	1383	1313	321	68	80	224	350	44	135	111	100	787	335	0	0	0	0	4	8	168	70	64	80
chr3R	6343002	6343799	+	CG10298	0	0	0	0	126	0	0	0	0	0	0	38	59	0	123	0	1	22	118	33	9	142	38	63	242	90	140	298	241	11	41	45	104	196	111	0	0	0	0	74	6	181	0	7	12
chr3R	23711527	23713313	+	CG10300	63	0	0	2	366	0	0	0	0	0	0	29	32	0	193	0	0	170	0	86	28	74	42	110	295	26	0	88	110	54	36	91	170	51	128	0	102	0	0	58	30	304	168	558	186
chr3R	23710158	23711338	+	CG10301	6	0	0	0	0	0	0	0	0	0	0	33	35	34	55	0	92	79	0	70	14	36	20	106	137	35	0	2	51	36	30	48	213	135	46	0	0	0	0	80	12	168	147	351	278
chr2R	21688773	21690253	+	CG10307	0	0	0	0	33	0	0	0	126	112	2	36	72	20	0	0	0	105	0	99	30	1040	1751	1617	177	30	0	2	173	72	39	56	208	195	125	0	0	0	0	0	10	71	34	96	76
chr3R	16350786	16357015	-	CG10311	2	34	0	0	345	112	0	82	0	44	116	238	316	118	133	0	223	335	80	274	239	1888	596	299	1427	208	22	148	1255	499	299	318	810	1210	746	6	0	0	0	134	109	1474	730	1257	934
chr3R	16368855	16370533	-	CG10317	0	0	0	0	32	0	0	0	0	0	64	19	116	0	128	0	0	76	0	65	12	68	31	48	258	14	0	0	266	84	39	59	29	38	247	0	0	0	0	36	24	145	20	309	237
chr2R	21634679	21638399	+	CG10321	0	0	2	0	188	0	0	0	0	0	116	179	469	110	368	90	76	140	0	746	332	2691	3492	5090	902	126	196	74	897	484	458	234	1089	2172	989	6	0	0	0	46	30	387	26	488	188
chr3R	16645072	16647004	-	CG10324	0	0	0	0	0	0	0	21	0	78	0	169	230	74	108	108	78	120	0	284	225	1972	1963	2900	375	50	0	378	364	345	135	129	178	536	309	0	0	0	0	20	22	94	26	196	148
chr2R	23600914	23601773	-	CG10332	0	0	0	0	86	0	0	0	0	0	48	4	17	0	34	0	0	29	24	50	5	49	11	0	180	20	0	0	82	14	25	31	37	48	137	0	0	0	0	0	4	69	40	64	47
chr2L	18606832	18609550	+	CG10333	0	0	0	0	92	0	0	0	32	0	26	100	190	188	188	0	4	109	60	213	127	1881	2124	2076	437	20	0	0	318	36	92	111	302	658	328	0	2	0	0	30	26	204	198	184	52
chr2L	18689528	18690906	+	CG10336	0	0	0	0	154	0	0	0	2	0	4	162	363	76	148	0	5	115	0	394	361	626	346	568	327	46	80	0	180	79	90	94	538	1034	334	0	0	0	0	56	10	96	58	48	0
chr2L	19545376	19546959	-	CG10337	0	0	0	0	0	0	0	0	0	0	0	410	62	32	63	0	90	114	48	80	57	756	440	307	349	70	173	104	352	147	128	134	360	558	409	0	0	0	0	44	13	181	120	540	169
chr2L	18695664	18698571	+	CG10338	0	0	0	0	2	0	0	0	62	4	232	241	251	208	282	0	110	119	134	542	316	1749	1785	2252	493	53	81	16	491	120	170	189	1104	1381	841	0	0	0	2	82	26	232	17	38	98
chr2R	24078234	24080527	-	CG10339	15	0	0	0	259	94	30	0	28	0	0	73	91	0	183	0	2	140	0	108	95	119	112	8	406	40	0	166	303	76	101	210	446	775	447	0	0	0	54	8	48	192	180	547	313
chr3R	16613398	16614391	-	CG10340	0	0	0	0	80	0	0	0	29	6	152	30	129	0	44	0	92	178	0	128	108	514	921	995	139	37	0	0	169	76	44	43	138	157	207	0	0	0	0	7	6	85	128	64	102
chr2L	18698714	18700645	+	CG10341	0	0	0	0	134	0	0	0	0	86	457	273	337	115	0	0	54	88	0	808	488	1949	2601	3383	304	55	0	0	291	40	161	111	190	861	642	0	0	0	2	34	38	143	88	66	110
chr2L	18703473	18704454	+	CG10343	0	0	0	0	318	0	0	0	18	3	0	66	76	0	1	166	0	134	46	238	138	619	713	1041	186	12	0	0	202	0	35	59	107	622	345	0	0	0	0	32	3	47	48	227	34
chr2R	22425733	22426977	-	CG10344	0	0	0	0	12	0	0	0	2	12	0	95	108	88	2	0	0	72	0	131	147	1026	723	636	353	55	0	72	213	103	55	160	140	979	325	0	0	0	0	1	24	168	133	206	38
chr3R	16597073	16604861	-	CG10345	1	0	0	0	529	0	0	0	160	0	2	186	280	154	420	1266	104	561	0	287	84	320	125	369	1371	157	64	139	1081	205	187	323	936	826	672	0	82	0	0	121	79	1133	706	1567	892
chrX	11852692	11854931	-	CG10347	0	0	0	48	0	0	0	0	0	0	0	163	263	0	62	97	74	136	66	787	458	769	1051	2276	311	64	364	0	262	64	108	130	545	1186	582	0	0	0	0	15	14	69	0	160	112
chr2L	18714453	18732524	-	CG10348	200	0	0	46	2516	4	78	0	256	448	420	481	475	365	1542	292	178	544	60	462	171	878	364	922	2968	217	278	132	2343	533	446	456	1719	1607	1589	8	96	0	8	1494	733	3285	1058	3041	2015
chrX	11875306	11877168	-	CG10352	0	0	0	0	19	0	0	0	0	0	24	40	28	0	0	0	0	60	0	34	21	368	69	55	170	0	0	0	152	30	65	88	228	227	311	0	0	0	0	0	9	33	16	0	0
chrX	11877737	11887162	-	CG10353	62	0	1	0	33	24	0	0	136	0	0	234	365	170	446	134	98	204	20	357	273	4453	3743	4842	1117	173	114	2	1071	160	277	545	636	2058	927	0	0	0	0	52	31	363	158	348	41
chr3L	3615382	3616682	+	CG10357	0	0	0	0	206	80	0	0	21	0	2	82	131	90	153	194	72	107	72	56	40	404	263	1072	496	98	182	14	654	245	172	106	120	304	320	0	0	0	0	71	31	993	152	885	589
chr3L	3612192	3615244	+	CG10359	0	0	0	0	226	0	0	0	153	0	0	363	223	98	182	26	196	119	42	309	160	583	390	1199	1163	178	156	120	1871	790	419	238	432	845	675	0	0	0	0	80	54	1608	362	1703	835
chr3L	11798948	11800861	-	CG10361	50	0	0	0	160	60	0	0	0	176	0	25	81	2	304	284	207	120	4	108	35	244	102	162	265	38	120	11	155	2	68	93	485	406	248	0	152	0	0	58	24	151	54	160	192
chrX	11926424	11930850	-	CG10362	0	0	0	0	256	0	0	0	0	0	0	39	146	106	303	222	90	310	96	107	74	182	88	128	443	158	156	102	575	152	104	209	543	694	284	0	138	0	6	100	18	308	204	558	303
chr3R	23723331	23731499	+	CG10365	2	110	0	0	430	244	0	0	74	0	66	287	394	478	764	81	448	794	46	214	174	1517	798	1218	2181	434	574	229	1919	990	562	368	1009	1383	858	7	0	0	0	150	79	1617	834	956	753
chr2L	19584235	19586440	+	CG10366	0	0	0	0	252	0	158	100	0	100	176	111	211	0	68	84	344	258	58	415	254	1459	2723	3009	347	51	0	0	353	26	78	187	644	901	557	0	56	0	0	17	20	93	66	60	256
chr3R	23767712	23768984	+	CG10375	0	108	0	0	0	0	0	0	46	0	0	65	317	0	1	0	76	0	0	385	222	1013	752	730	184	50	0	0	196	18	61	80	276	1202	639	0	0	0	0	0	11	76	61	213	48
chr2L	18700606	18703105	-	CG10376	130	0	0	0	437	84	0	0	0	0	261	334	384	82	290	0	258	183	0	917	480	1474	1014	991	443	18	0	186	322	56	147	176	569	1569	561	4	0	0	0	24	8	190	108	112	124
chr2L	18690904	18695602	-	CG10383	0	70	0	0	296	2	0	90	96	190	124	564	258	100	394	12	168	411	0	742	470	2992	2584	3647	1207	198	81	218	970	314	289	408	1899	4496	1989	0	104	0	0	30	79	495	241	240	282
chr2R	22454741	22472995	+	CG10384	74	0	0	174	1672	162	92	0	318	268	102	235	595	454	958	318	98	800	40	699	160	361	239	382	2321	162	488	218	1741	182	280	492	1375	1206	1670	6	8	0	30	198	138	1125	618	1241	1007
chr2R	5350477	5351972	+	CG10395	0	0	0	0	179	0	0	0	132	82	123	18	635	0	28	1	68	53	0	473	247	2743	712	945	391	38	0	0	372	106	100	112	881	2011	822	0	6	0	0	7	39	121	0	0	98
chr3R	16454492	16455797	+	CG10405	2	0	0	0	817	0	0	0	0	0	0	32	84	7	0	150	206	157	0	52	47	97	59	140	210	26	0	0	145	46	42	34	122	214	120	0	0	0	0	12	18	52	43	94	0
chr3R	16044747	16046130	-	CG10407	0	0	0	0	162	2	0	0	0	0	0	28	38	44	60	0	154	104	0	55	0	1357	1482	1322	179	6	0	76	130	20	47	61	114	164	50	0	0	0	0	2	24	125	82	116	9
chr2L	18599755	18605249	-	CG10413	102	0	0	0	154	70	0	0	0	0	0	113	341	22	260	0	268	255	42	620	408	3208	3410	2931	843	78	0	0	686	191	198	183	854	1652	590	0	0	0	32	44	27	329	70	208	142
chr2R	5360331	5363104	-	CG10417	90	0	0	0	161	0	0	0	104	0	11	156	476	70	0	316	44	130	0	807	465	4654	2831	2894	458	84	182	0	366	170	161	150	372	858	447	0	0	0	0	30	32	116	42	210	113
chr3L	12336676	12337236	+	CG10418	110	0	0	0	78	0	0	0	0	0	0	9	51	0	0	134	0	53	0	35	28	264	218	231	87	8	106	0	90	54	12	15	42	141	61	0	0	0	0	38	0	20	76	26	25
chr3R	25260963	25262498	-	CG10425	102	0	0	0	0	0	0	0	0	2	0	150	203	190	40	1	2	92	0	382	321	1673	1311	1725	235	66	0	2	226	65	69	142	291	815	228	0	0	0	0	16	24	107	80	0	136
chr2L	18948884	18950973	+	CG10428	0	0	0	0	182	10	0	0	0	32	0	192	81	4	132	0	230	120	54	248	191	1214	2305	2151	482	63	0	0	283	112	96	104	352	646	549	0	0	0	0	38	17	124	64	97	81
chr2L	18974710	18978187	+	CG10431	0	0	0	0	560	0	0	0	36	1	0	76	266	68	206	148	48	128	0	296	146	2310	2324	1794	429	26	0	0	486	377	241	151	701	650	481	0	0	0	68	66	32	234	214	244	0
chr2R	21605676	21608125	-	CG10433	146	0	0	0	445	168	0	0	30	0	0	96	149	110	194	276	120	324	40	94	69	131	66	146	537	97	0	0	349	148	134	131	220	369	371	0	0	0	0	61	30	341	229	498	267
chr3R	8010907	8013201	-	CG10435	0	0	0	0	228	0	0	0	0	228	0	147	252	120	294	0	0	184	0	502	285	1643	1606	1633	424	59	0	211	429	67	133	143	636	1076	655	0	0	0	0	34	12	204	166	236	222
chr2R	20271653	20274499	-	CG10444	108	0	106	0	6	2	0	0	128	98	326	585	289	66	589	224	0	550	40	1445	946	1800	1409	4017	527	182	780	458	565	893	764	144	508	1653	799	0	44	0	0	197	46	299	128	709	185
chr3R	7916599	7920299	-	CG10445	116	0	0	40	172	0	0	0	2	126	0	106	221	324	430	0	9	158	0	550	312	3304	2887	2482	531	82	168	12	512	668	264	141	492	842	463	2	0	0	0	35	40	211	74	316	220
chr2R	9707536	9708722	+	CG10459	0	0	0	0	82	0	0	0	0	58	0	152	50	40	192	0	0	262	0	161	47	68	57	132	349	47	0	86	258	66	60	96	503	540	312	0	1	0	0	2	22	225	383	682	220
chr2L	19732080	19735980	-	CG10462	0	0	0	0	246	0	0	0	0	132	70	225	215	92	351	202	224	255	18	572	349	4611	3079	5312	670	308	144	132	1159	751	511	242	1152	2338	895	0	172	0	72	72	51	505	311	275	320
chr2L	19758879	19760986	+	CG10463	0	0	0	0	260	0	0	0	0	2	0	113	157	26	2	66	0	373	0	484	348	1764	2458	3886	386	52	0	106	295	212	153	110	500	544	339	0	178	0	0	0	15	93	18	266	20
chr2R	5339706	5340995	-	CG10465	15	0	0	0	210	0	0	0	2	0	0	43	571	112	0	40	0	151	0	418	209	2184	429	424	498	22	0	208	371	194	128	155	1172	2480	1109	2	0	0	0	9	30	108	0	4	3
chr2L	19792104	19792782	+	CG10466	0	0	0	0	0	0	0	0	26	127	0	105	142	0	292	0	65	32	0	233	155	982	341	362	244	14	0	0	235	119	129	71	523	744	457	0	0	0	0	0	20	176	18	58	39
chr3L	6093204	6094747	-	CG10467	0	0	16	0	193	0	0	0	0	0	18	58	127	96	18	4	210	102	0	212	158	628	635	788	251	8	0	0	144	26	37	115	117	535	376	0	0	0	82	42	2	111	83	166	58
chr3L	6092188	6093313	-	CG10469	0	0	0	0	152	0	0	0	0	0	0	27	36	64	70	240	0	130	0	41	8	681	907	1017	156	12	0	0	128	26	22	40	83	538	282	0	0	0	0	16	10	75	13	106	8
chr2L	19049076	19049884	+	CG10470	0	0	0	0	244	0	0	0	0	6	0	54	136	0	6	146	0	25	0	314	255	1717	831	582	218	24	0	0	189	29	76	25	367	618	218	0	9	0	0	0	10	89	50	30	1
chr3L	6061372	6062910	-	CG10472	1	0	0	0	188	2	0	0	2	0	6	2	37	298	0	44	32	75	21	66	17	49	46	120	268	4	0	15	99	5	37	31	231	0	111	0	0	0	0	49	16	131	188	269	125
chr2R	19285395	19286730	-	CG10474	0	0	0	0	275	0	0	0	0	104	0	33	56	0	0	0	76	161	0	66	36	81	48	0	218	10	0	0	171	1	26	48	59	243	86	0	162	0	0	74	18	83	126	125	144
chr3L	6033199	6034611	-	CG10477	0	0	0	0	86	0	2	52	0	0	0	16	14	0	0	0	0	99	0	88	13	39	3	126	261	14	0	0	105	54	36	64	95	108	61	0	150	0	0	8	4	99	184	130	84
chr3L	5967545	5976007	-	CG10479	0	0	0	0	170	0	134	88	0	276	166	93	228	244	580	120	264	509	96	231	84	241	131	148	1449	70	0	0	907	111	136	207	645	596	428	0	0	0	0	130	39	1106	236	800	661
chr2L	19890201	19892550	-	CG10481	0	0	0	90	131	22	0	0	0	148	0	19	131	2	126	0	78	148	7	182	60	67	38	0	377	38	44	0	346	472	108	85	140	252	347	0	0	0	84	116	26	333	92	459	256
chr3L	5917905	5921316	-	CG10483	0	0	0	0	219	0	0	0	118	0	36	25	137	86	240	108	277	111	58	260	34	113	42	82	514	48	0	98	332	56	40	104	238	386	225	0	0	0	0	96	32	305	130	520	309
chr3L	5904211	5906699	-	CG10486	2	0	0	0	17	0	0	0	72	52	0	22	120	32	732	122	268	182	46	272	59	84	52	0	505	0	0	0	249	88	60	130	348	228	348	0	0	0	0	44	18	235	253	448	148
chr2L	19054078	19058821	+	CG10492	214	0	0	4	543	0	0	0	250	0	102	194	815	118	38	124	350	362	111	1312	488	5874	5200	5832	1195	238	120	204	1029	388	415	320	1252	2712	1015	0	0	0	36	72	68	553	316	658	101
chr2R	21516774	21519125	-	CG10494	94	0	0	0	301	0	0	0	0	0	0	135	218	114	106	0	146	154	0	370	290	1700	1938	2888	402	109	0	182	343	138	292	151	473	1357	202	0	0	0	2	6	16	217	90	174	166
chr2L	19063295	19064726	+	CG10495	0	0	0	0	124	0	0	0	76	42	0	116	132	0	274	36	100	182	0	340	290	869	995	1851	362	42	392	0	226	110	114	108	367	687	169	6	70	0	0	26	15	100	0	72	45
chr2R	21285248	21290343	-	CG10505	110	122	0	0	290	0	0	0	82	118	0	114	276	208	350	296	8	224	90	346	111	1722	1651	1669	810	96	184	190	588	175	210	374	1153	1841	1222	2	158	120	2	134	57	309	242	404	668
chr3L	21210215	21216051	+	CG10508	0	124	0	0	762	0	38	2	102	0	30	94	147	266	1102	182	74	246	32	258	120	717	769	1178	879	78	434	188	648	264	183	235	534	817	573	8	210	0	44	84	66	380	270	605	404
chr3L	21208148	21210084	-	CG10510	0	0	0	0	82	0	0	0	0	122	50	28	50	210	390	138	0	114	0	71	48	71	22	158	403	38	0	0	179	73	42	63	202	159	200	0	0	0	0	20	18	208	47	343	150
chr3L	21202920	21208092	+	CG10512	0	0	0	0	316	0	0	6	120	2	0	210	226	0	938	0	90	107	0	197	118	411	90	292	1294	182	122	106	1002	210	114	300	552	950	877	0	4	0	6	66	32	1012	275	1048	757
chr3R	25275790	25277212	-	CG10513	0	0	0	0	116	4	0	0	0	0	0	16	38	0	48	132	192	126	40	49	17	49	25	0	234	30	0	0	234	24	42	73	63	135	274	0	0	0	0	2	15	82	48	142	182
chr3R	25278427	25279846	-	CG10514	0	0	0	0	0	0	0	0	0	0	0	24	62	0	395	0	106	110	70	42	18	67	30	0	219	33	0	0	196	58	40	89	379	215	196	0	0	0	84	34	9	131	30	86	48
chr3L	15968204	15969902	+	CG10516	0	0	0	0	198	0	0	0	10	2	132	114	149	90	368	96	4	58	6	321	238	1306	743	1341	320	82	168	0	246	84	133	79	291	907	394	0	0	0	0	18	9	136	104	228	76
chr2R	21070368	21072789	-	CG10527	0	0	0	0	340	0	0	0	0	120	112	396	180	108	366	0	142	109	54	278	267	475	674	707	431	118	79	0	314	174	149	133	259	782	384	2	0	0	0	28	14	208	227	261	114
chr2R	20996220	21007740	+	CG10543	0	0	0	0	2179	2	0	4	16	484	182	1116	1218	342	594	544	548	1117	168	1514	784	7108	6079	5850	6392	1003	757	1424	6186	1652	1623	893	3027	8794	4191	0	146	0	8	230	146	2385	716	1940	946
chr3R	25306407	25308391	-	CG10550	0	0	0	22	124	50	0	0	2	0	6	46	130	106	386	0	8	152	0	72	24	243	75	0	383	68	0	0	624	12	38	106	195	274	141	0	118	0	0	34	13	182	151	326	173
chr3R	25316461	25318111	-	CG10553	0	0	0	0	124	0	0	0	0	0	0	66	33	100	245	0	0	19	0	72	43	173	31	0	300	24	208	0	540	131	42	86	205	185	211	0	0	0	0	33	12	146	127	44	52
chrX	8398940	8404516	+	CG10555	46	0	0	0	106	0	0	0	0	342	0	284	579	60	514	58	364	279	0	851	387	1829	2141	2900	804	133	412	94	597	193	326	311	1330	2933	1570	0	0	0	80	44	42	204	120	298	238
chr3R	25314494	25316116	-	CG10559	0	0	0	0	60	0	0	0	90	0	94	99	77	0	290	154	0	151	12	102	36	172	52	297	382	59	249	112	654	166	104	92	318	495	378	0	118	0	0	2	8	179	169	118	209
chr3R	25318550	25320101	-	CG10560	0	0	0	0	0	0	0	0	0	0	0	20	60	0	0	0	5	72	0	12	7	127	20	0	298	20	0	0	412	114	33	44	58	266	74	0	2	0	0	29	8	139	57	206	140
chr2L	19114401	19116570	+	CG10561	0	0	0	0	216	0	0	0	0	0	16	85	118	0	181	0	0	26	60	231	70	1329	1732	2011	366	101	0	0	223	371	145	106	390	292	220	0	0	0	26	28	11	166	116	114	40
chr3R	25321053	25322757	-	CG10562	0	0	0	52	0	0	0	0	0	0	2	29	89	0	76	0	126	79	0	29	21	434	89	224	321	50	0	700	737	45	83	91	70	327	96	2	0	0	2	67	11	190	28	339	207
chr3L	21133250	21136353	-	CG10565	2	0	0	0	286	0	0	0	0	118	0	172	323	96	182	122	0	97	0	445	240	2510	3041	2073	546	212	178	184	543	280	158	229	316	634	349	0	180	0	2	16	41	406	127	358	142
chr2L	18808694	18811252	-	CG10570	0	0	0	0	198	0	0	0	0	112	0	206	24	94	232	0	112	140	0	79	25	268	73	464	508	138	0	198	651	44	72	168	426	222	189	0	0	0	0	273	125	1062	294	704	304
chr3L	5761963	5765702	-	CG10576	0	0	0	0	1165	126	0	0	0	0	118	371	835	0	116	93	266	182	72	873	394	4790	3957	8929	679	251	842	119	996	866	513	185	666	2683	743	0	0	0	0	16	31	315	182	113	179
chr3L	21033554	21034203	-	CG10581	0	68	0	0	0	0	64	0	0	68	0	56	46	0	31	0	3	42	0	123	99	231	348	762	134	40	0	0	78	45	23	34	122	328	14	0	0	0	0	0	5	12	0	14	124
chr3L	21030280	21031360	-	CG10584	0	0	0	0	0	0	0	0	0	0	0	126	62	0	343	0	38	56	19	314	251	436	384	492	279	30	220	0	262	84	83	92	234	382	326	2	232	0	0	0	22	116	47	86	0
chr3L	20961537	20962555	-	CG10587	0	0	0	0	256	0	0	0	0	48	0	18	69	32	62	188	84	57	0	44	20	61	19	10	235	5	0	0	140	0	40	67	153	74	30	0	0	0	0	0	11	379	132	504	277
chr3L	20956934	20960660	+	CG10588	0	0	0	0	148	2	0	0	114	0	156	71	153	110	339	36	0	356	0	150	52	110	54	28	539	57	0	6	407	88	62	199	387	409	323	0	0	0	0	70	56	922	512	1304	315
chr3L	20927826	20929190	+	CG10589	0	0	0	170	12	2	0	0	0	92	0	227	70	0	2	14	56	174	0	46	55	111	78	122	436	143	208	243	978	943	249	221	309	681	489	0	2	0	13	118	34	899	433	2212	798
chr3L	5598557	5599692	-	CG10591	0	0	0	0	14	0	0	0	0	2	0	13	44	0	84	0	0	85	0	46	14	77	27	92	174	8	0	0	90	0	32	30	82	64	59	0	0	0	0	48	10	61	62	104	82
chrX	17230275	17231044	-	CG10597	0	0	0	96	38	0	0	0	2	0	2	7	37	0	0	0	0	16	54	18	2	14	7	0	107	16	0	34	83	83	22	30	40	110	6	0	0	0	0	0	5	30	46	105	36
chrX	17225157	17226867	-	CG10598	0	0	0	0	10	0	0	0	114	0	0	27	26	14	58	0	0	26	0	51	8	37	22	60	143	6	0	0	117	54	26	26	16	44	40	0	0	0	0	14	4	94	58	96	200
chr2L	18833710	18839679	-	CG10600	0	0	0	96	708	2	0	0	452	0	0	167	424	238	82	320	172	460	96	571	238	7112	7471	9320	1448	402	416	306	1055	528	417	283	992	2814	989	2	0	0	2	152	85	926	180	340	174
chr2L	18855126	18859248	-	CG10602	116	0	0	0	544	4	0	0	108	14	0	162	395	212	390	212	0	198	20	928	502	4177	4335	4099	826	51	188	0	762	96	176	229	856	1574	764	2	0	0	0	122	61	499	117	82	176
chr3L	12471728	12474428	+	CG10616	0	0	78	0	170	46	66	0	120	0	262	109	186	0	718	108	0	209	42	347	208	2902	3549	4051	382	51	0	0	434	71	94	163	320	1131	443	0	0	0	0	154	62	373	142	476	165
chr2L	18952206	18954431	-	CG10621	0	0	72	0	80	8	0	0	0	0	0	79	116	0	244	25	92	303	0	108	70	209	103	216	419	77	2	0	328	71	95	155	420	529	501	0	0	0	0	26	22	124	98	172	54
chr2L	18955481	18957311	-	CG10623	0	0	0	0	122	0	0	0	0	0	0	88	78	0	522	0	204	151	54	153	109	440	211	318	275	34	210	24	237	110	124	164	408	936	329	0	4	0	0	22	16	166	142	149	0
chr2L	19757245	19758615	-	CG10628	92	0	0	0	2	0	0	0	28	0	0	180	148	20	38	140	0	165	31	567	373	1070	1225	1760	198	32	140	114	210	69	115	91	613	1242	600	0	2	0	0	91	14	94	78	90	108
chr2L	19742817	19756904	-	CG10631	116	0	0	0	1010	2	62	0	218	152	144	487	726	690	1482	442	580	1239	68	1223	745	9157	10869	13392	1875	396	763	466	1869	465	723	632	1496	3215	1785	12	274	0	264	254	119	913	822	984	758
chr3L	12498106	12501311	-	CG10638	0	0	0	0	222	1	0	0	0	2	9	101	224	0	662	0	64	231	0	394	200	2112	2315	1923	405	100	412	0	388	36	128	127	281	625	845	0	0	0	0	0	30	127	59	142	60
chr3L	12502467	12503894	-	CG10646	24	0	0	34	98	0	0	174	0	88	126	149	265	0	250	0	16	70	38	493	384	1384	1921	4146	303	32	0	2	235	52	67	112	671	1211	481	0	90	0	0	81	20	94	177	138	10
chr2L	18993360	18995934	-	CG10650	0	0	0	0	258	0	0	0	0	22	120	40	103	50	450	0	0	273	0	177	40	242	88	234	346	109	180	44	337	194	168	163	234	484	589	0	76	0	0	40	32	256	86	618	372
chr2L	20133755	20134923	-	CG10651	120	0	0	0	0	0	0	0	73	140	0	11	61	0	234	0	0	21	0	20	18	26	12	76	239	10	48	0	166	36	32	47	61	76	82	1	2	0	0	12	2	135	88	212	44
chr3L	12505374	12507840	-	CG10654	2	0	0	0	154	0	0	136	160	0	10	46	140	104	194	0	178	192	0	86	75	1511	1025	1570	329	32	0	198	213	102	116	108	234	878	349	0	0	0	2	20	24	146	43	56	82
chr3L	12491830	12497216	-	CG10657	0	60	0	0	878	66	0	0	154	236	76	1415	390	186	698	336	258	367	122	603	426	2414	1127	2082	2506	1045	402	372	2048	1403	609	407	1248	1273	1399	2	0	0	2	112	114	2219	1055	1692	1377
chr3L	12486668	12490676	-	CG10660	0	0	0	0	410	50	0	0	0	364	122	402	167	48	416	347	4	298	0	246	174	734	138	220	835	237	222	124	895	601	342	197	510	848	647	0	0	0	32	88	68	1092	422	988	509
chr3L	12474418	12485035	-	CG10663	0	0	0	0	528	30	0	0	151	332	252	236	315	280	961	128	336	433	0	496	211	1544	757	525	1880	248	86	516	1782	524	308	448	845	1157	974	0	120	0	0	234	92	2505	779	1995	1506
chr3R	25331363	25335243	-	CG10669	0	38	0	0	300	0	0	0	0	66	14	161	200	146	92	114	48	345	128	318	178	2808	2625	3473	568	135	18	2	1340	294	231	216	495	695	481	2	0	0	82	30	28	267	208	392	146
chr3L	5140440	5141646	-	CG10672	0	0	0	0	84	0	0	0	0	100	0	90	134	0	136	0	14	72	0	302	194	558	611	1012	230	0	0	0	85	59	45	71	256	347	199	0	0	0	0	38	3	49	68	104	4
chr3L	5135748	5136292	-	CG10674	0	0	0	0	136	0	0	0	0	0	0	61	195	0	0	0	0	137	0	328	282	516	370	390	163	32	102	0	119	0	87	55	288	373	240	0	0	0	0	16	5	53	36	9	44
chr2L	19964136	19965702	+	CG10680	0	0	0	0	254	0	0	0	94	0	0	27	70	0	31	0	0	84	26	60	36	131	33	252	202	10	0	0	349	413	118	55	163	161	83	0	114	0	0	52	16	154	123	326	84
chr3L	12501513	12502647	+	CG10681	12	0	0	0	280	1	0	0	0	0	0	85	128	0	0	0	8	50	0	137	124	791	701	1021	164	30	0	0	143	28	27	12	189	341	220	0	0	0	0	47	6	46	164	0	0
chr3R	24107391	24108358	+	CG10694	0	0	0	0	88	0	0	0	148	0	2	149	77	124	164	0	0	74	0	192	143	275	680	883	125	19	233	188	129	104	57	80	204	344	192	0	0	0	0	11	10	41	91	24	50
chr2L	19077276	19079028	-	CG10700	0	0	0	0	195	0	0	0	0	63	0	12	11	96	240	0	0	0	0	0	10	79	31	0	247	35	0	0	122	32	11	55	165	0	13	4	0	0	0	0	8	128	64	0	0
chr2L	19064832	19069851	-	CG10702	0	0	24	0	186	2	0	16	172	0	56	241	385	62	760	0	16	515	80	893	400	2011	954	1319	746	99	204	0	685	426	289	288	1153	1349	514	10	0	0	0	41	121	493	407	662	329
chr3L	13516273	13519605	-	CG10710	0	0	0	0	232	32	0	0	86	0	104	50	149	0	35	214	46	179	30	190	65	484	250	574	451	57	314	272	358	286	134	164	422	399	486	0	0	0	0	77	35	194	122	289	289
chr3L	13428839	13435229	-	CG10713	0	0	2	22	1075	64	0	0	92	106	84	99	106	170	588	10	176	325	112	181	108	265	104	416	1061	81	0	94	956	170	131	220	624	516	663	0	0	0	20	150	83	635	479	378	374
chr3L	13437954	13439009	+	CG10725	0	0	0	0	106	0	0	2	2	104	0	31	88	12	0	122	0	120	72	54	17	21	14	0	172	0	0	102	142	22	20	49	107	282	220	0	0	0	0	14	12	98	104	68	93
chr2L	20070081	20072195	-	CG10730	0	0	0	0	130	0	0	30	0	0	0	23	78	0	2	40	46	109	18	102	21	724	858	1026	294	46	0	0	162	46	88	56	212	486	359	0	0	0	2	37	22	96	1	212	35
chr2R	16148812	16149795	-	CG10731	0	0	0	0	2	78	0	0	0	2	96	106	207	0	168	0	42	45	54	615	448	366	92	62	225	25	92	48	232	125	82	66	331	718	292	0	0	0	0	0	17	120	0	4	20
chr2R	16157267	16158794	-	CG10734	0	0	0	0	60	0	0	0	0	0	0	125	49	4	281	0	64	64	2	91	21	51	19	0	268	21	0	46	443	197	92	48	74	113	97	0	0	0	24	0	10	249	71	450	186
chr2R	19164143	19178223	+	CG10737	162	42	8	0	834	66	0	0	0	76	0	642	503	138	600	544	295	914	116	639	250	4397	3393	5014	2156	229	68	16	2359	1720	599	512	912	1568	1189	0	70	0	40	173	70	1058	612	1760	790
chr3L	13450770	13465539	+	CG10738	0	0	0	70	1934	376	0	0	226	0	322	236	521	428	1178	400	224	937	54	538	258	799	503	1074	2220	188	320	352	1538	411	334	533	1767	1554	1366	0	290	0	66	306	139	1066	675	1874	1028
chr3R	4433965	4436175	+	CG1074	41	0	0	122	36	142	0	0	50	0	13	282	366	48	0	0	184	89	68	987	463	2280	1878	2624	366	60	88	186	505	191	135	155	562	1271	589	0	100	0	2	0	19	174	96	91	30
chr2L	20089636	20091348	-	CG10747	0	0	0	0	0	0	0	0	0	0	0	172	161	2	200	0	10	234	154	627	463	1958	1103	1070	460	42	168	0	376	41	91	146	372	982	420	0	0	0	0	28	23	244	122	252	9
chr3L	12971214	12972359	-	CG10748	0	0	0	0	26	0	0	0	0	0	0	10	44	0	32	0	0	152	0	52	10	31	27	0	191	12	0	0	125	0	15	22	0	172	159	0	0	0	0	23	5	74	0	88	49
chr3L	12972474	12973650	+	CG10749	0	0	0	0	218	0	0	8	0	1	0	22	80	0	74	148	104	116	0	33	12	34	18	150	239	14	0	0	174	74	14	56	104	68	51	0	0	4	32	1	9	86	92	40	155
chr2L	19300255	19301600	+	CG10750	0	0	0	0	0	0	0	0	0	0	0	2	28	0	161	0	0	46	0	56	24	35	35	148	262	6	2	1	116	51	45	51	162	402	34	0	0	0	0	62	17	307	125	449	289
chr3L	12952686	12954647	-	CG10752	0	0	0	0	216	0	0	0	0	0	0	14	38	30	279	29	0	131	0	45	6	82	14	76	276	10	0	470	253	0	19	37	290	78	110	0	0	0	0	49	29	135	28	258	31
chrX	8161540	8162792	-	CG10761	0	108	0	0	13	0	0	0	0	0	0	18	35	52	0	0	0	3	0	53	29	18	31	0	99	30	0	0	76	54	69	48	180	87	55	0	0	0	0	0	22	26	0	56	62
chr2R	17453399	17455729	+	CG10764	0	0	76	0	140	0	0	64	0	94	2	65	132	0	250	26	355	90	28	141	157	168	56	154	549	104	0	0	347	220	131	137	352	530	99	1	88	0	38	84	39	175	148	195	208
chr3R	6167483	6170309	+	CG1077	228	0	0	0	50	0	0	0	0	0	12	34	158	158	386	0	246	90	0	186	40	75	57	286	682	44	0	64	370	0	72	111	395	402	398	0	48	0	2	128	26	303	260	356	246
chrX	7931745	7933351	-	CG10778	0	50	2	0	88	0	0	0	0	0	132	68	655	66	136	0	116	39	0	527	245	1066	433	521	434	94	242	24	255	126	166	88	324	792	176	2	0	0	0	8	11	106	82	18	0
chrX	3314744	3316402	-	CG10793	0	0	0	0	46	0	0	0	0	0	0	4	61	0	0	0	0	106	14	38	12	31	4	0	126	12	0	0	138	4	68	36	24	126	52	0	42	0	0	2	6	52	30	189	147
chr2R	21383227	21384391	-	CG10795	0	0	0	0	498	52	0	0	0	0	0	98	200	180	179	0	84	325	0	527	293	1480	1248	2522	327	111	0	86	420	304	201	119	298	818	241	2	0	0	0	33	11	226	150	86	112
chr2R	13257886	13258477	+	CG10799	0	0	0	0	1	0	0	0	0	0	92	8	30	14	166	162	0	84	0	30	7	15	9	58	80	0	0	0	97	50	8	12	36	57	55	0	0	0	0	10	2	50	36	56	38
chrX	3460592	3462500	+	CG10801	0	0	0	0	82	0	0	0	0	0	0	21	52	90	0	0	136	58	0	62	18	46	14	0	216	40	0	0	279	110	135	62	173	6	162	0	0	0	0	30	18	179	94	482	118
chrX	3482965	3484555	+	CG10802	0	0	0	0	124	0	0	0	0	0	0	101	73	0	218	0	6	86	0	357	292	378	486	480	201	54	8	2	180	9	61	56	277	423	401	0	0	0	0	22	6	55	109	0	34
chrX	3485650	3490915	+	CG10803	0	0	0	0	198	74	0	0	0	0	0	129	278	0	302	180	154	106	0	482	226	2041	1854	1959	541	46	0	0	545	155	122	173	568	1316	395	0	0	0	0	42	16	165	55	14	45
chrX	3476463	3482322	-	CG10804	0	0	0	0	334	0	0	0	94	0	88	256	237	50	78	0	254	206	74	104	79	205	117	160	669	106	0	107	773	142	212	205	484	892	548	0	14	0	0	58	52	499	521	982	646
chr3L	9857383	9859889	-	CG10809	0	0	0	0	324	0	0	0	8	148	106	208	395	0	273	0	250	209	36	402	256	1852	1716	2186	542	66	206	150	384	139	153	145	191	694	342	0	0	0	0	0	20	187	24	285	210
chr2R	13375975	13377731	-	CG10814	2	0	19	0	412	0	0	0	112	0	0	48	94	218	2	0	0	134	110	88	17	60	33	22	267	66	0	0	139	20	62	92	416	338	172	0	0	0	0	31	29	159	136	264	258
chr2R	19951345	19951950	+	CG10822	0	0	0	0	41	0	0	0	0	0	0	20	27	0	0	0	19	81	0	11	3	27	6	0	142	6	0	0	103	0	5	17	44	108	136	0	0	0	0	2	8	326	35	322	242
chr2L	22106862	22107304	-	CG10834	0	0	0	0	0	0	0	0	0	0	0	8	19	0	0	0	0	50	48	22	11	21	10	57	112	12	0	0	74	0	27	32	36	198	190	0	0	0	0	4	7	66	0	208	158
chr2L	15979486	15981455	+	CG10839	0	0	0	44	94	0	0	0	0	0	0	10	26	98	156	0	112	64	0	40	10	39	24	0	307	16	0	0	184	16	12	38	151	162	44	0	0	0	0	30	17	162	69	208	28
chr3R	13631942	13634861	+	CG10841	0	0	0	0	354	0	94	0	0	0	54	38	181	136	283	0	82	330	83	106	50	1041	365	825	627	114	218	0	660	409	469	144	226	475	242	0	148	0	8	24	18	344	344	417	325
chr3R	24901116	24903048	+	CG10845	0	0	0	0	259	0	0	0	0	24	0	39	110	32	82	0	68	220	26	94	43	93	48	204	366	40	0	0	206	108	76	84	414	459	243	0	124	0	0	59	32	158	159	422	75
chr3L	3947891	3948687	+	CG10853	0	0	0	0	90	0	0	0	0	0	0	6	43	0	0	0	0	58	0	34	8	6	6	0	56	19	0	0	133	6	10	12	86	111	90	1	0	0	0	0	2	31	0	46	0
chr2L	13396392	13398664	-	CG10859	94	0	0	0	82	0	0	106	82	2	126	67	214	154	310	130	8	178	38	122	78	264	106	336	351	70	76	0	382	98	86	187	256	938	470	0	0	0	2	163	54	145	134	128	270
chr3L	3653405	3654771	-	CG10862	0	0	0	0	210	0	0	0	136	14	0	28	36	2	0	0	37	74	0	46	30	83	49	0	190	40	0	0	257	219	67	78	174	210	57	0	68	0	0	85	72	670	603	751	220
chr3L	3941008	3942465	-	CG10863	4	0	0	0	380	0	0	0	0	8	0	109	46	96	7	304	2	77	16	100	61	471	343	184	288	39	0	8	132	76	68	93	54	236	178	0	2	0	0	0	4	136	122	220	37
chr3R	18410080	18411631	-	CG10864	0	0	0	0	177	0	0	34	0	0	106	96	119	88	144	0	0	117	0	181	36	229	252	438	232	40	0	0	174	77	151	105	95	470	200	2	0	0	0	6	12	90	151	94	12
chr3L	3936060	3937992	-	CG10866	0	0	0	0	78	90	0	0	76	0	0	46	141	94	194	0	9	150	0	117	142	995	1333	1138	224	32	0	0	209	56	35	97	254	417	294	0	0	0	2	94	8	143	14	108	163
chr2L	1584866	1587155	-	CG10869	0	0	0	0	566	140	0	0	136	0	0	42	74	108	60	0	0	116	54	124	46	86	44	248	459	35	0	0	360	50	122	119	183	308	285	0	0	0	0	80	23	310	264	548	439
chr2L	2189914	2192386	-	CG10874	0	0	0	0	222	0	96	40	68	58	0	62	127	0	139	260	0	213	56	169	90	1489	1975	2584	512	32	66	84	333	80	86	113	373	460	220	0	232	0	0	2	24	146	129	284	58
chr3R	20562486	20564067	-	CG10877	56	0	0	0	84	133	0	0	134	0	0	226	79	200	7	86	102	142	19	159	177	160	138	364	515	81	0	0	330	76	119	134	352	338	194	1	0	0	2	95	12	239	172	280	166
chr3R	20114838	20117139	+	CG10887	0	0	0	0	58	6	0	0	18	0	88	24	51	40	548	0	126	88	22	77	5	113	33	0	530	10	4	0	356	16	13	83	164	109	29	0	0	0	11	8	15	217	104	124	44
chr3R	11557776	11559877	+	CG10898	0	0	0	0	146	0	0	0	0	130	12	231	98	82	163	0	48	134	0	675	389	1595	1759	2995	417	138	0	276	381	378	237	207	601	2111	693	0	138	84	2	56	32	214	221	307	292
chr3R	4359883	4366855	+	CG1090	0	0	0	0	691	294	0	92	282	112	162	263	423	628	765	618	246	334	52	300	172	577	229	280	1433	259	250	344	1254	521	236	366	1370	1455	1359	8	2	68	63	189	123	1111	779	849	1151
chr3R	8030411	8032145	+	CG10903	0	0	0	0	84	0	0	0	116	0	0	169	217	102	71	0	0	130	0	650	345	1403	931	1069	698	73	75	295	448	186	130	90	397	987	625	1	0	0	1	0	28	344	63	17	215
chr2R	23968941	23970073	-	CG10904	0	0	0	0	24	0	0	0	0	0	0	218	281	76	146	0	0	66	0	762	480	1186	697	1296	254	41	106	37	151	34	66	77	482	1729	557	0	2	0	0	12	6	90	0	0	36
chr3L	11793514	11795418	+	CG10907	0	0	0	0	200	0	0	0	0	0	0	108	112	100	260	102	0	108	56	257	178	1304	1144	886	371	4	0	0	262	56	50	79	290	684	164	2	0	0	0	8	20	104	65	12	0
chr3R	12910120	12911292	-	CG10909	0	0	0	0	0	0	0	0	86	0	0	23	48	2	0	0	158	79	0	22	12	10	22	0	242	0	0	0	157	16	6	45	30	44	57	0	0	0	0	38	14	79	134	220	3
chr2R	18020268	18022406	+	CG10910	0	0	0	0	198	0	0	0	0	0	0	19	94	48	322	2	109	446	34	168	110	79	79	104	442	34	0	60	307	104	44	125	185	417	344	0	0	70	0	221	159	184	46	159	282
chr2R	18052550	18054066	-	CG10911	0	0	0	0	263	0	0	0	0	0	0	16	53	0	34	0	0	70	0	25	14	15	20	0	146	0	0	0	94	48	7	64	25	88	216	0	0	0	0	38	10	97	46	108	50
chr2R	18056064	18057065	-	CG10912	0	0	0	0	0	69	0	0	0	68	0	12	28	0	118	0	30	46	0	36	14	44	16	2	205	12	0	0	118	0	18	32	0	33	129	0	0	0	0	20	9	93	103	224	32
chr2R	18158257	18160310	+	CG10914	0	0	0	0	134	0	0	0	148	0	0	134	928	2	334	0	305	75	102	774	497	859	928	1248	475	84	32	0	310	109	115	170	986	1780	507	0	252	0	0	32	10	119	120	295	78
chr2R	18173669	18175725	+	CG10916	0	0	0	0	134	0	0	88	0	0	53	169	127	0	78	0	96	138	0	335	133	911	672	472	269	64	196	0	282	61	152	127	672	656	426	0	0	0	42	46	25	129	130	172	346
chrX	21428614	21429256	-	CG10918	0	0	0	0	0	0	0	0	0	0	0	2	23	0	252	0	0	24	0	8	5	4	12	0	91	1	0	0	64	14	10	19	0	74	78	0	0	0	0	8	0	12	0	0	0
chr3R	7758122	7759677	+	CG10919	0	0	0	0	0	0	0	0	0	302	0	2	60	0	0	0	0	0	0	40	4	27	13	0	189	0	0	0	171	0	6	16	70	206	73	0	0	0	10	36	6	84	0	74	78
chr3R	4266770	4268316	+	CG1092	78	0	0	0	338	0	0	0	0	300	0	30	65	0	534	0	0	96	0	68	56	79	42	56	382	32	0	0	252	64	86	110	408	423	246	0	138	0	0	36	24	150	6	367	12
chrX	7852481	7854244	-	CG10920	25	0	0	0	270	0	0	0	2	0	0	2	99	0	442	0	106	50	0	9	28	37	18	0	192	8	0	0	163	38	20	63	116	112	68	0	52	0	0	4	19	52	108	50	34
chr2R	18613090	18614255	+	CG10927	0	0	0	0	93	0	0	0	0	0	3	155	190	56	158	0	94	54	0	432	361	516	798	683	195	44	0	0	167	0	55	63	226	496	222	0	62	0	0	0	16	118	120	50	128
chr2R	17748935	17750136	+	CG10931	32	0	0	0	306	0	0	0	0	0	0	30	10	94	110	0	16	51	0	46	16	76	13	54	201	26	0	290	119	16	36	45	68	264	187	0	0	0	0	29	6	33	20	144	173
chrX	7887130	7888785	-	CG10932	0	0	0	0	128	0	0	0	0	0	70	152	214	166	0	0	0	100	0	677	485	415	403	352	175	58	0	2	248	265	131	105	318	821	202	0	0	0	0	0	12	40	18	82	129
chr2R	17722339	17723381	+	CG10934	86	0	0	0	102	0	0	0	0	0	0	7	111	24	0	0	96	46	0	89	28	214	24	53	161	14	0	0	178	103	29	42	145	276	101	0	0	0	0	22	15	101	48	228	87
chr2R	17604951	17639138	-	CG10936	322	0	0	0	1818	448	0	96	460	232	190	2462	1269	903	3085	916	1130	2116	324	1423	706	3240	1224	5405	8110	2222	1166	994	10177	6041	2662	1573	2807	4794	3644	10	102	0	74	962	564	10657	4225	12204	6314
chr2R	17394593	17405171	+	CG10939	122	0	0	0	682	88	0	0	162	212	294	1751	725	364	978	458	212	451	158	1072	620	1688	533	812	6364	1403	1922	799	9099	2127	2261	1039	3287	8485	3590	14	2	0	0	164	118	3856	1079	2824	1969
chr3L	12861717	12862920	-	CG10943	0	0	0	0	0	10	0	0	0	66	0	3	11	0	0	0	0	28	0	10	5	27	4	54	137	2	0	0	137	3	6	12	0	94	0	0	0	0	0	20	2	57	14	0	0
chr2L	20385293	20414800	-	CG10947	106	16	6	46	1326	244	22	18	96	516	250	673	823	684	2360	508	709	1521	194	973	460	1216	570	1366	3927	266	78	578	2926	888	620	719	2194	2031	1773	332	2470	246	1340	556	361	2032	852	1776	1376
chr3L	12844254	12850117	-	CG10948	0	0	0	0	698	0	0	0	0	100	104	99	200	110	138	174	578	220	0	282	162	3185	3246	3888	727	155	100	158	753	8	132	156	345	1210	628	0	0	0	0	76	34	418	66	250	242
chr2L	20415173	20416918	-	CG10949	116	0	0	0	90	0	0	0	88	0	61	89	120	0	214	0	182	211	39	213	145	892	1181	1352	469	61	242	0	358	33	53	92	235	559	232	0	0	0	0	22	11	166	81	210	44
chr2R	17195203	17197159	+	CG10950	0	0	0	0	423	6	0	0	0	0	0	33	20	10	108	0	0	80	10	84	6	60	30	60	235	6	4	0	265	0	21	82	280	236	248	0	0	0	0	4	21	246	110	158	112
chr2R	17165084	17166643	-	CG10953	0	0	0	0	58	0	0	0	0	0	0	14	32	3	61	0	44	194	22	34	20	23	28	26	101	22	0	0	116	34	47	55	62	315	95	0	0	0	0	38	20	77	0	196	194
chrX	8132285	8134967	+	CG10958	0	0	0	0	149	0	0	0	0	0	0	203	132	170	2	0	84	116	54	344	264	690	692	1121	301	98	130	249	322	301	322	192	420	1790	619	0	0	0	0	2	16	95	86	260	90
chrX	8148783	8150686	+	CG10959	0	0	0	0	52	0	0	0	0	96	170	47	99	98	104	0	0	58	0	190	144	925	1058	2068	242	16	168	2	115	31	60	110	226	566	191	0	0	0	0	12	4	21	10	4	76
chr3L	12824880	12843106	-	CG10960	120	0	0	0	1670	426	0	0	490	528	0	1426	616	192	1380	300	647	955	80	694	495	2980	1275	1762	4331	854	16	551	3733	1365	702	770	1678	3210	2610	4	72	0	74	258	172	3469	978	2358	2465
chrX	8972908	8974255	-	CG10962	0	0	0	0	0	0	0	0	0	0	0	3	31	0	0	0	0	62	0	22	13	31	0	0	84	20	0	0	116	103	21	24	61	0	55	0	0	0	0	19	14	78	37	72	69
chr3L	12778750	12781097	-	CG10969	54	0	92	0	64	126	0	0	0	2	0	29	155	72	138	0	0	94	0	102	75	150	61	276	331	30	0	0	247	180	82	88	187	216	270	6	104	0	22	74	40	227	68	130	68
chrX	9069599	9071408	-	CG10970	0	0	0	0	10	0	0	0	0	1	0	230	58	0	1	0	0	16	0	16	38	511	349	574	163	44	0	143	272	334	221	50	97	206	166	2	106	0	0	10	9	136	10	204	152
chr3L	12753239	12754774	-	CG10973	0	0	0	0	136	0	0	0	0	0	46	94	219	0	174	96	36	102	0	399	290	1217	879	524	176	20	154	0	159	51	122	70	329	857	288	0	0	0	0	28	12	118	0	56	12
chr3R	5794705	5799994	+	CG10979	2	0	0	0	47	0	0	0	0	118	0	178	639	268	578	92	322	463	0	499	257	4020	4657	5222	756	65	0	2	482	94	175	161	474	1315	672	12	0	0	0	24	39	285	122	307	148
chr3L	12750119	12753402	+	CG10984	0	0	0	0	274	13	0	0	66	52	200	211	753	202	222	2	130	354	34	828	369	3540	2928	2867	895	79	31	89	710	295	233	200	947	3636	1548	0	82	0	0	45	24	394	131	260	52
chrX	13790338	13791111	-	CG10993	0	0	0	0	0	0	0	0	0	0	0	55	11	0	2	0	0	14	0	15	11	30	2	54	80	42	0	0	133	14	41	65	84	132	54	2	0	0	0	18	10	74	150	18	3
chrX	13796389	13797638	-	CG10996	0	0	0	0	37	0	0	0	0	0	0	6	20	11	0	0	0	70	0	22	28	11	8	0	102	24	0	0	135	6	38	18	0	42	78	0	0	0	0	0	6	81	98	114	64
chr3R	5802328	5813258	+	CG11000	195	0	0	0	374	6	0	0	572	0	12	132	329	172	500	140	121	700	58	403	168	353	177	716	1367	192	164	28	1010	220	383	233	894	765	550	0	2	0	8	170	92	568	254	406	546
chr2R	19503068	19504594	+	CG11007	62	0	0	0	50	44	0	0	0	118	0	63	212	42	186	6	28	120	0	333	202	600	538	307	280	42	0	0	438	16	73	81	167	393	296	0	72	140	0	18	8	177	2	78	140
chr2R	19662436	19663738	+	CG11018	0	0	60	0	0	0	0	0	0	0	0	27	94	0	144	0	14	37	0	27	24	451	104	72	160	44	0	0	188	50	62	74	154	136	223	0	0	0	0	14	10	180	156	127	61
chr2L	5746157	5747961	+	CG11029	0	0	0	0	90	0	0	0	0	0	0	96	104	262	174	162	0	265	24	152	43	95	35	14	370	42	0	0	360	169	102	90	312	376	210	0	0	0	0	2	17	222	112	503	350
chr3R	4337755	4339914	+	CG1103	46	0	0	0	152	0	0	0	86	0	0	69	212	14	134	100	156	177	50	537	377	2650	1662	2042	401	73	14	119	455	17	90	135	902	1681	792	0	0	0	0	24	12	180	133	270	207
chr2L	5724656	5762420	+	CG11030	4	30	24	0	2094	574	2	74	496	380	2	919	1100	1082	1162	1638	714	2414	222	1425	466	2315	955	1102	6309	820	266	486	6324	2049	1458	1315	3485	4911	3133	4	458	0	114	490	258	4094	2845	5165	2502
chr2L	5805395	5809063	+	CG11034	0	0	0	154	370	0	0	0	0	150	0	158	236	158	450	278	98	223	46	243	112	732	581	1446	786	412	562	200	902	377	230	258	581	434	404	0	0	0	0	115	37	656	401	651	465
chr3R	8031130	8033009	-	CG11035	0	0	0	0	58	0	0	0	116	0	0	173	101	202	142	86	86	192	0	524	335	1145	1235	1896	413	44	10	188	214	58	77	49	273	829	362	0	94	0	0	12	19	134	12	102	96
chr3L	20960398	20961386	-	CG11037	106	0	0	0	132	2	0	0	82	48	39	17	34	0	67	0	0	83	64	65	15	40	38	0	220	25	0	156	129	12	36	74	99	322	170	0	0	0	0	11	23	456	429	602	621
chr2R	20146118	20146824	+	CG11041	0	0	0	0	10	0	0	0	0	0	154	22	16	0	146	0	14	92	0	6	11	31	25	0	103	10	0	0	50	0	12	24	90	100	105	0	82	0	0	54	13	289	90	251	92
chr2R	20231829	20234927	+	CG11044	0	0	0	0	4	2	0	0	343	86	116	15	75	116	368	64	50	138	0	134	36	79	65	4	376	2	0	266	325	76	47	73	230	180	189	2	46	0	0	38	15	297	138	522	640
chr3R	7064186	7067136	-	CG1105	0	0	0	0	0	0	0	0	126	0	96	133	291	0	92	161	109	138	0	593	309	2016	2101	2667	561	107	168	82	392	49	114	173	718	970	380	0	0	0	0	104	30	317	154	419	270
chr2L	6611011	6617117	+	CG11050	0	0	0	26	540	0	0	18	56	108	2	578	439	18	871	302	119	287	16	699	634	1813	1352	971	2124	871	244	508	1931	331	350	298	1261	1553	970	6	134	0	36	69	82	1364	314	957	870
chr3R	8008249	8009297	-	CG11052	0	0	0	0	62	0	0	0	0	0	2	48	51	9	96	0	0	103	0	28	56	314	23	103	251	12	0	17	297	35	31	58	162	509	180	0	0	0	0	44	7	116	61	62	29
chr2R	7175886	7178290	+	CG11060	2	0	0	0	170	0	0	0	0	78	0	24	139	68	570	0	0	188	0	163	57	57	73	218	484	123	0	106	568	708	198	146	244	590	294	2	0	0	0	60	32	220	378	953	252
chrX	13955236	13956574	+	CG11068	0	0	0	0	0	0	0	0	0	0	0	66	30	0	0	0	0	124	0	83	10	19	26	0	118	10	66	0	116	42	16	20	86	42	58	0	2	0	0	42	20	627	368	575	79
chr3R	24894742	24897613	+	CG11069	0	92	0	0	29	0	90	0	0	38	0	153	120	43	379	120	154	177	2	283	311	2887	2508	3178	1285	831	1013	559	1000	723	360	180	370	649	382	0	2	0	18	82	40	626	140	446	385
chr2L	6658517	6662033	+	CG11070	0	0	0	0	510	0	0	54	0	0	0	156	446	188	714	200	28	532	68	515	387	4035	3891	5633	738	288	114	120	676	978	343	262	822	1559	658	0	329	0	0	24	33	274	221	90	137
chr2R	22091489	22099534	-	CG11073	2	0	0	0	695	90	0	0	192	84	220	381	295	152	320	116	230	437	66	415	202	521	217	250	1638	213	208	178	1635	743	349	398	1405	1717	934	0	0	0	0	170	89	1134	712	1657	931
chr4	1029711	1031757	-	CG11076	0	0	0	0	541	0	0	0	2	0	0	193	954	90	13	0	128	69	58	1063	574	5234	1171	1806	1022	125	52	122	1033	287	236	406	1003	3473	1160	0	90	0	14	33	82	267	134	272	188
chr4	1028675	1029361	-	CG11077	0	0	0	0	136	2	0	0	13	0	0	195	219	0	169	0	122	24	48	568	360	1286	273	800	320	40	0	2	298	138	78	191	609	2981	626	0	0	0	0	26	35	70	2	0	68
chrX	12616316	12621216	+	CG11085	0	0	0	0	205	0	0	0	0	0	0	39	78	0	0	0	50	92	0	170	58	80	29	0	303	24	0	0	218	88	34	97	114	210	246	0	0	0	0	52	35	104	68	83	205
chr3R	24877045	24881478	+	CG11089	86	0	0	0	607	2	0	0	0	110	0	283	314	344	114	2	140	340	74	692	383	3836	4503	5610	820	214	0	244	1090	1579	534	241	608	1110	890	0	106	0	0	106	26	340	206	523	379
chrX	13811684	13812870	+	CG11095	102	0	0	0	55	0	104	0	0	0	0	62	69	38	60	54	0	36	0	251	217	635	461	1846	225	103	0	92	454	421	256	104	309	1012	163	0	1	0	0	21	11	98	8	79	24
chr2R	20236235	20239200	+	CG11099	0	0	0	0	258	0	0	0	0	66	0	43	96	140	238	196	48	156	3	240	35	121	78	280	448	18	35	252	285	18	93	82	306	226	190	0	0	0	0	146	44	308	195	412	367
chrX	13782459	13783381	+	CG11103	0	0	0	0	94	0	0	0	0	122	0	95	179	0	0	0	128	12	54	360	232	434	227	751	139	41	186	114	211	179	102	48	364	1070	346	0	3	0	0	24	4	56	0	50	22
chrX	11202248	11202806	+	CG11106	0	0	0	0	0	0	0	0	0	0	0	13	0	0	80	0	0	0	0	3	2	5	8	0	49	0	0	0	54	72	8	16	0	0	0	0	0	0	0	0	0	29	0	16	24
chr3L	22872200	22873702	+	CG11109	0	0	0	0	207	0	0	0	0	0	120	182	390	108	104	0	104	134	56	1060	558	1937	1180	1987	570	300	538	270	848	854	852	173	582	1585	693	0	0	0	0	81	20	214	84	168	175
chr2R	20641742	20642558	+	CG11110	0	0	0	0	73	0	0	60	0	0	0	163	150	2	136	150	124	101	52	570	380	1004	989	1709	153	44	264	64	148	107	132	106	455	859	385	0	0	0	0	8	4	73	0	120	136
chr2R	7400743	7401482	+	CG11112	0	0	0	0	2	14	0	0	0	37	32	17	16	0	0	0	0	32	0	7	3	60	19	100	60	0	0	0	61	30	32	20	0	261	0	0	0	0	0	18	2	68	1	164	28
chr2R	7401859	7402364	+	CG11113	0	0	0	0	56	0	0	0	0	29	0	34	14	0	118	116	0	0	0	16	12	42	15	0	35	6	0	0	23	34	32	13	0	33	40	0	5	0	0	2	1	64	38	196	73
chrX	11112395	11124726	-	CG11122	0	26	0	0	596	0	0	0	114	164	0	388	1314	198	524	62	503	626	112	1515	813	4294	4228	7881	1621	533	689	166	1822	1383	1007	763	1754	7507	2128	4	158	0	16	30	64	607	162	713	496
chr2R	7440706	7442885	+	CG11123	0	0	0	18	491	0	0	0	28	0	0	106	160	0	84	0	0	163	44	223	200	1738	2364	2497	351	10	0	26	224	131	52	115	175	683	283	0	112	0	0	30	47	186	33	142	262
chr2R	7447473	7449995	+	CG11125	114	0	0	0	146	0	0	0	128	0	0	61	123	0	86	0	10	212	154	293	199	1957	1952	2484	336	80	0	0	298	144	106	147	426	569	334	0	148	0	0	2	38	181	118	132	8
chr2R	7463504	7464987	+	CG11127	0	0	0	0	35	0	0	0	46	0	0	119	99	268	140	274	0	80	0	266	174	1190	1444	1585	238	56	148	1	206	86	104	83	297	596	366	0	100	0	0	2	16	51	62	64	79
chr3R	5253153	5255403	+	CG1113	0	0	0	0	200	0	0	0	0	0	0	71	165	260	0	0	11	303	51	146	43	664	956	1716	450	39	256	94	287	90	113	163	238	667	531	0	0	0	0	8	39	172	9	130	230
chr3L	22898744	22900262	+	CG11131	0	0	0	0	0	0	0	0	18	0	0	45	102	9	216	0	0	47	0	91	21	55	38	0	345	46	218	0	237	8	43	104	138	353	99	0	0	0	0	60	26	176	88	78	228
chrX	13737942	13739177	+	CG11134	0	0	0	0	2	0	0	0	0	52	8	132	101	17	6	0	0	57	0	173	141	419	279	629	147	52	0	30	142	43	76	84	257	392	310	4	0	0	0	14	17	49	52	26	86
chr3L	22867175	22868243	-	CG11137	0	0	0	0	50	0	0	0	0	0	92	92	137	0	0	0	0	147	0	489	221	861	648	1066	216	60	330	56	205	291	176	54	258	590	174	0	0	0	0	24	12	85	21	80	56
chr2R	7459685	7463395	-	CG11141	124	0	0	0	751	192	0	0	168	96	1	251	330	172	248	162	126	253	8	384	347	3292	3716	3652	719	84	176	166	438	148	215	288	767	1633	698	0	134	0	28	100	66	364	289	668	256
chr2R	7427905	7428593	-	CG11145	96	0	0	0	194	0	0	0	34	0	0	153	34	0	0	103	0	49	0	16	9	98	52	124	215	10	0	0	131	31	51	30	119	104	149	0	0	0	0	301	121	456	385	797	747
chr2L	5733675	5741244	-	CG11147	2	0	0	0	388	362	0	74	226	197	0	260	249	118	104	278	124	594	66	244	72	385	204	240	1410	278	0	0	1654	612	294	346	922	1270	1055	2	80	0	108	138	58	1204	810	1184	387
chr2L	5718121	5720899	-	CG11149	0	0	0	0	122	0	0	0	0	128	48	38	103	286	170	0	16	103	64	151	38	135	50	254	426	16	0	0	272	94	85	70	326	56	234	0	0	0	2	28	26	157	86	108	108
chrX	13739744	13741952	+	CG11151	0	0	0	0	83	0	0	0	0	68	128	191	191	36	170	52	0	182	20	981	585	2054	851	1981	719	200	282	74	868	391	304	234	644	2160	581	2	0	0	0	44	33	356	136	327	202
chr4	1126602	1137919	+	CG11155	0	0	0	0	476	0	0	0	172	164	94	120	426	327	495	312	318	354	16	285	140	2947	607	770	1369	130	318	316	1381	228	439	547	1398	2296	1546	8	246	0	172	170	162	625	119	524	334
chrX	13682952	13684616	+	CG11158	0	0	0	0	336	0	0	0	0	0	2	59	131	104	178	0	98	66	20	225	95	925	749	1088	215	94	176	0	204	90	205	114	645	904	570	0	0	0	0	22	10	87	64	222	90
chr2R	20655756	20656609	-	CG11159	0	0	0	0	232	0	0	0	0	0	0	26	35	0	0	130	0	108	0	8	8	46	14	0	130	25	6	0	178	225	78	35	115	77	114	0	0	0	0	16	11	94	46	206	258
chr3R	5219657	5221548	+	CG1116	0	0	0	0	134	80	0	0	0	0	0	102	208	166	210	0	0	254	32	387	252	1110	1450	1892	365	51	0	0	227	60	145	168	695	1219	477	0	0	0	7	52	16	90	146	188	49
chrX	13676894	13677882	+	CG11162	0	0	0	0	0	11	74	0	80	0	0	21	32	0	168	3	69	88	0	68	14	50	29	150	121	12	0	0	72	19	56	66	204	228	154	0	0	0	18	26	8	45	0	211	47
chrX	13668014	13669573	+	CG11164	0	0	0	0	130	0	0	0	0	0	0	79	47	0	110	0	0	30	72	178	80	637	442	415	213	4	0	0	193	72	47	91	123	457	327	0	0	0	0	0	0	54	0	148	30
chr3R	24918106	24922385	+	CG11168	100	0	0	112	292	2	0	0	0	118	80	175	389	184	624	114	92	559	0	1060	620	3277	2974	3674	780	54	0	88	527	26	162	199	962	1456	958	0	54	0	0	50	46	273	110	0	170
chr2R	22177419	22182879	-	CG11170	6	0	0	72	507	26	40	40	76	314	135	2284	1200	456	374	722	586	599	186	2698	1928	4647	1060	2224	4984	2050	3690	1071	4611	3249	1820	876	2873	6504	3431	4	0	0	66	144	193	3709	1270	2403	1572
chrX	13605681	13609529	+	CG11178	0	0	0	0	118	0	0	0	0	258	0	69	256	22	244	180	206	158	0	318	224	1565	1580	2289	359	49	0	0	302	186	137	124	296	554	398	0	0	0	38	48	16	123	334	184	183
chr2R	20620914	20623429	-	CG11180	0	0	0	0	121	0	0	0	0	1	0	138	270	0	392	0	42	229	0	702	425	1997	1731	2341	346	24	0	126	345	117	92	82	177	592	336	0	0	0	1	22	15	127	30	90	28
chr2R	8000490	8002120	-	CG11191	0	0	0	0	170	0	0	0	46	2	0	30	103	98	419	0	349	42	0	83	27	58	31	16	328	28	0	18	289	14	85	75	318	405	243	0	2	0	0	46	23	232	218	213	338
chr2R	20354108	20355067	-	CG11192	0	0	0	0	0	190	0	0	0	0	0	21	43	0	31	11	0	136	0	77	18	23	20	10	152	15	0	0	139	24	53	79	193	302	331	0	0	0	10	24	10	69	172	46	90
chr2R	20304517	20308671	-	CG11200	68	0	0	0	238	96	0	0	306	176	20	284	190	86	250	118	0	106	0	270	125	1110	907	1209	1156	164	198	0	942	132	176	178	797	933	520	0	0	0	0	110	31	616	94	531	437
chr2R	6180926	6181626	-	CG11211	0	0	0	0	12	0	0	0	0	11	14	14	35	0	0	0	10	92	0	11	16	21	16	0	105	6	0	0	74	34	32	59	130	50	94	0	0	0	0	13	23	94	65	158	9
chr3L	22837068	22838170	+	CG11226	0	0	94	0	57	0	0	0	222	142	94	573	90	4	0	82	126	81	4	57	26	129	28	0	693	92	216	0	550	131	92	133	569	611	609	0	0	0	54	20	19	595	433	598	518
chrX	20930972	20933559	-	CG11227	0	0	0	0	0	0	0	0	0	0	0	19	58	0	0	92	0	72	0	28	2	36	16	0	279	18	0	0	163	52	42	36	128	162	92	0	0	0	38	16	16	68	46	228	125
chr2L	6803011	6804372	+	CG11236	0	0	0	24	30	0	0	0	0	66	2	13	62	0	31	0	8	89	0	41	15	68	48	0	133	32	0	2	164	22	43	46	138	80	165	0	0	0	14	92	16	181	137	178	109
chr3R	4965445	4968485	+	CG1124	0	0	0	0	290	0	0	0	0	0	0	304	94	198	206	0	380	162	8	107	41	141	59	114	674	38	0	0	518	192	119	155	302	421	425	0	0	0	0	68	30	463	358	668	406
chr3L	22732013	22738420	-	CG11241	144	0	2	72	728	0	0	0	306	70	158	119	267	168	438	312	278	395	0	260	114	1515	741	726	1015	187	0	290	1011	348	346	265	1195	1038	998	6	200	0	28	88	63	683	348	703	350
chr3L	21724326	21728806	-	CG11247	0	62	0	0	622	0	0	0	86	0	4	186	466	326	251	210	128	305	68	1044	568	2070	1816	1961	1199	138	0	142	884	106	159	327	1623	2745	987	0	0	0	0	72	35	704	198	740	392
chr3L	21680050	21683231	+	CG11248	0	0	130	0	152	0	0	0	26	2	2	100	172	0	196	74	132	176	0	142	180	2519	2400	3170	601	107	68	18	640	729	280	115	488	412	184	0	0	0	0	8	12	195	23	166	190
chr3L	21672139	21674518	+	CG11249	2	0	0	0	152	72	0	0	0	159	0	38	156	0	64	0	190	279	88	148	56	944	791	1701	367	106	404	178	482	742	327	147	256	583	515	0	0	2	8	53	26	206	68	451	231
chr3L	13088581	13089969	-	CG11251	0	0	0	0	162	0	0	0	0	0	0	36	48	122	130	0	0	59	56	134	44	33	42	124	278	45	0	21	118	60	26	75	210	300	177	0	0	0	0	40	35	328	365	770	407
chr2R	19390128	19391900	+	CG11257	0	0	0	0	552	42	0	0	160	0	0	62	88	10	0	40	79	0	52	385	173	1092	726	353	404	57	0	0	349	121	107	105	378	514	390	0	0	0	0	14	21	173	200	201	112
chr3L	12995135	12997418	+	CG11262	136	64	0	0	11	0	0	0	134	43	2	30	88	196	198	184	118	252	0	130	49	53	55	186	266	12	134	118	295	42	24	76	48	348	100	0	0	0	2	17	20	160	68	246	51
chr3L	13006817	13007881	+	CG11263	0	0	0	0	0	0	0	0	0	0	51	50	34	20	0	0	0	126	20	33	20	70	31	0	189	6	0	1	237	39	29	52	148	9	155	0	0	0	0	0	17	58	28	58	0
chr3L	13016050	13016903	+	CG11267	0	0	0	0	197	30	0	0	0	18	0	117	301	0	0	0	0	60	0	445	283	999	500	587	405	49	214	0	227	0	50	107	210	1168	415	0	0	0	0	22	13	82	0	94	29
chr2R	22138895	22139295	+	CG11269	0	2	0	0	95	0	0	0	0	0	0	45	7	26	0	0	0	26	0	39	29	13	5	158	157	40	0	0	154	64	18	52	91	137	74	0	0	0	0	25	13	281	148	246	248
chr2R	22179695	22182642	+	CG11275	0	0	0	72	130	24	34	0	0	181	0	1068	482	344	216	402	161	353	90	1411	1089	1060	502	655	1273	605	1047	444	1076	989	529	288	524	1610	860	0	0	0	2	36	74	1073	538	926	474
chr3L	13046977	13048919	+	CG11279	0	0	0	0	0	0	0	0	0	0	62	72	74	74	256	132	101	62	0	245	109	1328	674	936	244	26	0	106	279	98	66	44	233	435	202	0	2	0	0	40	20	241	15	316	5
chr3R	7770860	7771756	-	CG11286	0	0	0	0	152	0	0	0	30	0	0	1	21	0	34	0	0	13	0	24	2	42	5	0	58	0	0	0	75	0	15	24	0	116	0	0	0	0	0	45	4	36	34	98	0
chr3R	4811444	4816025	+	CG1129	0	0	0	24	90	2	0	0	262	0	0	120	293	2	397	166	170	228	0	541	334	2631	2594	2130	1193	137	0	97	1093	124	320	206	811	1807	923	0	158	0	24	98	75	618	180	376	321
chr2R	22211371	22212704	+	CG11291	0	0	0	0	70	0	0	0	0	0	0	6	79	112	0	4	0	0	0	91	6	97	12	8	273	20	2	8	452	88	56	30	38	122	104	0	4	0	0	0	10	167	102	174	61
chrX	8691820	8693620	-	CG11294	0	0	0	0	0	0	0	0	8	0	0	32	18	0	80	0	0	47	0	60	10	367	410	1220	148	16	0	0	82	0	46	35	234	292	206	0	0	0	36	6	6	32	13	48	2
chr2R	22348307	22348875	+	CG11298	0	0	0	0	0	0	0	0	0	0	0	16	8	0	54	8	0	24	0	10	8	22	8	0	52	3	0	23	102	27	24	25	59	36	102	0	0	0	5	4	2	56	2	88	1
chr2R	23751915	23752495	+	CG11300	0	0	0	0	0	0	0	0	0	0	0	25	60	0	78	61	0	94	0	29	37	33	21	0	160	0	0	7	62	45	59	41	66	50	58	2	0	0	0	30	3	27	86	51	11
chr3L	21617623	21619873	+	CG11307	0	0	0	0	490	2	0	0	0	0	0	63	72	2	110	0	0	55	0	261	120	1653	1870	2373	391	16	0	0	210	28	76	90	380	492	222	0	0	0	0	52	6	125	140	108	116
chr3L	21301785	21304658	-	CG11309	0	68	0	0	77	1	0	0	0	94	0	276	148	0	517	0	239	282	32	368	174	1505	716	378	676	38	0	0	559	91	113	145	652	839	390	2	148	0	38	40	27	313	54	116	99
chr3R	30729837	30731165	-	CG11313	60	0	0	0	271	68	0	64	0	0	0	20	48	210	2	320	2	103	0	54	34	83	40	0	259	4	0	0	174	82	30	60	123	134	189	0	0	0	0	155	72	247	314	404	275
chr3R	31090712	31097321	-	CG11317	0	0	0	0	458	2	0	0	32	2	98	52	102	88	104	0	0	188	0	208	37	109	59	88	666	32	0	0	561	36	86	97	91	126	148	0	0	0	0	86	58	401	109	170	200
chr3R	31106362	31109191	-	CG11318	0	0	0	0	341	0	0	0	72	156	104	30	109	112	267	0	98	193	0	201	26	96	91	8	448	46	0	0	366	60	84	189	310	264	335	0	0	0	0	89	34	323	261	297	112
chr2L	6568400	6601068	-	CG11319	136	88	2	0	903	198	0	0	310	230	68	277	787	655	1958	2	758	1429	126	852	236	674	409	696	3469	297	288	118	2627	688	473	645	1404	1353	1495	2	216	0	24	508	229	1685	638	1396	1391
chr2L	6757864	6759628	-	CG11322	16	0	0	0	39	0	34	0	98	0	0	38	73	32	248	0	66	184	0	80	23	69	40	288	368	76	155	0	421	375	130	165	381	213	210	0	0	0	0	45	21	216	124	462	186
chr2L	6684842	6686712	-	CG11327	0	0	0	0	2	0	0	0	0	94	0	31	43	189	184	172	92	167	0	26	43	599	270	423	298	30	0	0	386	257	189	60	155	70	149	2	0	0	0	44	21	152	66	226	115
chr3R	31463301	31464134	+	CG11333	0	0	0	0	0	162	0	0	21	0	60	27	77	0	0	4	0	61	0	77	35	64	38	0	178	13	0	6	139	6	12	56	149	221	25	1	0	0	0	15	14	70	153	154	73
chr3R	31459822	31463037	-	CG11334	0	0	0	0	231	0	134	0	249	214	0	124	183	98	78	89	4	325	18	677	395	1430	2198	2175	817	68	87	3	478	163	215	220	573	1485	678	0	68	0	48	2	32	388	183	319	225
chr3L	4366494	4367458	-	CG11342	0	0	0	0	5	0	0	0	0	0	0	62	56	0	0	0	0	59	0	166	169	210	148	3	150	15	0	0	113	14	19	43	239	293	252	0	0	0	0	22	7	71	156	46	0
chr3L	4457177	4458163	-	CG11345	1	0	0	0	41	0	0	0	0	0	0	17	37	200	222	0	55	84	0	18	6	15	26	158	212	10	62	0	94	10	30	45	107	197	227	0	0	0	0	18	12	59	53	116	74
chr3L	4473068	4475095	+	CG11349	70	0	0	0	348	0	0	0	0	0	0	37	72	0	366	132	38	61	52	138	20	46	19	106	319	48	0	0	172	0	32	79	130	104	55	0	8	0	0	30	13	111	61	254	280
chr3L	4482809	4484370	+	CG11350	154	128	0	2	317	340	0	0	52	152	0	68	64	0	84	0	198	382	0	198	48	44	94	138	275	89	0	116	179	131	72	207	1080	343	637	0	120	0	42	83	28	166	647	467	660
chr3L	4533170	4539270	+	CG11353	0	1	0	0	150	10	0	0	164	166	2	473	251	224	190	340	184	539	74	474	171	1258	1167	1874	1608	365	187	0	1565	709	364	322	603	956	876	0	0	0	0	100	73	880	543	1687	828
chrX	12102944	12103840	-	CG11356	100	0	0	0	1	2	0	0	0	0	0	4	25	0	18	0	0	12	0	25	4	14	2	0	123	0	0	112	50	36	10	18	125	113	72	0	0	0	0	4	12	19	0	0	5
chr3L	4542051	4553457	+	CG11357	78	0	0	2	1458	0	0	0	138	211	104	1224	918	320	730	156	602	1024	28	1448	783	1167	468	337	4590	782	404	554	4986	2105	993	859	2509	5344	2562	0	258	0	0	190	98	2694	810	2129	1819
chr3L	4046596	4059660	+	CG1136	86	10	0	0	426	90	0	0	400	344	264	886	455	332	980	130	4	740	110	367	152	585	188	752	2641	388	384	208	2336	330	372	501	1114	2084	1311	0	136	0	0	147	100	1795	741	2190	920
chr4	671142	690650	+	CG11360	38	0	0	4	900	8	34	0	254	396	1000	297	969	250	912	250	292	919	146	970	950	13586	5170	7037	1575	436	486	78	2158	1056	1297	684	1265	2967	1611	589	4592	424	1544	1592	1177	595	114	700	605
chr2R	22562307	22563131	+	CG11362	0	0	0	0	94	0	0	80	0	0	0	10	27	2	0	0	9	8	0	4	3	321	57	29	169	16	0	0	315	55	72	2	31	8	93	0	0	0	0	0	4	84	0	88	1
chr3L	22728111	22733446	+	CG11367	0	0	2	0	976	0	82	0	84	74	158	266	298	238	209	329	340	563	42	1146	674	1030	477	401	1333	164	0	706	963	316	287	323	862	1728	1333	6	194	0	62	107	71	620	640	944	633
chrX	7452209	7452643	+	CG11368	0	0	0	0	0	0	0	0	0	0	0	3	16	0	33	80	0	2	0	0	0	5	7	0	23	0	0	0	37	20	4	6	50	0	2	0	0	0	0	14	8	31	0	0	0
chrX	7574290	7576767	+	CG11369	0	0	0	0	0	0	0	0	0	2	0	11	44	0	112	0	0	76	0	13	8	59	44	0	290	2	0	184	171	58	17	54	121	110	41	0	0	0	0	174	59	488	144	590	388
chr3R	6558618	6560351	-	CG1137	0	0	0	0	1	0	0	0	0	0	0	21	25	128	241	0	0	51	0	14	5	24	9	0	261	8	0	2	185	0	11	25	31	58	52	0	0	0	0	0	14	70	0	30	20
chr3L	22712155	22713660	+	CG11370	8	0	0	0	90	0	0	0	302	0	176	32	70	26	254	0	443	264	0	109	43	174	140	130	210	41	0	94	179	26	87	90	104	419	197	0	0	0	0	82	17	100	94	224	155
chr3R	5960294	5960987	-	CG11373	0	0	0	0	6	0	0	0	0	25	0	2	20	0	2	67	0	4	0	0	0	15	4	0	152	0	0	40	71	0	14	12	46	2	94	0	0	0	0	0	4	45	0	20	32
chr2L	76348	77783	+	CG11374	0	0	0	0	246	2	0	0	0	0	0	44	29	0	22	0	0	19	0	55	32	278	175	340	183	18	0	0	209	102	98	31	229	344	304	8	0	0	0	12	2	191	96	276	13
chr2L	102380	104142	+	CG11377	48	0	0	0	497	0	0	0	2	0	0	179	260	140	124	226	36	250	62	558	337	1530	1464	2704	327	98	0	94	229	132	180	88	683	821	316	0	0	0	0	44	10	160	60	132	106
chrX	1170828	1173797	+	CG11378	92	0	0	0	148	0	0	0	0	0	88	22	62	0	20	0	0	80	0	70	32	55	42	0	283	29	0	0	458	108	57	70	311	148	40	0	0	0	51	20	26	183	76	282	144
chrX	1180165	1181551	+	CG11379	0	0	0	0	23	0	0	0	0	0	0	9	31	0	24	0	0	27	0	48	18	28	17	2	210	20	92	0	180	26	29	68	110	134	85	0	0	0	0	0	3	191	190	130	131
chr3R	6596625	6598022	-	CG1138	0	0	0	0	0	0	0	0	0	6	142	10	37	0	186	112	29	32	0	10	10	20	18	0	164	18	0	0	112	0	13	24	12	18	62	0	0	0	0	38	8	75	25	42	64
chrX	1191308	1196660	+	CG11380	0	0	0	0	121	0	0	102	0	220	0	32	134	94	0	0	52	104	58	144	34	141	65	62	667	131	168	68	705	296	99	136	364	304	296	0	0	70	14	46	20	389	194	278	139
chrX	1203777	1205433	+	CG11381	0	0	0	0	31	0	0	0	0	0	0	46	40	0	0	0	0	48	0	66	20	31	20	0	163	54	0	0	253	181	61	76	34	224	45	2	0	0	6	0	16	162	174	102	108
chrX	1209970	1211853	+	CG11382	98	0	0	0	250	0	0	0	10	36	0	38	45	0	100	304	0	94	0	133	63	103	40	0	249	26	0	6	193	160	67	97	240	463	153	2	0	0	0	48	43	104	170	194	134
chrX	1173877	1176035	-	CG11384	26	0	0	0	116	0	110	0	0	0	0	15	70	2	136	0	0	144	62	70	7	42	34	60	237	20	0	74	264	40	20	106	186	319	98	0	0	0	8	73	24	89	18	332	164
chr3L	1971638	1974285	+	CG1139	0	0	0	0	30	170	0	0	730	0	0	55	66	57	0	137	18	145	0	72	22	129	55	130	469	35	22	72	449	11	68	109	298	262	239	0	74	0	0	22	21	188	102	510	219
chr3R	19778750	19780727	+	CG11391	0	0	0	0	2	0	0	0	94	100	0	30	78	256	6	0	77	126	0	128	24	44	44	104	358	54	0	58	257	25	42	68	76	152	152	0	0	0	0	50	20	196	38	304	338
chr3L	20786340	20788137	-	CG11396	0	0	0	0	0	0	0	0	122	0	0	127	178	41	234	323	0	131	0	358	226	1233	1571	2024	372	62	97	0	262	85	72	65	430	909	376	0	114	0	0	18	19	86	66	98	0
chrX	1211989	1215156	-	CG11398	30	0	0	0	82	0	0	0	172	0	0	100	63	0	0	232	0	108	44	226	151	1007	962	1654	417	120	17	332	551	721	215	126	276	765	299	2	0	0	0	0	14	118	44	140	187
chr3L	20780350	20786197	-	CG11399	110	0	0	20	662	22	0	0	114	498	830	461	660	121	271	0	402	373	62	916	486	6257	4867	5613	2430	380	834	280	2209	774	637	370	1362	2800	1162	0	0	0	56	68	71	883	102	812	394
chr2R	17134129	17135345	+	CG11400	0	0	0	0	123	0	0	0	76	118	82	50	48	0	69	0	0	56	0	36	17	47	41	0	282	41	206	0	176	37	57	66	19	240	210	0	0	0	10	0	14	186	73	152	34
chrX	1236873	1239884	-	CG11403	0	0	0	0	232	0	0	0	0	0	100	279	214	0	263	183	86	132	0	710	371	1040	1555	3461	506	96	0	0	394	343	172	142	407	918	381	0	0	0	0	94	10	109	146	172	114
chr3L	22548437	22549342	+	CG11404	0	0	0	0	14	1	0	200	0	0	0	13	83	0	37	0	100	9	40	66	3	19	19	0	174	8	0	154	131	0	12	63	228	43	125	0	0	0	0	16	2	86	26	205	20
chr2R	24202091	24208203	-	CG11406	90	0	0	0	258	190	0	0	0	98	0	78	215	72	162	0	202	304	96	232	68	791	490	805	902	61	248	0	654	54	144	172	521	470	283	0	0	0	0	90	48	339	261	622	461
chr3R	19781246	19783145	+	CG11407	0	0	0	0	84	0	86	0	70	12	0	39	116	108	2	0	0	166	0	77	22	64	51	0	338	23	0	2	330	56	59	143	284	352	216	0	0	0	0	107	26	308	161	716	19
chrX	1329518	1341587	-	CG11409	118	0	18	0	746	98	0	0	232	102	80	672	298	74	356	380	150	490	0	340	252	594	414	966	1761	474	614	12	1257	834	352	592	1049	1645	937	6	0	0	2	220	92	800	726	1212	1030
chr2R	24536190	24536791	+	CG11413	0	0	0	0	58	0	0	0	0	0	100	18	26	0	56	170	1	83	0	31	4	33	33	78	61	48	0	0	61	0	51	22	122	3	87	0	0	0	2	35	17	30	48	45	98
chr2R	24561607	24565058	+	CG11414	0	2	0	0	86	108	0	0	64	0	2	181	387	84	374	0	76	420	0	546	295	2976	4456	6488	538	103	166	151	653	330	216	148	406	805	474	0	362	0	4	2	39	152	198	278	106
chrX	1354014	1356473	+	CG11417	0	0	0	0	142	0	0	0	0	0	0	158	308	150	326	440	0	137	0	635	382	780	995	1263	273	18	0	0	234	25	52	131	374	719	436	0	0	0	0	2	15	72	96	62	86
chr3R	7472458	7473781	-	CG1142	0	0	0	0	73	0	0	0	0	108	0	179	206	290	484	0	0	102	96	568	294	425	367	393	552	35	0	126	312	0	68	115	743	1070	361	0	0	0	0	77	14	186	166	211	2
chr3L	22474795	22475792	+	CG11425	20	34	0	0	84	0	0	0	0	74	0	20	62	0	0	32	0	105	36	45	22	31	37	0	213	12	0	0	132	0	17	52	186	460	252	0	134	0	0	104	10	90	191	166	122
chr3L	22470556	22473509	+	CG11426	0	86	0	0	239	0	0	0	0	50	50	67	121	128	336	0	156	169	0	167	44	104	78	282	826	55	0	198	503	76	114	176	792	698	341	0	0	0	26	64	39	467	183	344	334
chr3L	2645368	2647192	+	CG1143	0	0	0	0	232	0	0	0	130	30	157	34	132	102	34	0	17	152	0	118	47	192	61	46	350	73	116	168	439	224	215	110	246	263	85	0	0	12	0	8	33	121	68	492	232
chrX	4549883	4551878	-	CG11436	0	0	0	0	4	0	0	0	0	0	0	312	436	0	82	17	0	120	0	899	575	1213	1250	2845	217	42	223	2	241	118	85	130	301	891	443	0	0	0	0	0	18	109	24	96	0
chr3L	22468862	22469853	+	CG11437	0	0	210	0	202	8	116	0	138	0	154	64	52	285	54	92	90	74	16	96	24	53	36	0	321	21	0	0	142	0	28	81	182	79	162	0	156	0	0	22	13	170	197	209	111
chr3L	22465619	22468076	+	CG11438	0	94	0	0	356	2	0	0	110	44	300	671	436	0	138	80	254	470	152	403	340	558	133	60	4255	552	746	142	2998	869	362	472	2009	1743	1503	2	4	0	0	88	92	2276	808	1548	1221
chrX	4553117	4554398	-	CG11444	0	0	0	0	153	0	0	0	0	0	0	98	529	2	12	0	114	78	50	486	226	1012	258	853	335	88	0	104	323	100	100	94	384	870	340	2	0	0	0	22	24	358	92	286	124
chr3R	19861610	19862600	+	CG11447	100	0	0	0	0	0	0	0	0	0	0	91	223	0	77	0	0	46	0	430	333	421	337	728	202	18	0	5	183	18	63	66	266	1402	460	0	0	0	0	18	3	77	58	17	0
chr3L	22454373	22455989	+	CG11449	49	0	0	0	22	0	0	0	0	98	0	22	72	18	1	0	44	42	0	67	16	63	32	118	317	33	0	0	190	3	37	81	512	280	400	0	0	0	0	50	24	206	52	381	243
chr3R	19783522	19785519	+	CG11453	0	0	0	0	408	0	98	0	0	0	0	33	102	192	66	186	206	121	32	129	27	71	22	60	360	134	160	104	408	48	50	102	430	243	193	0	0	0	2	20	20	229	115	423	326
chr2L	143323	144227	+	CG11454	8	0	0	0	123	0	0	0	0	54	0	109	167	6	150	169	2	86	17	434	294	524	254	677	344	100	38	2	347	52	99	111	400	777	524	0	2	0	0	28	12	147	112	191	45
chr3L	20841987	20844340	+	CG11456	0	0	0	0	171	0	0	0	78	0	0	42	92	0	150	224	0	98	0	308	147	1826	1577	1650	377	26	0	274	603	165	118	85	223	732	324	0	0	0	0	46	10	80	80	92	114
chr3L	20905795	20906331	+	CG11458	0	0	0	2	0	0	0	0	0	0	0	3	20	0	71	146	0	53	0	6	6	6	12	0	86	0	0	0	91	0	5	16	59	21	12	0	0	0	0	0	4	49	35	206	10
chr3R	6025826	6027238	-	CG11459	0	0	0	0	292	0	0	0	0	0	0	21	88	70	8	0	0	119	50	94	32	54	35	0	349	24	0	0	206	80	51	94	188	301	244	0	172	0	2	47	34	153	52	573	508
chr3L	2488804	2492613	+	CG1146	86	0	0	0	200	2	0	42	96	170	169	350	322	250	12	0	158	399	64	1019	579	753	97	450	2797	987	1160	743	3540	2177	967	349	861	1474	716	0	2	0	0	16	61	1962	248	900	1125
chr3R	29588993	29589762	-	CG11470	0	0	0	0	103	0	0	0	146	0	0	19	17	0	2	154	0	10	0	48	17	43	31	0	112	4	0	0	70	0	22	43	197	152	124	0	130	0	0	64	56	182	156	621	104
chr2R	22071234	22073443	-	CG11474	0	0	0	0	12	0	0	0	28	110	94	93	200	288	270	0	0	295	5	514	404	2163	1926	2897	403	41	0	0	495	74	63	117	443	598	280	0	0	0	20	50	13	156	49	214	72
chr2R	22069725	22071286	-	CG11475	0	0	0	0	281	0	0	0	102	42	0	51	68	0	0	0	76	155	0	44	14	1540	1368	2293	191	57	0	0	288	77	50	65	120	397	207	0	0	0	0	0	2	109	100	316	112
chr3R	30153022	30160473	-	CG11498	0	124	0	0	170	6	0	10	270	101	2	455	407	154	766	0	197	499	96	450	127	426	171	444	1661	390	562	84	1406	821	457	414	1129	1590	1086	2	0	0	2	140	74	1376	937	1361	1117
chr3R	29997900	29999755	+	CG11504	56	60	0	0	83	6	0	0	214	0	0	136	503	110	208	0	0	72	0	529	442	1621	1869	2509	353	52	0	0	291	160	83	178	682	1496	600	0	0	0	0	26	14	92	150	165	178
chr3L	22265806	22266679	-	CG11523	67	98	0	0	182	0	0	0	0	0	0	79	155	7	302	160	1	66	0	567	389	824	361	1371	323	107	0	0	459	162	122	174	564	1437	495	0	0	0	10	0	24	137	52	88	76
chr3L	12197791	12199030	+	CG11529	30	0	0	90	119	42	0	0	0	0	68	34	74	0	281	0	98	170	0	65	54	148	61	0	213	40	0	0	303	102	90	125	396	320	267	2	2	0	0	1	14	129	120	245	167
chr3L	3128034	3143457	-	CG11537	126	30	0	0	702	0	0	0	227	384	10	366	811	72	1114	458	90	790	214	985	672	2928	3106	3217	1774	210	672	26	1513	552	698	693	1544	3700	2307	0	116	0	4	174	98	1065	714	1488	836
chr3R	31615284	31616160	-	CG11539	0	0	0	0	176	0	0	0	0	72	106	66	139	0	284	108	64	42	0	634	393	1116	593	611	183	20	0	0	151	70	105	92	270	876	289	4	0	0	0	7	1	106	5	67	0
chr3R	31678147	31679880	-	CG11550	86	0	2	0	164	0	0	0	0	104	0	269	106	86	6	158	0	209	1	143	96	567	348	523	374	29	0	0	280	57	60	132	344	309	276	0	0	0	0	22	13	315	225	667	195
chr2L	273836	274766	+	CG11555	0	0	0	2	78	0	0	0	196	0	0	53	270	0	0	138	8	2	0	497	291	835	306	692	167	39	0	108	120	28	31	46	104	468	236	0	0	0	30	0	5	99	42	15	33
chr3L	12120019	12121185	+	CG11560	156	0	0	0	258	0	0	0	104	0	0	123	316	72	286	0	98	54	0	335	372	1920	1369	2384	248	42	0	0	278	132	210	100	520	1321	487	0	0	0	0	8	16	126	100	154	71
chr2L	292419	293222	+	CG11562	8	0	0	0	161	110	0	0	107	108	0	109	135	9	0	0	132	72	0	471	341	805	434	775	223	30	0	282	155	56	121	64	340	614	236	0	0	0	0	0	5	103	246	163	214
chr3R	31737035	31737999	+	CG11563	0	0	0	0	6	0	0	0	0	114	0	58	282	125	0	170	0	38	46	430	280	1386	600	640	208	13	0	74	412	234	152	54	271	578	117	0	0	0	0	28	14	117	28	23	52
chrX	21093844	21111417	+	CG11566	0	54	0	0	594	76	0	0	0	74	85	178	276	232	702	44	126	305	18	420	124	392	161	104	1600	86	0	0	1462	374	220	344	884	707	550	8	2	0	32	162	72	741	636	478	783
chr3L	11956708	11957769	-	CG11570	58	0	0	0	126	14	0	0	94	0	66	13	50	0	31	0	0	161	0	42	28	31	26	0	183	18	0	0	155	55	70	62	36	102	43	0	0	0	38	25	16	101	86	240	50
chrX	14176923	14178456	+	CG11581	0	0	0	0	102	0	0	0	0	0	0	13	56	0	4	0	0	138	0	20	6	25	10	67	245	0	0	0	106	18	26	51	144	42	166	0	0	0	0	69	15	86	38	220	18
chr3L	4281504	4282817	-	CG11583	0	0	0	0	104	0	0	0	18	0	0	77	223	106	426	2	70	28	0	254	127	919	1021	1409	139	46	0	66	99	0	41	47	77	258	107	0	0	0	0	24	0	89	0	57	0
chrX	14181028	14183315	+	CG11584	0	4	0	0	114	0	0	0	72	50	94	32	158	2	80	0	284	141	20	153	127	40	39	0	273	6	0	0	159	26	57	137	486	698	285	2	6	0	74	116	96	150	346	264	337
chrX	14189516	14190755	+	CG11585	0	0	0	0	154	0	4	0	0	0	0	20	55	110	98	132	58	104	128	67	26	29	38	2	101	21	0	0	87	7	18	76	89	250	153	0	0	0	0	20	23	88	132	456	221
chr3L	4261297	4262470	-	CG11586	0	0	0	0	103	0	0	0	2	50	0	68	60	126	0	174	4	176	0	106	102	595	1031	1053	171	15	0	136	198	46	47	41	192	373	285	0	0	0	0	32	9	66	12	150	0
chr3L	11921513	11922599	+	CG11588	0	0	0	0	0	0	0	0	116	0	37	16	32	0	37	48	0	75	0	4	10	87	63	0	119	10	0	0	146	20	13	30	0	43	49	0	0	0	0	428	179	129	77	78	106
chrX	14200178	14200907	+	CG11590	0	0	0	0	3	0	0	0	0	2	0	12	64	0	1	0	0	20	0	73	79	173	50	58	199	48	0	0	203	24	40	42	162	384	30	0	110	0	64	10	0	110	52	0	0
chr3L	4037523	4040482	-	CG11593	0	0	0	84	350	19	0	0	0	0	42	92	323	70	280	0	0	243	11	559	256	2165	2909	2142	463	18	0	0	412	92	90	100	623	1473	600	0	0	0	0	123	13	199	56	208	65
chr3L	4022700	4026011	-	CG11594	0	0	0	40	68	68	0	0	0	0	0	48	55	40	353	116	0	201	0	108	7	859	1027	589	407	11	0	0	434	28	66	114	379	140	199	0	130	0	14	44	29	271	146	236	4
chrX	1927683	1930517	+	CG11596	0	0	0	0	0	0	0	0	0	0	0	108	161	0	244	22	5	133	0	321	290	1518	1183	1745	331	76	0	52	348	180	139	136	384	1102	492	0	0	0	0	4	16	183	170	84	128
chr3L	11820338	11822275	-	CG11597	0	0	0	0	4	34	0	0	0	0	0	230	227	123	20	0	5	113	0	499	319	620	273	739	716	73	168	6	540	140	164	123	598	1156	584	0	144	0	0	38	29	252	62	61	52
chr3R	12634917	12636283	+	CG11598	0	0	0	0	156	0	0	0	190	0	0	21	50	0	295	82	0	51	0	96	27	234	103	0	161	6	0	57	165	76	56	53	219	366	167	0	172	0	0	10	27	121	66	185	131
chr3R	12636540	12637976	+	CG11600	0	0	0	0	240	0	0	0	0	0	0	27	43	0	9	159	0	110	0	22	16	99	53	15	224	32	0	20	167	67	28	56	60	189	301	0	0	0	55	34	4	104	2	122	63
chr2L	281670	283269	-	CG11601	0	0	0	0	0	28	0	0	78	285	108	102	113	0	314	0	74	163	0	324	178	1403	689	1354	395	46	0	16	336	104	159	114	514	731	329	0	0	0	0	0	8	148	40	128	10
chr3R	12638481	12640033	+	CG11608	0	0	0	0	190	16	0	0	0	63	0	31	46	34	0	0	0	253	0	62	14	82	61	36	346	20	0	0	140	86	60	44	204	130	182	1	0	0	34	50	18	194	250	204	217
chr3R	5355092	5356748	+	CG1161	0	0	0	0	292	0	0	0	0	17	0	125	298	62	258	0	2	44	0	411	333	1847	1753	2388	297	46	0	21	308	62	93	88	396	1345	564	0	0	0	34	48	19	144	35	106	106
chr2L	204743	207297	-	CG11617	0	0	80	0	20	0	0	0	38	0	0	65	150	88	132	102	33	122	0	80	67	1465	541	1011	507	95	248	0	1061	448	365	140	350	519	334	2	0	0	0	10	34	280	126	176	172
chr3L	18985905	18988323	-	CG11619	82	152	0	0	368	0	0	0	0	0	0	301	123	140	110	70	128	211	20	205	105	209	71	82	743	224	0	6	618	180	182	171	303	934	486	2	0	0	0	130	54	869	328	970	592
chr3R	19409175	19411265	+	CG11626	0	0	0	0	27	0	0	0	2	32	0	14	35	120	82	0	56	54	0	51	16	82	34	162	323	29	0	2	249	29	70	60	164	130	88	0	0	0	0	10	15	140	87	263	321
chr2L	21896666	21898289	-	CG11629	36	0	0	0	86	116	0	0	99	0	12	58	74	0	106	90	0	100	0	172	18	140	99	144	335	64	0	0	252	97	34	99	126	409	166	0	2	0	26	425	238	733	352	1465	574
chr2L	21782046	21784065	-	CG11630	44	0	54	0	176	0	0	0	0	10	85	60	56	42	224	0	0	140	6	137	32	148	127	6	351	30	2	140	293	100	85	143	198	499	362	0	0	0	0	392	195	603	364	889	372
chr2L	21916300	21920324	+	CG11634	134	0	0	0	35	0	0	0	48	0	0	49	105	228	236	0	0	252	0	148	26	185	110	506	696	96	0	0	521	34	62	106	364	296	347	0	0	0	0	535	171	621	489	1382	246
chr2R	8358538	8359472	+	CG11635	0	0	3	0	184	43	0	0	0	0	0	16	56	25	120	0	1	99	0	83	28	38	25	74	191	28	0	0	218	146	53	50	186	56	125	0	0	0	0	16	21	207	251	146	165
chrX	1013984	1026703	-	CG11638	54	0	0	0	318	22	122	0	76	280	206	67	293	126	640	114	0	246	61	258	164	340	157	304	984	154	192	113	1057	216	448	249	446	578	374	6	0	0	0	256	89	452	124	446	298
chrX	15453471	15455551	+	CG11655	0	46	0	0	0	58	0	0	0	133	159	135	41	156	280	140	0	72	56	157	189	777	514	530	225	27	0	54	271	42	40	126	411	660	285	0	120	0	40	4	12	71	61	203	131
chr3R	13009895	13011086	+	CG11656	94	0	0	0	129	23	0	0	78	0	22	141	342	130	148	82	0	81	0	520	343	1045	198	776	424	210	169	44	373	161	267	120	721	1559	845	0	0	0	0	98	25	207	91	202	362
chr3L	11699496	11708553	-	CG11658	0	0	0	90	366	2	0	0	40	218	0	297	447	164	838	288	650	447	107	250	213	1240	234	266	2105	329	298	432	1533	657	404	286	953	1220	871	0	74	0	23	190	50	1111	595	1246	658
chr3R	19775459	19777280	-	CG11659	0	0	0	0	284	0	0	0	82	64	416	33	107	90	176	140	12	138	64	126	4	74	45	46	361	98	0	70	390	70	92	132	180	523	435	0	0	0	0	124	47	283	163	350	442
chrX	894482	895200	+	CG11663	40	0	0	0	33	0	0	0	0	0	0	1	1	0	0	49	0	20	0	0	2	6	14	0	83	0	0	0	59	43	13	12	65	0	0	0	0	0	0	0	8	24	52	1	16
chrX	875732	876612	+	CG11664	0	0	0	0	152	0	0	0	0	0	0	9	27	106	6	256	0	3	0	21	7	24	20	110	72	16	0	0	114	13	36	54	62	117	96	2	0	0	0	2	11	47	124	149	82
chrX	20984686	20985246	+	CG11666	0	0	0	0	0	0	0	0	0	0	0	1	10	0	0	0	1	26	0	10	2	17	7	0	43	0	0	0	51	0	13	13	36	0	36	0	0	0	0	23	4	16	76	11	0
chr3R	13038375	13040184	+	CG11668	64	0	0	60	6	2	0	0	24	20	0	24	89	0	72	138	0	88	0	55	43	273	48	1	310	42	0	106	394	162	70	50	264	217	254	0	0	0	38	102	27	284	88	380	177
chr3R	13042050	13044086	+	CG11670	0	0	0	54	86	0	0	0	0	0	0	35	56	64	220	0	48	141	0	86	28	186	41	0	375	56	0	104	307	230	73	110	368	210	230	0	0	134	32	32	28	313	159	288	281
chr3R	8289395	8290578	-	CG11672	0	0	0	0	0	0	0	0	0	0	0	39	62	86	142	0	0	122	0	50	13	62	41	54	174	20	98	0	97	66	31	58	178	92	37	0	0	0	0	190	83	312	252	1073	274
chrX	14224647	14225879	-	CG11674	0	0	0	0	272	0	0	0	0	54	0	16	92	0	198	0	0	63	0	61	34	197	182	211	128	16	0	0	72	0	21	67	74	277	91	1	0	44	30	38	2	20	108	42	34
chrX	15737493	15738954	-	CG11679	1	0	0	0	288	0	0	0	0	0	0	115	165	0	18	0	80	62	11	349	242	411	293	552	206	33	0	0	128	32	60	60	319	478	234	0	0	0	0	0	6	53	34	0	12
chr3R	13260356	13262227	+	CG11686	0	0	0	12	88	0	0	0	0	0	0	272	100	58	223	78	30	129	0	217	202	460	82	298	740	133	0	22	454	91	87	104	260	499	285	0	150	0	0	12	10	408	0	237	294
chr3R	8308881	8310778	-	CG11693	0	0	0	0	64	0	0	0	70	0	32	33	56	0	0	386	98	20	0	70	26	170	61	536	298	26	0	0	223	18	30	72	208	264	166	0	136	0	0	18	38	109	0	56	133
chr3R	8311203	8312137	-	CG11694	0	0	0	0	96	0	0	0	0	0	140	18	62	0	0	40	0	8	0	41	9	57	24	50	136	10	0	13	117	0	17	52	68	0	5	0	0	0	0	30	16	42	40	0	7
chrX	11576883	11578806	+	CG11695	0	0	0	0	208	0	0	0	0	0	0	161	213	94	326	234	75	47	134	430	329	962	1446	3789	240	38	0	0	184	47	122	187	462	1278	441	0	110	0	0	22	10	60	146	52	74
chrX	11573731	11576152	+	CG11696	106	70	0	2	0	98	0	0	4	0	46	206	191	106	134	68	0	122	0	456	319	1078	2027	3429	195	32	0	0	191	65	104	144	509	1092	463	0	0	0	2	22	17	89	124	60	90
chr3R	8312188	8313097	+	CG11698	0	0	0	0	0	0	0	0	0	0	49	12	40	74	0	40	2	20	36	27	12	85	42	10	163	6	0	0	55	6	15	6	80	4	13	0	0	0	0	20	8	51	53	0	119
chrX	11570621	11571718	+	CG11699	0	42	0	0	46	0	0	0	0	0	0	139	152	216	64	6	0	62	16	474	288	1005	555	1514	281	22	0	50	218	76	77	88	221	823	279	0	148	0	0	0	5	57	0	38	83
chrX	6282037	6283575	-	CG11700	0	0	0	0	0	0	0	0	137	0	0	499	116	138	2	260	224	164	0	166	153	373	70	532	459	324	359	259	336	493	279	125	241	1343	679	0	0	0	2	0	4	155	62	393	373
chr3R	19226903	19228180	-	CG11703	5	0	0	0	186	4	0	0	0	14	0	63	125	346	78	41	0	101	0	83	84	77	47	122	247	88	120	0	209	141	71	97	385	601	232	0	164	0	10	73	17	142	256	128	46
chrX	20427411	20429673	-	CG11710	0	0	0	0	0	0	0	0	0	0	0	125	104	0	86	0	0	66	0	395	248	1295	1244	2344	150	16	0	90	186	2	79	86	341	1230	669	0	344	0	50	4	16	57	65	0	56
chr3L	11518798	11522713	-	CG11714	0	0	70	0	166	1	68	0	0	0	43	95	145	118	488	0	26	280	2	198	63	456	201	522	849	134	314	0	808	544	249	191	598	420	635	0	10	0	0	38	37	519	362	806	316
chr3R	5393922	5399510	+	CG1172	102	0	0	0	454	0	0	0	143	14	0	283	577	112	868	352	360	378	0	826	452	3157	3336	3193	991	182	166	78	737	402	380	279	1107	1464	775	0	0	0	0	108	58	403	434	534	214
chr3R	10044596	10045542	-	CG11722	34	0	0	0	105	0	0	0	0	0	0	100	79	0	8	0	116	50	50	479	245	975	870	1107	178	8	0	0	147	120	59	45	127	253	263	0	11	0	0	24	4	55	119	35	85
chr2L	2145297	2147275	-	CG11723	0	0	0	0	38	0	0	0	84	0	0	186	154	0	184	0	0	212	0	577	402	933	741	873	364	23	0	0	365	54	82	107	410	1147	227	4	130	0	0	54	28	148	76	50	0
chr3L	11394690	11395673	+	CG11726	0	0	0	0	166	0	0	0	0	72	0	10	16	0	284	0	0	0	0	30	11	18	4	0	212	0	0	0	128	0	7	49	107	68	66	0	0	0	0	38	8	169	265	204	84
chr3R	8517868	8521378	+	CG11737	38	0	0	0	180	0	0	0	0	2	0	95	142	120	332	0	2	370	32	427	225	1046	982	1075	770	92	414	2	625	56	174	248	703	1344	765	0	0	0	0	78	30	405	224	396	135
chr3R	8528423	8528877	-	CG11741	0	0	0	0	0	0	0	0	0	0	0	6	15	0	41	106	0	0	0	24	5	13	5	0	57	0	0	0	44	0	2	11	24	0	19	0	118	0	0	8	1	40	0	12	0
chrX	11349998	11350474	+	CG11752	0	0	0	0	139	0	0	0	0	0	0	19	456	119	4	68	40	41	0	327	194	237	67	122	217	48	16	0	222	12	78	62	129	577	236	2	0	0	0	0	14	55	15	0	1
chr3R	8652821	8653847	+	CG11753	0	0	0	0	231	0	0	1	14	0	0	178	670	208	0	0	69	116	36	1532	763	1781	424	533	396	89	0	41	316	353	236	169	792	2467	954	0	0	0	0	10	29	138	15	191	272
chr3R	8676915	8678955	+	CG11755	0	0	0	2	0	0	0	0	160	92	0	94	151	24	318	180	4	164	0	191	130	877	1470	1103	305	28	0	66	203	89	78	92	306	686	468	2	0	0	0	0	28	115	112	234	30
chrX	11348120	11348865	+	CG11756	0	0	0	0	0	0	0	0	0	0	0	41	52	0	130	0	0	0	0	66	42	123	7	0	120	28	0	0	181	0	25	24	55	118	42	0	98	0	0	0	0	21	0	0	0
chr3R	8719198	8721320	+	CG11760	0	0	0	0	140	0	0	0	0	0	0	26	75	0	0	0	0	35	0	84	26	919	920	522	263	50	0	0	187	0	50	28	116	189	107	0	0	0	0	28	16	90	144	102	10
chr3R	8749206	8768200	-	CG11768	146	0	392	44	1072	4	0	6	344	402	298	393	559	746	664	646	318	1040	118	602	204	3439	3767	3498	2445	358	710	242	2447	1080	814	810	1520	2008	1544	2	0	10	132	484	129	1212	781	1816	1512
chr3R	24932010	24934919	+	CG11771	2	0	0	0	246	2	0	0	197	48	0	249	311	92	298	0	108	240	56	649	495	1979	2858	3403	427	82	0	90	352	67	129	134	390	1242	746	0	0	0	26	14	22	170	125	385	105
chr2R	10468616	10469643	+	CG11777	0	0	0	0	0	0	0	0	0	0	0	39	66	0	0	0	84	54	62	323	144	1360	531	808	323	116	0	4	284	191	82	58	12	502	228	2	0	0	0	23	5	84	52	0	0
chr3R	19154097	19159878	-	CG11779	100	0	0	0	550	4	0	80	236	0	100	336	362	282	468	184	158	396	50	537	468	2481	2658	3356	1222	208	8	0	942	224	272	246	794	1144	672	4	116	0	2	192	100	505	146	568	510
chr3R	25024473	25025017	-	CG11781	0	0	0	0	38	0	0	0	51	0	3	48	159	43	80	0	0	79	0	259	175	550	267	503	110	20	1	0	97	77	53	67	130	567	216	0	0	0	0	0	9	73	0	84	88
chr3R	25046323	25047409	+	CG11786	0	0	0	0	62	0	0	0	68	0	0	26	34	113	7	0	0	28	0	41	27	164	42	52	216	6	0	0	176	33	30	25	4	236	101	0	0	0	0	0	2	68	1	0	107
chr2R	20274597	20276142	+	CG11788	2	0	0	0	154	0	0	0	160	68	228	250	454	98	208	0	30	267	20	1106	769	1469	1265	2998	337	124	324	0	299	577	543	116	493	1206	413	0	104	0	30	65	35	162	116	54	162
chr3R	25047706	25049455	+	CG11790	0	0	0	0	74	0	0	0	0	106	0	307	183	52	714	162	0	213	58	789	501	1553	1477	1858	469	78	0	0	315	100	143	101	421	1065	550	0	0	0	2	46	15	182	84	64	2
chr3R	25049616	25053074	+	CG11791	0	0	0	0	321	0	0	226	104	120	0	629	781	206	320	158	143	399	0	1337	895	4489	743	1298	2327	810	434	274	1947	714	715	483	1648	4780	2142	1	2	0	20	96	108	1365	290	368	286
chr2R	15201253	15204466	+	CG11807	0	0	0	0	344	0	0	0	136	8	0	97	170	0	96	0	94	270	0	529	293	2604	1466	1082	513	34	0	0	598	84	54	162	531	878	451	0	32	0	0	12	13	250	222	250	39
chr2R	15216207	15217070	+	CG11808	0	0	0	0	318	31	0	0	0	115	2	75	147	50	174	0	46	45	0	219	152	466	338	851	171	36	0	0	364	228	47	26	368	177	82	0	0	0	0	0	17	52	1	2	36
chr3L	10691024	10692598	+	CG11811	0	0	0	0	106	0	0	0	130	172	0	148	152	118	262	110	114	217	0	745	505	1751	965	2227	378	219	0	68	718	455	338	167	386	1433	440	0	0	0	0	2	20	184	105	292	22
chr3L	1970191	1971200	-	CG11815	0	0	0	0	4	0	0	0	0	0	0	30	33	96	73	0	0	102	0	2	1	55	26	160	268	36	174	246	197	18	14	35	11	171	17	0	0	0	0	5	17	114	0	0	34
chrX	13552559	13555800	-	CG11816	0	0	0	0	112	0	0	0	18	0	64	34	51	74	254	208	0	86	36	51	26	30	22	0	214	12	0	12	193	0	45	36	124	134	64	0	0	0	0	32	6	137	128	202	188
chr2R	10420414	10423650	-	CG11825	0	2	14	0	499	2	0	0	272	8	36	508	470	154	270	178	159	423	106	206	164	1122	132	639	4499	1283	474	148	3002	676	642	226	1120	709	281	2	350	60	20	131	143	1788	371	533	379
chr3R	28923044	28925086	+	CG11828	0	1	0	0	0	0	0	0	0	67	0	28	39	108	0	256	0	100	0	54	28	348	186	231	367	47	108	0	274	387	142	59	44	162	197	0	0	0	0	22	15	166	197	86	140
chr2L	560568	563819	-	CG11835	0	0	208	0	368	56	0	134	11	90	90	68	153	60	621	44	0	277	0	197	91	424	402	651	558	96	0	404	462	165	183	128	374	545	388	0	2	0	1	48	49	185	233	384	246
chr3R	25071126	25072712	+	CG11836	0	0	0	0	137	0	0	0	0	20	60	237	137	118	170	0	38	63	0	502	279	1456	826	732	296	7	138	16	334	23	109	99	513	1136	474	0	98	0	2	26	23	225	178	100	95
chr3R	29049493	29050721	+	CG11837	0	0	0	0	46	0	0	0	43	0	48	49	102	90	160	0	60	103	0	243	147	1042	962	1704	237	38	0	1	157	75	75	58	237	266	191	0	0	0	0	4	10	107	9	100	0
chr3R	25069927	25070914	+	CG11839	0	0	0	0	2	0	0	0	0	35	0	122	102	120	230	0	16	74	0	289	188	556	214	408	226	12	0	0	93	30	25	46	117	513	294	0	0	0	0	22	16	44	84	22	46
chr3R	29051056	29052267	+	CG11841	0	0	0	0	76	0	0	0	86	2	0	119	51	0	0	2	0	97	0	54	39	514	281	155	238	28	0	72	236	13	45	110	427	733	212	0	0	0	0	36	14	112	14	66	0
chr3R	29052680	29053913	+	CG11842	42	2	0	0	0	0	0	0	0	114	0	140	85	52	213	0	84	106	69	95	28	167	55	304	163	32	0	0	229	32	54	81	433	475	308	0	0	0	0	28	12	115	1	284	0
chr3R	29054347	29055837	+	CG11843	0	0	0	0	116	0	0	0	0	90	0	248	97	100	118	0	89	40	0	124	88	670	230	62	343	62	230	54	328	88	98	189	673	1365	553	0	8	0	0	64	22	182	0	13	104
chr3R	25237614	25238895	+	CG11852	0	0	0	0	0	0	0	0	0	0	0	103	32	26	3	106	76	39	66	40	19	118	40	80	203	36	0	100	247	0	59	78	154	372	231	0	0	0	60	0	7	132	18	112	82
chr3R	25242020	25243262	+	CG11854	0	0	0	0	13	0	0	0	90	204	0	27	32	0	110	0	122	68	12	36	23	135	35	323	231	22	0	0	195	15	48	36	116	176	94	0	0	0	0	71	6	113	209	4	106
chr3R	25258898	25260759	+	CG11857	0	0	0	0	184	0	0	0	0	0	2	98	373	0	0	0	165	124	22	323	271	1859	1224	1641	336	68	0	0	334	90	140	96	325	847	202	0	0	0	0	0	8	76	62	0	160
chr3R	25262741	25263292	+	CG11858	0	0	0	0	0	0	0	60	168	0	2	54	107	0	5	0	53	7	0	293	353	543	175	566	86	12	0	55	161	41	31	86	277	619	78	0	0	0	1	0	8	58	0	70	145
chr2L	15616997	15617915	+	CG11865	0	0	0	0	118	0	0	0	0	0	0	10	21	0	114	0	0	40	0	3	7	17	14	0	138	20	0	0	101	0	8	29	19	120	22	0	0	0	0	18	2	85	0	0	0
chr3R	29063040	29108948	+	CG11873	460	164	2	88	3554	484	0	8	984	2088	400	8845	4304	1090	3202	1392	1424	3620	632	3267	2142	15349	9051	12503	22068	6128	4324	2631	29753	9797	9036	4026	11585	21883	9609	22	236	120	232	688	523	14584	5763	16338	9892
chr3R	25273837	25275237	+	CG11878	0	0	0	0	140	0	0	0	96	0	96	16	110	0	460	158	0	68	0	55	31	63	54	0	232	8	144	0	211	70	39	68	76	164	62	0	0	0	0	0	34	105	11	48	106
chr3R	29147016	29148172	-	CG11882	0	0	0	0	219	0	0	0	0	0	0	95	120	90	229	83	0	84	0	384	241	1408	600	792	423	77	0	77	332	75	103	129	398	1295	576	0	0	0	0	4	8	158	20	86	54
chr2R	10617662	10641807	+	CG11883	136	6	8	20	1056	848	140	30	494	214	942	576	753	434	1571	624	378	1135	84	791	588	4788	2299	2685	3562	783	963	232	4062	1809	1129	777	1885	2548	1596	280	2004	152	1018	592	396	2008	1053	2004	1551
chr2L	420895	421450	-	CG11885	0	0	0	0	165	0	0	0	88	0	0	31	368	88	0	178	0	21	0	377	305	961	372	357	274	46	179	55	155	153	133	76	360	657	175	0	0	0	0	0	4	237	23	75	179
chr3R	25270209	25273267	+	CG11889	0	0	0	0	316	0	0	0	0	0	104	46	115	112	214	10	114	86	0	129	44	161	74	68	437	50	0	68	473	184	121	134	294	472	399	0	0	0	0	95	34	232	257	223	371
chr3R	25270209	25273267	+	CG11891	0	0	0	0	316	0	0	0	0	0	104	46	115	112	214	10	114	86	0	129	44	161	74	68	437	50	0	68	473	184	121	134	294	472	399	0	0	0	0	95	34	232	257	223	371
chr3R	25281548	25283237	+	CG11892	0	0	0	0	360	2	26	0	50	0	72	33	65	54	140	0	0	84	0	26	16	49	30	0	254	48	0	0	339	57	70	76	210	113	175	0	0	0	0	8	31	131	241	141	104
chr3R	25289889	25291366	+	CG11893	0	0	70	0	85	0	0	110	0	0	0	58	92	0	0	0	196	128	0	92	46	134	31	0	277	22	0	0	373	62	49	87	154	315	157	0	0	0	0	0	10	180	130	297	188
chr3R	29165643	29171508	+	CG11898	4	0	42	0	358	158	0	0	0	106	0	97	298	58	662	410	466	639	70	412	104	300	236	244	737	59	204	104	678	159	254	302	960	1182	636	0	130	0	14	141	100	373	430	1224	242
chr3R	29200454	29201770	+	CG11899	0	102	0	0	8	0	0	0	0	0	0	237	114	96	12	0	238	212	37	183	371	610	910	1281	349	152	0	95	253	145	86	126	711	834	705	0	146	0	2	18	13	154	149	513	207
chr3R	25335257	25340088	+	CG11902	0	0	0	0	436	0	0	86	0	0	66	98	312	104	130	42	286	352	44	337	271	4027	4058	5011	663	172	392	90	1930	594	299	263	505	946	362	0	0	0	2	56	24	309	138	413	224
chr3L	16928381	16935536	-	CG11905	0	14	0	34	686	148	0	0	116	238	102	573	526	444	642	436	546	702	58	367	194	765	321	320	2519	788	1310	483	3242	2798	937	541	1005	1580	891	10	210	0	16	133	115	2135	1121	2385	1643
chr2R	19281418	19283961	-	CG11906	0	0	0	0	188	0	0	0	2	0	0	55	203	20	290	0	0	176	0	157	120	2637	3711	3133	316	64	0	22	328	144	85	106	436	1416	291	0	0	0	2	53	40	204	72	256	306
chr2L	320279	321248	-	CG11911	0	0	0	0	16	0	0	0	0	0	0	21	51	16	96	162	112	51	0	80	22	29	23	190	150	39	0	112	110	52	69	109	203	139	78	0	0	0	0	6	18	142	360	659	142
chr2L	318362	319259	-	CG11912	113	0	0	0	0	0	0	0	52	0	0	16	30	70	92	60	110	6	0	12	14	43	23	0	131	62	0	0	173	54	48	96	70	194	115	0	0	0	0	34	8	164	192	463	63
chr3R	25074877	25076382	+	CG11920	0	0	0	0	0	0	0	0	0	62	0	161	124	86	85	0	0	103	0	329	165	1034	991	1668	177	24	0	0	145	40	35	50	232	607	220	0	0	0	1	66	24	184	198	155	351
chr2L	4847766	4849499	+	CG11927	0	0	52	0	86	2	0	0	0	0	0	241	224	0	71	0	78	110	0	720	344	771	1521	1222	299	30	0	0	225	42	60	116	148	957	370	0	0	0	0	24	18	127	0	139	4
chr2L	4682677	4687232	+	CG11929	0	0	0	2	604	64	0	0	6	80	94	54	126	91	476	342	126	274	0	120	32	107	65	12	665	47	0	102	521	126	70	142	308	408	300	0	0	0	32	46	42	348	158	556	235
chr3R	29235322	29238723	-	CG11951	4	0	0	0	0	104	0	0	92	328	244	62	239	210	564	88	136	357	0	224	105	888	215	359	546	47	0	72	517	349	216	201	206	892	702	0	206	0	0	139	59	364	76	1013	315
chr2R	19357532	19363124	+	CG11961	98	0	0	0	278	8	0	0	126	132	2	245	193	332	36	42	324	480	40	385	202	3665	3839	3114	1106	97	0	16	980	288	255	260	959	1218	640	2	0	0	34	80	68	551	280	432	290
chr3R	8942954	8945020	-	CG11964	120	0	0	0	244	0	0	0	128	168	64	163	210	52	82	0	148	104	0	376	190	1641	1863	2490	319	56	0	102	319	103	157	131	298	610	217	0	0	0	0	64	18	168	202	402	182
chr3R	8984718	8990649	+	CG11970	2	0	0	32	193	44	0	0	230	44	182	270	420	212	478	294	242	666	168	552	302	4241	5840	6072	1007	212	288	184	650	198	264	309	962	1774	482	0	164	0	0	43	40	391	162	608	425
chr3R	8993253	8995212	+	CG11975	0	0	0	68	454	0	0	0	188	68	0	139	553	126	283	32	133	124	46	1018	496	2081	1731	1386	417	84	567	212	269	171	179	176	1078	1948	1286	2	138	0	0	39	30	163	157	102	58
chr3R	8997697	8998678	+	CG11977	0	0	0	0	6	0	0	0	0	0	90	18	55	42	44	0	72	40	0	32	13	97	58	346	138	4	0	0	170	95	56	63	172	83	111	0	0	0	0	41	6	53	0	92	97
chr3R	9004017	9005331	+	CG11980	0	0	0	0	294	0	0	0	0	44	0	169	248	0	186	0	0	40	48	505	245	1038	1054	1177	250	14	0	0	181	24	71	64	169	234	373	0	0	0	0	14	13	62	112	16	59
chr3R	9008321	9010274	+	CG11983	0	0	0	0	228	34	104	0	0	0	70	154	292	94	72	96	126	225	0	239	209	2689	908	1449	448	113	0	0	461	296	287	201	380	1042	501	4	76	0	0	16	16	250	58	74	156
chr3R	9015446	9016822	+	CG11986	0	0	0	0	53	0	0	0	0	0	0	112	308	12	36	0	0	32	0	233	165	891	835	1113	259	58	1	82	260	41	95	71	292	729	557	0	0	0	0	48	12	72	40	80	248
chr3R	9177517	9179098	+	CG11997	7	0	0	0	24	96	0	0	142	0	0	28	99	0	34	0	0	78	10	26	60	62	38	0	297	101	0	0	594	295	177	67	146	244	34	0	98	0	0	24	30	94	58	225	42
chr3R	5353717	5354747	-	CG11999	0	0	0	0	94	52	88	0	0	0	0	128	237	124	292	0	118	82	0	456	361	904	1018	1693	185	29	166	6	191	18	55	102	376	1119	305	0	0	0	0	36	8	127	1	218	20
chr3L	1565392	1567802	+	CG12003	0	0	2	0	440	0	0	0	0	218	1587	133	105	198	445	448	76	162	0	119	81	433	656	587	389	180	288	11	323	48	212	97	493	356	390	0	0	94	0	28	25	108	76	304	82
chr3L	1569181	1576330	+	CG12004	0	0	0	0	440	130	0	14	10	111	316	279	1111	338	832	87	304	496	0	781	390	3869	3710	6184	2359	417	535	91	1949	638	808	427	1580	3191	1315	0	2	0	2	74	48	810	234	584	475
chr3R	5128087	5129939	+	CG12007	2	0	0	0	44	0	0	0	0	0	72	114	184	306	322	42	78	152	0	278	167	525	988	1630	480	88	0	0	260	72	44	173	505	932	410	0	0	0	0	72	22	231	45	202	172
chr3L	3291459	3299000	+	CG12009	0	0	0	0	168	0	0	0	0	0	0	78	304	122	222	126	190	436	74	426	109	230	151	328	1002	115	186	0	927	249	194	311	734	619	616	0	0	0	28	98	64	577	716	794	459
chr3L	3374282	3376649	+	CG12010	6	0	0	0	170	0	0	0	0	0	100	122	201	70	88	0	32	107	38	404	336	2216	2040	5204	460	115	150	560	519	166	109	146	423	995	346	0	0	0	0	10	21	257	32	110	161
chr3L	1694617	1696412	+	CG12011	126	0	0	0	337	0	0	0	0	0	166	32	20	44	400	236	54	219	0	95	24	98	61	204	459	58	0	0	437	63	49	129	159	330	240	0	0	0	2	203	48	782	326	801	725
chr3L	3376757	3377992	+	CG12012	0	58	0	0	19	342	0	0	0	0	0	48	74	96	106	0	0	160	0	309	269	1165	630	1712	154	17	0	36	164	68	68	72	96	252	147	0	0	0	0	0	11	180	143	98	326
chr3L	3319555	3322489	+	CG12016	0	0	0	0	76	152	0	0	2	280	258	306	386	292	152	486	120	197	44	611	382	1077	879	872	491	176	0	325	486	282	310	319	936	1745	909	0	236	0	0	78	15	218	164	263	172
chr3L	3280239	3290896	+	CG12017	12	4	0	0	443	191	0	0	104	116	2	319	358	50	428	586	476	444	12	359	150	682	253	482	1856	537	372	158	2105	1006	360	554	840	1449	1184	10	156	6	10	232	77	1684	646	1579	1350
chr3L	1797305	1798610	+	CG12020	0	0	0	0	110	0	0	0	0	0	56	89	85	86	43	170	0	95	0	78	28	529	992	1743	191	65	0	10	153	102	105	63	307	227	239	0	0	0	20	22	16	51	23	138	189
chr3L	1857165	1859047	+	CG12024	0	0	0	0	132	0	0	0	395	0	78	137	252	262	373	150	0	80	0	453	298	1056	1319	2725	391	62	162	96	331	523	150	151	557	1256	433	0	0	0	0	21	13	221	64	0	44
chr3L	1865430	1869491	+	CG12025	0	0	2	0	177	0	0	0	414	0	402	292	720	0	362	352	2	248	0	883	588	1405	502	532	986	121	152	305	731	251	282	248	636	2324	898	6	0	0	0	54	38	452	154	598	447
chr3L	1724390	1725647	+	CG12035	0	0	0	0	0	0	0	0	160	19	76	52	102	98	88	0	115	111	0	17	18	155	57	251	237	141	320	52	345	170	120	73	358	290	141	0	24	0	0	4	10	199	252	716	194
chr3L	993983	995703	+	CG12038	0	0	0	0	288	0	0	0	104	0	44	19	62	104	206	0	0	182	0	82	18	353	135	240	354	77	0	0	502	461	223	89	186	272	258	0	0	0	0	14	20	212	82	229	16
chr3R	31220702	31231259	+	CG12054	72	0	2	26	765	164	102	6	330	143	188	779	2959	416	1762	1164	609	881	82	2040	775	7462	4941	7150	5954	1442	1240	658	5380	2007	2041	1382	6980	19442	6476	4	538	0	12	190	174	2289	554	1934	985
chrX	9192669	9193620	+	CG12056	0	0	0	0	55	0	0	0	0	0	68	62	97	0	0	0	0	42	0	380	345	532	235	168	206	35	78	0	287	134	138	101	357	987	422	0	0	0	0	45	12	84	0	62	48
chrX	9191657	9192548	+	CG12057	0	0	0	0	174	0	0	0	0	6	0	22	19	90	114	0	0	52	0	14	13	121	17	78	154	12	0	0	170	20	45	51	104	153	124	0	0	0	0	0	7	56	16	0	52
chrX	23036066	23047678	+	CG12061	0	100	0	0	216	0	0	0	37	50	26	156	211	168	476	232	144	394	52	204	111	245	108	34	733	56	66	190	590	170	140	244	854	692	649	26	180	8	24	82	56	517	314	320	370
chrX	8574306	8588528	+	CG12065	96	46	6	0	445	36	6	4	64	4	192	310	309	200	288	150	88	357	26	573	385	1804	1119	1460	1541	349	308	100	1816	631	615	504	979	1951	1308	0	88	124	16	176	47	1064	316	996	321
chr3R	30693572	30695498	-	CG12069	0	0	0	0	134	0	0	0	66	0	0	8	23	0	180	5	226	75	0	80	20	65	38	15	288	17	0	146	240	132	48	79	207	281	190	0	0	2	2	68	30	302	190	509	385
chr3R	30877084	30881027	-	CG12071	10	104	32	0	78	142	0	0	0	78	0	76	165	274	713	293	80	333	0	220	33	421	203	188	752	101	0	150	556	182	175	155	588	536	395	4	138	0	80	34	58	359	504	360	290
chrX	8838323	8872774	+	CG12075	176	48	4	0	1348	116	8	0	616	104	72	1893	945	182	2258	556	768	628	212	762	466	3128	1765	3952	5305	1912	2002	956	5544	2561	1656	884	1742	3854	2701	8	538	4	4	292	269	6607	2142	5098	3620
chr3L	3243274	3244294	-	CG12078	0	0	0	0	433	0	0	88	0	108	0	615	93	0	90	0	0	89	30	62	19	140	25	164	494	25	0	0	332	89	55	175	280	352	575	0	0	0	34	18	12	384	347	803	242
chr3R	5831639	5838782	+	CG1208	96	0	2	0	241	0	0	0	142	166	0	55	272	326	172	86	228	386	56	257	71	297	110	132	1062	74	0	100	787	64	119	253	560	660	600	0	0	138	34	188	56	478	358	470	302
chrX	8588811	8590774	+	CG12081	0	28	42	0	298	0	0	0	0	0	0	210	187	244	183	0	0	30	0	570	393	1372	1273	2091	231	52	112	0	308	150	207	194	439	1170	662	0	0	0	0	32	25	111	67	90	89
chr3L	1490951	1496643	-	CG12084	0	0	0	0	305	152	26	0	125	244	60	188	349	0	266	198	556	518	2	560	352	5271	5839	8170	1071	239	250	154	860	403	343	318	784	1910	1260	4	12	44	2	77	63	727	421	1102	604
chr3L	1534929	1536835	-	CG12091	0	0	0	0	126	27	0	0	0	70	44	232	469	58	279	0	24	117	58	861	531	1129	1185	1084	381	98	0	51	303	98	133	144	575	1662	644	0	0	0	0	50	19	162	198	254	86
chr3L	2772560	2774007	-	CG12093	0	0	0	0	56	0	0	0	0	0	0	43	274	0	68	0	36	38	4	332	177	838	611	635	291	18	0	0	275	0	85	70	357	344	311	0	0	0	0	9	8	83	160	3	86
chrX	13159604	13162854	+	CG12096	0	0	0	50	114	0	0	0	0	0	0	84	208	0	143	48	0	108	0	566	419	1710	1139	1636	415	63	0	0	323	138	79	156	463	718	358	0	0	0	0	18	20	175	46	4	52
chr3L	1555363	1558484	-	CG12099	2	0	0	0	204	182	0	0	62	8	0	149	574	4	130	38	162	251	12	744	376	2580	3381	3394	529	137	0	2	527	520	359	135	500	1448	338	0	76	0	0	18	14	269	75	208	46
chr3L	1600726	1602674	-	CG12104	144	0	0	0	316	0	0	0	66	0	0	85	237	180	162	0	98	78	78	417	291	1470	1370	2312	411	108	0	0	657	326	413	153	536	1557	531	0	238	0	0	22	10	267	138	291	160
chr3L	1610696	1615801	-	CG12105	0	2	0	0	620	50	0	0	58	140	114	68	169	114	178	252	114	216	0	322	92	212	85	102	776	54	0	16	714	142	169	215	404	968	504	0	0	44	0	112	24	384	236	274	365
chrX	9193898	9195333	+	CG12106	0	0	0	0	1	13	0	0	147	0	0	163	137	0	112	0	38	48	0	448	249	905	904	769	165	40	0	31	226	41	93	88	285	678	197	2	30	0	0	31	30	72	70	0	44
chr2R	7674450	7675362	+	CG12107	0	20	0	0	112	0	0	0	0	0	84	117	122	0	203	90	0	77	0	384	311	928	786	957	207	67	78	0	270	194	95	19	206	368	231	0	0	0	0	0	8	44	4	0	34
chrX	8570208	8570948	-	CG12111	0	0	0	0	0	0	0	0	0	0	0	30	39	64	0	0	0	0	0	16	6	66	46	0	125	39	0	0	112	165	119	33	82	336	83	0	0	0	0	0	10	27	54	124	55
[truncated: 15,163 more rows]
[truncated: 8 more columns]

## Sheet: SupplementaryTable2BhumanCounts
Geneid	Chr	Start	End	Strand	Length	SHK5xlin_PolS5P_1k_0320	SHK5xlin_PolS5P_20k_0320	SHK5xlin_PolS5P_3cy_0320	SHK5xlin_PolS5P_100_0320	SHK5xlin_PolS5P_200_0320	SHK5xlin_PolS5P_9cy_0320	SHK5xlin_PolS5P_500_0320	SHK5xlin_PolS5P_5k_0320	SHK5xlin_PolS5P_6cy_0320	SHK5xlin_PolS5P_2k_0320	SHK5xlin_PolS5P_10k_0320	SHK5xlin_PolS5P_12cy_0320	BT3513	BT3512	BT3514	SHNPB4_20190217	SHNPA4_20190217	SHNPB2_20190217	SHNPA8_20190217	SHNPB8_20190217	SHNPA1_20190217	SHNPB1_20190217	SHNPA2_20190217	BT3518	BT3517	BT3516	RNAPIIS5p_sum	H3K27ac_sum	NPAT_sum	histone H4_sum
Geneid	Chr	Start	End	Strand	Length	RNAPIIS5p	RNAPIIS5p	RNAPIIS5p	RNAPIIS5p	RNAPIIS5p	RNAPIIS5p	RNAPIIS5p	RNAPIIS5p	RNAPIIS5p	RNAPIIS5p	RNAPIIS5p	RNAPIIS5p	H3K27ac	H3K27ac	H3K27ac	NPAT	NPAT	NPAT	NPAT	NPAT	NPAT	NPAT	NPAT	histone H4	histone H4	histone H4	RNAPIIS5p	H3K27ac	P281	histone H4
A1BG	chr19	58856549	58865058	-	8510	50	139	72	25	18	101	24	31	51	66	124	100	21	19	30	7	22	16	3	7	30	36	29	9	6	15	801	70	150	30
A1CF	chr10	52559169	52645587	-	86419	184	164	41	200	220	121	184	149	211	170	138	106	41	82	48	8	29	16	4	7	22	36	12	20	17	47	1888	171	134	84
A2M	chr12	9220304	9269025	-	48722	135	104	32	18	42	91	69	67	64	47	104	75	20	19	18	4	1	6	9	0	2	10	10	9	5	8	848	57	42	22
A2ML1	chr12	8975017	9029383	+	54367	197	171	59	55	149	161	144	115	121	109	173	127	90	98	147	9	41	29	9	6	37	44	35	22	32	25	1581	335	210	79
A3GALT2	chr1	33772367	33786899	-	14533	45	149	31	76	10	61	129	88	88	74	130	79	18	29	12	4	17	11	11	3	24	32	10	8	7	24	960	59	112	39
A4GALT	chr22	43088127	43117507	-	29381	81	98	46	20	41	116	25	110	74	63	119	98	19	25	35	4	13	7	5	7	24	22	19	18	12	18	891	79	101	48
A4GNT	chr3	137842555	137851432	-	8878	3	13	7	1	0	28	21	13	25	20	36	21	2	5	4	3	1	0	0	0	1	5	1	3	5	8	188	11	11	16
AAAS	chr12	53701244	53715594	-	14351	60	427	221	45	50	313	129	117	69	105	227	346	210	185	321	41	61	63	29	10	77	70	71	24	31	28	2109	716	422	83
AACS	chr12	125549781	125627862	+	78082	375	564	210	191	126	402	363	331	324	331	534	431	117	128	129	40	52	50	53	26	72	67	69	31	65	99	4182	374	429	195
AADAC	chr3	151531704	151546276	+	14573	29	17	6	0	0	29	52	15	22	45	17	20	10	14	20	1	5	6	1	0	3	0	3	2	5	6	252	44	19	13
AADACL2	chr3	151451515	151479127	+	27613	41	33	5	52	29	43	0	31	43	32	44	26	20	24	40	1	5	2	0	0	2	6	0	6	4	4	379	84	16	14
AADACL3	chr1	12775913	12788727	+	12815	117	73	33	26	1	56	11	76	100	53	58	70	21	12	13	5	8	4	5	0	6	10	4	1	6	13	674	46	42	20
AADACL4	chr1	12703904	12727087	+	23184	46	204	54	71	51	165	77	86	111	107	135	142	140	166	267	14	39	23	12	6	33	37	45	29	26	32	1249	573	209	87
AADAT	chr4	170981373	171011738	-	30366	107	35	7	4	17	43	25	53	48	33	70	30	11	12	12	13	3	1	3	0	1	11	3	3	4	6	472	35	35	13
AAGAB	chr15	67493005	67547736	-	54732	194	445	237	130	67	344	265	193	256	145	333	282	232	184	231	11	42	35	21	6	36	43	40	23	55	36	2891	647	234	114
AAK1	chr2	69685129	69871071	-	185943	628	1198	444	414	253	893	858	617	638	692	807	847	486	582	664	47	96	93	37	34	130	165	105	139	138	118	8289	1732	707	395
AAMDC	chr11	77531990	77617070	+	85081	297	743	333	102	152	575	439	350	329	296	506	584	264	247	351	36	62	80	36	29	106	129	70	55	67	84	4706	862	548	206
AAMP	chr2	219128852	219135060	-	6209	112	496	280	30	65	455	129	115	85	107	296	337	94	54	121	21	37	18	18	10	33	20	41	21	36	23	2507	269	198	80
AANAT	chr17	74449233	74466199	+	16967	165	189	75	18	355	122	37	79	75	66	130	91	50	70	58	11	39	24	8	5	52	40	49	14	29	28	1402	178	228	71
AAR2	chr20	34824200	34844855	+	20656	64	113	37	13	19	104	65	78	78	92	113	100	35	40	22	12	10	14	20	6	25	23	5	6	12	6	876	97	115	24
AARD	chr8	117950246	117956726	+	6481	44	9	13	0	0	21	2	9	8	21	20	10	5	18	6	0	1	0	1	5	2	0	1	3	2	3	157	29	10	8
AARS1	chr16	70286201	70323609	-	37409	523	1630	999	278	234	1428	505	382	174	587	1147	1395	714	635	915	70	170	117	80	57	209	180	125	57	69	62	9282	2264	1008	188
AARS2	chr6	44266468	44281284	-	14817	178	253	94	96	83	135	72	117	82	96	215	165	43	41	48	34	50	68	17	30	117	115	73	18	11	25	1586	132	504	54
AARSD1	chr17	41102543	41116671	-	14129	67	157	96	39	9	144	90	60	70	76	129	158	97	80	114	23	47	24	23	10	36	52	45	11	3	8	1095	291	260	22
AASDH	chr4	57204456	57253857	-	49402	252	238	124	79	45	247	175	144	172	211	209	185	216	184	247	15	35	42	15	15	44	43	35	22	23	19	2081	647	244	64
AASDHPPT	chr11	105948189	105969422	+	21234	24	213	118	10	11	178	38	69	40	35	107	170	225	209	360	3	15	5	2	2	8	11	8	25	25	14	1013	794	54	64
AASS	chr7	121713603	121784503	-	70901	225	98	8	17	69	110	183	145	206	37	127	74	20	32	13	11	17	14	5	6	9	28	19	23	36	45	1299	65	109	104
AATF	chr17	35306054	35414171	+	108118	376	485	179	122	135	494	227	286	319	326	439	441	139	210	218	52	98	73	37	18	88	129	86	56	55	41	3829	567	581	152
AATK	chr17	79091095	79140221	-	49127	238	464	182	190	15	393	231	260	256	271	357	352	129	136	190	65	105	117	53	36	119	158	106	92	82	89	3209	455	759	263
ABAT	chr16	8768274	8878427	+	110154	529	447	126	72	2270	393	349	350	458	370	466	298	77	108	98	27	42	45	36	17	53	82	57	50	46	60	6128	283	359	156
ABCA1	chr9	107543287	107690636	-	147350	315	329	81	144	201	316	165	284	386	212	333	238	82	136	95	29	62	19	11	14	42	52	23	47	35	114	3004	313	252	196
ABCA10	chr17	67144148	67241189	-	97042	125	178	38	78	19	168	129	121	160	85	178	158	174	274	412	12	35	16	8	6	24	38	22	35	23	39	1437	860	161	97
ABCA12	chr2	215796266	216003549	-	207284	355	328	58	100	183	266	254	246	310	195	304	132	74	89	80	13	18	21	14	15	26	28	34	48	59	67	2731	243	169	174
ABCA13	chr7	48210855	48687093	+	476239	779	554	114	340	455	697	549	668	852	454	570	384	102	200	81	27	56	60	35	34	74	115	67	92	73	222	6416	383	468	387
ABCA2	chr9	139901686	139923574	-	21889	116	410	220	76	22	466	247	156	155	136	223	401	143	100	237	73	81	86	32	26	171	156	143	103	122	71	2628	480	768	296
ABCA3	chr16	2325882	2390929	-	65048	168	651	298	103	269	588	322	362	353	301	563	503	235	220	207	136	190	130	87	56	227	219	205	44	74	86	4481	662	1250	204
ABCA4	chr1	94458390	94586904	-	128515	344	566	185	218	146	496	325	395	439	408	408	425	96	130	96	27	35	31	23	12	40	68	36	57	61	115	4355	322	272	233
ABCA5	chr17	67240452	67323474	-	83023	98	156	41	71	67	178	157	94	143	80	133	98	50	56	58	13	13	9	9	0	14	30	16	57	26	20	1316	164	104	103
ABCA6	chr17	67074843	67138236	-	63394	76	146	48	53	45	136	66	126	185	102	141	123	456	630	869	9	18	17	3	2	16	25	26	68	36	20	1247	1955	116	124
ABCA7	chr19	1039906	1065571	+	25666	642	2577	1841	217	200	2775	860	553	479	788	1611	2207	1083	899	1964	279	444	386	286	209	659	486	526	286	401	387	14750	3946	3275	1074
ABCA8	chr17	66863430	66951733	-	88304	162	200	66	36	51	200	175	145	109	140	191	123	103	132	160	7	24	11	8	7	19	27	20	28	27	36	1598	395	123	91
ABCA9	chr17	66970629	67057268	-	86640	188	243	82	86	55	235	190	193	227	149	250	171	315	398	598	7	14	24	2	2	17	26	23	61	44	34	2069	1311	115	139
ABCB1	chr7	87132333	87342811	-	210479	406	402	119	224	115	354	394	309	557	299	367	247	86	132	77	15	42	31	8	10	30	69	39	58	78	125	3793	295	244	261
ABCB10	chr1	229652329	229694654	-	42326	316	442	171	164	73	371	112	184	183	328	306	242	200	236	204	57	111	118	85	45	162	150	134	41	56	90	2892	640	862	187
ABCB11	chr2	169777291	169888034	-	110744	319	641	270	250	165	461	313	379	338	240	493	549	720	796	1407	32	48	65	17	14	43	86	43	102	88	117	4418	2923	348	307
ABCB4	chr7	87031012	87105196	-	74185	237	219	59	86	118	147	112	207	207	111	175	166	60	81	47	15	22	11	9	8	15	16	23	18	33	60	1844	188	119	111
ABCB5	chr7	20655090	20796631	+	141542	311	172	41	96	121	231	230	192	321	121	202	101	70	112	119	19	29	46	10	7	24	49	14	44	33	68	2139	301	198	145
ABCB6	chr2	220074494	220083880	-	9387	128	174	84	8	34	117	73	52	59	30	111	114	79	73	102	18	24	22	19	7	53	50	17	8	27	16	984	254	210	51
ABCB7	chrX	74270883	74376318	-	105436	113	128	32	83	185	144	58	84	98	77	112	99	115	149	190	11	12	15	2	3	17	24	19	20	11	33	1213	454	103	64
ABCB8	chr7	150725337	150744869	+	19533	368	1251	802	132	160	1257	239	346	343	423	840	964	700	571	942	158	260	205	149	75	290	280	212	121	159	147	7125	2213	1629	427
ABCB9	chr12	123405495	123451210	-	45716	290	583	288	173	62	509	228	236	222	215	435	518	216	219	281	41	74	62	56	9	99	111	61	32	72	81	3759	716	513	185
ABCC1	chr16	16043273	16236910	+	193638	823	1255	502	337	289	980	553	731	995	523	992	920	1200	1448	1678	120	242	203	110	65	242	319	254	155	187	160	8900	4326	1555	502
ABCC10	chr6	43395079	43418165	+	23087	184	567	246	58	94	476	145	230	204	236	396	417	104	100	141	65	105	86	59	17	123	142	129	32	56	52	3253	345	726	140
ABCC11	chr16	48199684	48281650	-	81967	272	292	71	107	85	244	122	199	327	169	269	216	96	106	102	17	18	26	11	8	30	57	23	49	32	38	2373	304	190	119
ABCC12	chr16	48114793	48190104	-	75312	273	208	57	125	179	222	214	180	306	212	286	170	46	48	31	6	27	21	22	14	31	49	9	24	44	56	2432	125	179	124
ABCC2	chr10	101542197	101612351	+	70155	158	243	79	103	147	204	134	177	209	179	192	226	44	66	43	27	30	28	11	17	28	39	27	26	12	35	2051	153	207	73
ABCC3	chr17	48712042	48769614	+	57573	380	485	144	105	134	332	306	296	301	299	371	364	194	233	249	32	53	66	43	26	97	80	59	41	77	68	3517	676	456	186
ABCC4	chr13	95672089	95953905	-	281817	544	821	283	181	428	776	702	560	728	653	722	604	1312	1566	2342	73	177	113	86	49	156	220	154	114	104	148	7002	5220	1028	366
ABCC5	chr3	183637722	183735872	-	98151	498	637	314	354	253	606	307	366	399	319	582	506	659	699	923	54	151	114	57	36	105	167	139	90	66	82	5141	2281	823	238
ABCC6	chr16	16243422	16317551	-	74130	271	383	116	79	47	308	239	273	321	173	313	323	104	135	135	29	79	36	26	17	61	84	87	68	46	63	2846	374	419	177
ABCC8	chr11	17414045	17498592	-	84548	425	460	151	246	161	365	322	307	358	268	372	297	69	87	68	20	52	31	16	16	40	77	49	47	53	95	3732	224	301	195
ABCC9	chr12	21950323	22094560	-	144238	125	153	39	91	247	218	194	167	186	143	160	141	92	95	126	8	7	16	9	21	23	33	21	26	20	33	1864	313	138	79
ABCD1	chrX	152990111	153010209	+	20099	163	788	535	193	54	847	325	187	148	252	452	549	359	300	487	34	66	52	19	48	124	83	80	49	99	77	4493	1146	506	225
ABCD2	chr12	39943835	40013805	-	69971	60	121	22	13	89	110	129	78	145	84	116	51	44	45	57	18	14	6	2	4	19	18	8	13	26	32	1018	146	89	71
ABCD3	chr1	94883745	94984219	+	100475	107	234	94	63	1036	245	161	153	268	133	190	180	87	75	108	6	37	13	17	6	18	40	50	39	39	49	2864	270	187	127
ABCD4	chr14	74751972	74769837	-	17866	38	191	104	12	11	140	113	65	84	96	136	125	43	31	33	12	21	16	2	3	32	34	10	17	14	14	1115	107	130	45
ABCE1	chr4	146019263	146050676	+	31414	88	140	91	29	38	122	61	58	56	70	120	115	156	166	209	25	27	19	15	9	29	48	18	25	9	21	988	531	190	55
ABCF1	chr6	30539019	30559299	+	20281	200	697	353	12	105	592	255	216	144	281	416	496	247	158	318	81	158	135	76	51	236	255	200	27	73	53	3767	723	1192	153
ABCF2	chr7	150908570	150924491	-	15922	218	581	294	109	156	461	197	162	160	164	302	439	124	111	109	27	65	66	30	14	80	66	69	66	58	45	3243	344	417	169
ABCF2-H2BK1	chr7	150904923	150924491	-	19569	223	654	326	109	156	495	226	184	177	198	335	490	135	113	118	33	79	85	39	22	97	85	89	70	64	50	3573	366	529	184
ABCF3	chr3	183903787	183911793	+	8007	166	452	358	35	26	448	92	104	62	161	258	435	114	83	83	22	39	39	11	9	74	50	49	17	30	17	2597	280	293	64
ABCG1	chr21	43619599	43717354	+	97756	427	577	174	80	112	445	352	454	630	293	504	474	82	84	60	31	58	44	32	30	89	63	75	51	70	102	4522	226	422	223
ABCG2	chr4	89011416	89152978	-	141563	491	210	52	117	200	239	201	240	355	274	247	179	54	112	68	18	29	37	16	12	47	57	40	40	29	74	2805	234	256	143
ABCG4	chr11	119019562	119033375	+	13814	76	130	45	3	0	106	26	94	63	72	101	95	34	28	27	14	17	23	16	14	22	41	18	11	12	22	811	89	165	45
ABCG5	chr2	44039611	44066178	-	26568	52	133	17	17	17	67	90	82	70	55	87	54	23	29	34	5	15	14	0	6	10	11	8	20	7	22	741	86	69	49
ABCG8	chr2	44065910	44110127	+	44218	121	234	70	37	103	146	150	103	159	94	181	172	54	42	43	9	25	48	12	14	50	39	28	16	16	32	1570	139	225	64
ABHD1	chr2	27346483	27353680	+	7198	38	133	53	28	2	113	37	40	57	51	88	90	11	17	28	10	16	9	3	2	20	26	17	2	12	10	730	56	103	24
ABHD10	chr3	111697673	111712215	+	14543	35	50	18	72	12	41	26	20	21	12	40	24	14	22	26	2	0	0	0	0	0	7	0	11	8	4	371	62	9	23
ABHD11	chr7	73150424	73153332	-	2909	58	323	231	3	61	340	67	73	93	119	224	283	72	48	141	6	28	32	17	10	37	23	18	27	28	30	1875	261	171	85
ABHD12	chr20	25275379	25371671	-	96293	393	521	221	97	91	440	278	284	294	281	378	436	210	184	240	27	65	59	20	22	78	96	63	38	55	54	3714	634	430	147
ABHD12B	chr14	51338571	51371688	+	33118	81	98	32	27	48	87	46	71	111	82	72	68	17	24	20	10	1	9	5	5	6	9	2	8	4	16	823	61	47	28
ABHD13	chr13	108870540	108886591	+	16052	3	43	24	10	0	49	16	21	23	9	49	17	94	100	117	1	5	3	6	0	2	2	6	14	5	10	264	311	25	29
ABHD14A	chr3	52008880	52015212	+	6333	68	112	67	1	6	117	24	41	58	53	73	79	86	103	101	33	20	23	10	16	63	50	36	18	13	10	699	290	251	41
ABHD14A-ACY1	chr3	52008880	52023213	+	14334	130	437	287	27	11	459	109	123	168	153	271	331	404	421	508	95	143	181	101	52	246	216	200	45	48	45	2506	1333	1234	138
ABHD14B	chr3	52002526	52008846	-	6321	35	76	64	7	27	104	49	32	50	50	63	150	161	137	144	15	38	44	27	19	72	53	50	5	8	13	707	442	318	26
ABHD15	chr17	27887565	27894255	-	6691	7	45	21	3	4	24	2	27	34	41	31	24	8	11	8	3	9	12	8	1	9	17	9	4	4	10	263	27	68	18
ABHD16A	chr6	31654732	31671301	-	16570	281	954	575	87	235	925	280	332	260	446	738	852	715	708	1210	79	210	126	99	74	233	234	172	47	77	67	5965	2633	1227	191
ABHD16B	chr20	62492651	62494341	+	1691	2	10	5	0	0	6	0	6	5	3	12	8	3	6	1	6	15	4	5	2	9	3	10	0	3	0	57	10	54	3
ABHD17A	chr19	1876809	1885695	-	8887	40	203	143	44	6	187	90	71	90	90	143	155	231	187	364	25	57	56	32	15	103	77	82	27	34	44	1262	782	447	105
ABHD17B	chr9	74477368	74526309	-	48942	108	316	184	36	100	304	150	97	154	162	189	183	142	110	250	11	15	5	6	3	33	26	32	44	49	37	1983	502	131	130
ABHD17C	chr15	80987451	81047962	+	60512	163	162	25	54	48	149	123	143	112	98	176	115	23	50	23	9	14	17	7	2	24	21	10	25	12	24	1368	96	104	61
ABHD18	chr4	128886361	128961108	+	74748	271	696	302	68	50	594	285	265	354	374	394	424	369	323	491	29	55	53	24	16	41	84	83	43	80	54	4077	1183	385	177
ABHD2	chr15	89631487	89745586	+	114100	633	1016	483	248	255	850	460	464	585	413	730	796	907	912	1352	67	111	78	33	33	118	136	125	109	140	114	6933	3171	701	363
ABHD3	chr18	19230862	19284935	-	54074	218	471	210	125	116	434	154	167	194	192	335	408	358	370	620	22	37	29	10	21	26	39	42	36	41	58	3024	1348	226	135
ABHD4	chr14	23067009	23081869	+	14861	52	101	72	34	40	89	49	60	58	47	114	95	42	50	66	8	14	7	2	6	22	6	2	4	18	4	811	158	67	26
ABHD5	chr3	43732162	43775863	+	43702	186	421	208	147	69	333	218	200	202	205	249	326	763	747	1109	44	77	50	24	27	84	111	56	47	106	60	2764	2619	473	213
ABHD6	chr3	58223319	58280461	+	57143	146	229	86	93	17	174	161	121	153	102	198	169	53	90	73	15	19	42	7	3	25	30	13	16	23	40	1649	216	154	79
ABHD8	chr19	17402940	17414434	-	11495	100	381	266	37	31	406	112	144	104	184	285	374	197	165	299	30	53	42	33	35	72	94	84	15	53	53	2424	661	443	121
ABI1	chr10	27035525	27150087	-	114563	309	612	295	133	332	515	237	267	345	307	413	400	310	333	404	39	50	48	33	31	49	76	54	62	70	93	4165	1047	380	225
ABI2	chr2	204192917	204296892	+	103976	187	301	94	154	116	244	160	200	188	149	208	188	146	146	201	16	43	21	6	5	36	42	18	36	34	48	2189	493	187	118
ABI3	chr17	47287869	47300587	+	12719	42	68	22	0	7	62	20	49	48	82	65	75	18	17	23	4	25	11	9	0	14	16	7	4	5	7	540	58	86	16
ABI3BP	chr3	100468000	100712465	-	244466	385	513	136	224	142	418	376	309	362	319	404	324	73	138	148	23	18	45	19	17	30	44	23	67	51	64	3912	359	219	182
ABITRAM	chr9	111696480	111703234	+	6755	24	74	36	3	58	66	80	23	48	17	62	54	32	45	36	7	6	6	7	1	11	6	9	7	13	10	545	113	53	30
ABL1	chr9	133588230	133763062	+	174833	3329	3412	988	1359	1116	2123	2630	2718	4025	2667	3216	2506	1104	1450	1390	379	633	454	320	205	683	1005	647	585	407	844	30089	3944	4326	1836
ABL2	chr1	179068465	179199012	-	130548	583	511	174	277	302	461	517	412	554	370	484	443	235	324	428	37	79	51	48	32	97	117	74	93	66	112	5088	987	535	271
ABLIM1	chr10	116190869	116528263	-	337395	349	346	77	251	168	452	646	398	619	316	355	296	72	181	77	42	55	49	34	14	56	118	36	47	60	137	4273	330	404	244
ABLIM2	chr4	7967054	8160740	-	193687	956	956	319	277	585	849	826	705	808	705	873	648	111	193	115	54	80	59	43	45	125	143	69	103	108	242	8507	419	618	453
ABLIM3	chr5	148520856	148640105	+	119250	485	589	170	187	79	383	277	418	542	396	476	389	184	221	133	25	41	17	25	15	43	57	33	58	63	122	4391	538	256	243
ABO	chr9	136125788	136150817	-	25030	117	223	121	108	40	159	109	126	139	86	218	197	426	576	624	33	60	51	29	14	88	92	56	16	21	19	1643	1626	423	56
ABR	chr17	906759	1133216	-	226458	533	950	302	286	249	919	837	681	775	720	822	767	183	237	222	91	189	114	78	65	212	223	161	116	111	176	7841	642	1133	403
ABRA	chr8	107771711	107782672	-	10962	1	21	5	0	0	23	3	25	17	1	23	10	4	13	14	1	4	7	1	5	4	5	2	2	11	13	129	31	29	26
ABRACL	chr6	139349682	139364439	+	14758	106	35	14	15	0	39	41	45	41	17	48	35	15	16	10	3	6	4	1	0	5	4	11	9	13	7	436	41	34	29
ABRAXAS1	chr4	84380670	84406453	-	25784	129	394	243	46	9	405	58	106	92	159	241	305	292	260	376	0	23	19	5	14	16	36	29	23	37	47	2187	928	142	107
ABRAXAS2	chr10	126490188	126525236	+	35049	62	226	82	41	6	149	169	90	82	88	96	142	87	108	112	3	21	7	10	2	13	21	13	15	19	25	1233	307	90	59
ABT1	chr6	26596981	26600967	+	3987	0	124	103	0	20	110	32	35	116	26	96	104	129	96	278	88	223	142	77	32	284	284	191	35	42	40	766	503	1321	117
ABTB1	chr3	127391595	127399769	+	8175	44	119	55	7	0	77	27	44	36	52	66	77	23	28	31	14	21	16	9	2	19	22	18	4	13	12	604	82	121	29
ABTB2	chr11	34172534	34379757	-	207224	886	1113	367	530	412	890	678	791	913	726	1062	804	235	339	228	74	151	110	65	62	187	184	159	125	118	174	9172	802	992	417
ACAA1	chr3	38164206	38178818	-	14613	95	724	400	178	22	666	148	189	132	192	385	526	164	160	281	17	37	28	19	8	57	56	32	55	67	64	3657	605	254	186
ACAA2	chr18	47308534	47340103	-	31570	71	89	28	74	25	105	80	37	78	34	76	70	36	39	45	1	21	6	3	1	12	8	19	14	11	4	767	120	71	29
ACACA	chr17	35441927	35767127	-	325201	1334	1900	714	405	500	1593	1098	964	1078	872	1294	1491	1268	1418	1785	175	367	295	141	117	364	421	328	200	277	243	13243	4471	2208	720
ACACB	chr12	109554192	109706031	+	151840	577	830	272	180	329	697	402	532	579	561	700	547	155	265	200	30	76	68	35	27	79	131	72	80	68	92	6206	620	518	240
ACAD10	chr12	112123657	112194903	+	71247	447	628	309	164	126	551	278	293	301	327	559	516	293	332	444	47	86	72	25	23	113	93	93	52	76	78	4499	1069	552	206
ACAD11	chr3	132276985	132378853	-	101869	138	170	55	180	53	168	131	155	190	138	149	149	84	75	86	5	30	13	10	4	15	27	18	24	22	33	1676	245	122	79
ACAD8	chr11	134123262	134135749	+	12488	72	164	77	89	11	192	18	51	58	70	126	163	63	61	70	2	20	16	0	14	20	11	11	23	25	17	1091	194	94	65
ACAD9	chr3	128598263	128631957	+	33695	202	264	145	34	67	223	117	128	96	156	221	252	349	439	538	29	72	35	30	33	71	72	49	19	27	19	1905	1326	391	65
ACADL	chr2	211052647	211090371	-	37725	74	44	5	2	0	36	78	43	42	8	27	31	16	5	21	6	1	0	0	0	2	3	0	5	6	12	390	42	12	23
ACADM	chr1	76190194	76229364	+	39171	144	284	159	67	25	322	146	136	128	148	217	302	310	354	360	26	36	40	15	8	47	37	46	18	25	36	2078	1024	255	79
ACADS	chr12	121163429	121177811	+	14383	146	284	134	72	60	255	155	69	71	77	145	197	53	38	53	14	33	23	11	13	52	34	26	16	34	17	1665	144	206	67
ACADSB	chr10	124768322	124817806	+	49485	118	185	69	7	5	198	88	114	160	60	132	124	91	87	88	7	21	16	15	5	19	25	17	37	27	28	1260	266	125	92
ACADVL	chr17	7120244	7128585	+	8342	73	264	169	30	40	263	134	71	47	97	196	231	201	180	223	26	69	29	22	16	86	71	62	9	14	18	1615	604	381	41
ACAN	chr15	89346467	89418584	+	72118	158	354	135	120	93	288	172	258	309	257	344	263	80	108	112	23	37	27	24	12	42	47	35	37	48	68	2751	300	247	153
ACAP1	chr17	7239648	7254796	+	15149	41	164	68	33	4	117	52	61	40	66	96	97	45	53	65	16	35	28	6	18	59	55	29	15	12	7	839	163	246	34
ACAP2	chr3	194995474	195163949	-	168476	443	880	401	238	156	749	333	405	399	399	636	629	696	806	1146	41	94	74	48	42	84	116	98	108	133	147	5668	2648	597	388
ACAP3	chr1	1227771	1243510	-	15740	249	640	412	103	55	636	250	158	211	237	460	596	271	202	295	102	160	169	75	57	272	173	179	44	99	85	4007	768	1187	228
ACAT1	chr11	107987232	108018330	+	31099	130	264	129	49	39	193	106	109	112	169	219	210	169	170	216	9	26	27	5	12	33	38	18	19	14	48	1729	555	168	81
ACAT2	chr6	160182877	160200144	+	17268	265	562	368	44	56	580	292	205	113	207	344	371	256	190	329	48	92	65	37	41	88	86	59	34	52	57	3407	775	516	143
ACBD3	chr1	226332380	226374642	-	42263	224	335	127	60	58	278	126	167	204	182	281	271	136	130	197	35	40	30	21	28	39	60	46	39	35	35	2313	463	299	109
ACBD4	chr17	43209786	43221543	+	11758	62	223	152	49	4	241	150	97	56	105	153	212	122	135	145	25	65	47	14	14	95	67	48	17	33	45	1504	402	375	95
ACBD5	chr10	27471767	27531240	-	59474	309	620	297	89	156	445	203	204	180	226	336	391	428	376	460	17	37	42	30	7	44	59	24	38	54	32	3456	1264	260	124
ACBD6	chr1	180257365	180471912	-	214548	558	738	194	230	397	600	406	606	721	450	563	553	313	372	480	33	123	90	56	48	91	187	85	98	81	122	6016	1165	713	301
ACBD7	chr10	15117474	15130975	-	13502	85	117	30	18	12	115	106	41	48	37	56	61	16	23	32	4	8	8	13	0	8	13	9	9	2	14	726	71	63	25
ACCS	chr11	44087620	44105787	+	18168	76	188	106	44	1	188	69	82	69	28	146	135	92	93	112	9	10	13	9	8	21	7	12	21	14	27	1132	297	89	62
ACCSL	chr11	44069331	44081527	+	12197	15	58	16	0	4	47	5	29	65	70	38	12	20	12	10	4	5	3	3	4	5	2	1	4	3	10	359	42	27	17
ACD	chr16	67691415	67694363	-	2949	73	131	80	10	26	113	20	37	25	100	67	94	40	20	32	12	14	23	6	23	38	34	20	14	19	11	776	92	170	44
ACE	chr17	61554222	61575734	+	21513	112	171	54	11	61	156	160	114	110	126	178	193	60	65	71	28	36	19	13	8	46	36	14	20	48	24	1446	196	200	92
ACE2	chrX	15536320	15625534	-	89215	92	244	86	63	179	166	52	155	166	160	197	218	260	337	466	8	16	22	22	6	25	21	31	40	39	58	1778	1063	151	137
ACER1	chr19	6306153	6333823	-	27671	62	123	48	26	41	121	42	79	116	76	146	85	34	44	26	8	22	28	8	5	22	36	24	17	10	14	965	104	153	41
ACER2	chr9	19408807	19452503	+	43697	155	253	120	50	195	226	143	139	105	176	232	182	101	98	138	3	20	20	5	1	33	17	25	14	28	16	1976	337	124	58
ACER3	chr11	76571762	76737841	+	166080	343	730	266	390	156	614	340	379	519	336	535	561	364	350	526	41	78	77	35	17	84	110	68	110	96	119	5169	1240	510	325
ACHE	chr7	100487615	100494814	-	7200	184	180	83	37	33	151	80	65	56	68	94	153	204	192	235	23	46	63	22	40	92	65	84	13	38	32	1184	631	435	83
ACIN1	chr14	23527773	23565023	-	37251	412	1765	1092	196	124	1713	483	393	283	611	1096	1347	705	603	1361	85	171	117	68	39	190	189	132	153	142	105	9515	2669	991	400
ACKR1	chr1	159174465	159176290	+	1826	0	4	2	0	0	4	0	1	1	32	3	2	5	9	8	4	0	1	0	0	2	4	0	3	4	1	49	22	11	8
ACKR2	chr3	42850737	42908778	+	58042	369	321	123	22	61	240	232	250	201	242	276	285	120	139	120	16	38	21	19	7	41	54	30	58	40	61	2622	379	226	159
ACKR3	chr2	237478268	237490997	+	12730	37	37	3	0	0	33	61	26	47	6	27	13	1	1	3	3	2	1	1	0	2	2	0	3	8	7	290	5	11	18
ACKR4	chr3	132315914	132321488	+	5575	9	3	9	0	0	6	0	4	17	1	12	22	2	3	4	0	4	0	1	2	0	0	0	0	2	4	83	9	7	6
ACLY	chr17	40023170	40075475	-	52306	370	803	400	106	71	593	301	293	261	259	597	629	299	287	333	73	154	99	66	75	196	175	104	40	53	56	4683	919	942	149
ACMSD	chr2	135595986	135659604	+	63619	164	126	27	41	91	97	124	132	158	114	100	124	29	56	37	7	3	11	0	7	9	19	14	7	10	29	1298	122	70	46
ACO1	chr9	32384441	32454767	+	70327	76	240	82	149	203	195	102	109	157	113	204	149	44	63	60	18	30	15	4	19	12	25	12	31	49	33	1779	167	135	113
ACO2	chr22	41864921	41924978	+	60058	249	661	329	37	28	609	159	284	263	235	473	517	496	509	591	85	164	128	99	75	238	190	169	31	56	45	3844	1596	1148	132
ACOD1	chr13	77522446	77532773	+	10328	4	25	6	2	0	18	11	15	28	16	13	9	2	5	6	1	2	0	0	0	3	4	0	1	7	6	147	13	10	14
ACOT1	chr14	74003647	74010500	+	6854	12	15	9	1	18	7	5	1	5	5	3	8	5	3	1	0	1	0	0	0	4	2	5	2	2	1	89	9	12	5
ACOT11	chr1	55013701	55104865	+	91165	502	646	205	158	56	498	235	412	496	486	591	522	117	172	160	40	57	41	40	15	86	80	93	90	90	104	4807	449	452	284
ACOT12	chr5	80625815	80690153	-	64339	164	183	43	9	86	135	124	163	154	94	140	132	38	45	54	8	27	11	8	19	16	21	15	18	12	16	1427	137	125	46
ACOT13	chr6	24667105	24705274	+	38170	302	599	348	132	260	581	317	198	201	238	365	473	422	425	683	77	151	98	38	21	142	195	149	62	99	92	4014	1530	871	253
ACOT2	chr14	74034124	74042362	+	8239	39	39	11	2	4	30	24	7	15	13	30	26	12	9	11	0	3	5	1	0	7	7	2	3	0	5	240	32	25	8
ACOT4	chr14	74058377	74062470	+	4094	0	16	2	0	0	14	0	7	1	5	9	10	1	3	6	0	6	0	3	0	1	2	1	2	2	1	64	10	13	5
ACOT6	chr14	74077449	74086592	+	9144	54	48	18	0	39	52	26	19	23	18	34	33	19	19	21	4	9	1	1	1	9	15	1	4	6	6	364	59	41	16
ACOT7	chr1	6324332	6454027	-	129696	926	1124	455	205	203	903	730	812	1059	814	952	906	345	376	326	125	257	159	107	112	305	247	225	116	159	245	9089	1047	1537	520
ACOT8	chr20	44470360	44486231	-	15872	101	328	164	39	12	287	126	148	89	83	245	233	118	92	214	16	33	11	39	32	40	41	38	28	32	44	1855	424	250	104
ACOT9	chrX	23719172	23761593	-	42422	75	264	135	38	27	210	156	120	118	117	215	211	120	115	197	10	11	8	12	8	22	15	22	18	34	31	1686	432	108	83
ACOX1	chr17	73937588	73975447	-	37860	172	526	232	80	117	404	330	187	204	235	345	409	317	257	413	27	59	38	65	21	80	78	59	49	57	44	3241	987	427	150
ACOX2	chr3	58490863	58523117	-	32255	105	139	43	8	69	124	87	99	115	94	122	112	27	49	39	9	11	15	5	1	14	20	4	22	21	21	1117	115	79	64
ACOX3	chr4	8368009	8442650	-	74642	361	549	216	130	89	399	309	283	328	425	461	453	193	240	267	51	86	53	28	39	113	137	88	59	53	64	4003	700	595	176
ACOXL	chr2	111489950	111876125	+	386176	824	1027	322	378	569	888	732	987	1256	736	1053	779	217	301	209	59	100	71	48	31	113	165	93	106	132	165	9551	727	680	403
ACP1	chr2	264747	278283	+	13537	41	82	39	0	10	92	11	36	35	25	47	76	71	52	84	10	10	3	7	8	20	15	1	8	6	8	494	207	74	22
ACP2	chr11	47260853	47270565	-	9713	78	179	117	26	10	164	48	64	61	95	219	155	117	120	81	16	37	19	7	5	16	31	13	2	14	18	1216	318	144	34
ACP3	chr3	132036051	132087146	+	51096	95	88	17	11	61	83	82	83	103	57	65	68	25	47	27	2	8	12	2	2	6	12	3	21	11	23	813	99	47	55
ACP4	chr19	51293472	51298476	+	5005	22	73	48	19	20	66	2	24	42	42	65	46	13	5	6	53	88	60	31	34	92	119	70	2	12	7	469	24	547	21
ACP5	chr19	11685475	11689990	-	4516	45	116	69	28	0	105	19	32	36	42	90	80	55	54	86	17	25	18	5	6	23	17	20	8	11	1	662	195	131	20
ACP6	chr1	147114029	147142846	-	28818	164	123	54	39	0	121	43	98	133	33	88	88	30	25	33	17	15	4	3	5	17	30	10	24	28	15	984	88	101	67
ACP7	chr19	39574808	39602133	+	27326	130	113	49	59	63	118	147	76	124	68	132	98	15	20	32	11	34	10	14	9	30	37	19	5	8	33	1177	67	164	46
ACR	chr22	51176432	51183767	+	7336	38	28	9	37	3	31	76	46	18	43	17	21	1	5	10	4	1	4	2	0	4	12	5	6	4	4	367	16	32	14
ACRBP	chr12	6747241	6756798	-	9558	57	103	59	45	3	79	77	32	48	24	99	73	197	213	241	12	21	18	7	10	42	34	15	8	22	8	699	651	159	38
ACRV1	chr11	125541417	125550942	-	9526	35	46	23	3	0	50	19	33	28	4	47	36	12	23	11	5	5	6	1	5	8	6	6	3	7	4	324	46	42	14
ACSBG1	chr15	78459810	78527107	-	67298	335	327	135	34	263	270	278	255	287	191	300	268	68	108	82	30	53	34	28	19	63	81	52	22	43	49	2943	258	360	114
ACSBG2	chr19	6135444	6193102	+	57659	248	497	243	62	110	449	254	202	275	273	360	385	101	118	185	31	58	30	17	15	72	84	49	48	49	32	3358	404	356	129
ACSF2	chr17	48503379	48552206	+	48828	189	510	242	89	73	395	214	214	233	163	365	420	131	125	161	20	36	56	38	8	46	62	56	27	39	40	3107	417	322	106
ACSF3	chr16	89160060	89222641	+	62582	264	424	150	105	226	339	304	271	295	277	417	396	133	125	173	66	124	93	58	47	163	180	135	49	62	100	3468	431	866	211
ACSL1	chr4	185676749	185747322	-	70574	317	422	142	78	115	389	227	211	340	228	248	345	224	269	273	1	17	26	21	11	43	55	34	57	55	70	3062	766	208	182
ACSL3	chr2	223725554	223809357	+	83804	153	378	140	47	48	312	135	196	183	185	282	269	426	514	803	18	24	33	25	19	35	48	27	72	45	61	2328	1743	229	178
ACSL4	chrX	108884564	108976686	-	92123	201	220	83	48	68	193	167	164	187	87	141	140	136	148	211	13	24	12	4	9	12	29	27	38	29	42	1699	495	130	109
ACSL5	chr10	114133674	114188134	+	54461	86	103	41	28	26	122	142	100	142	50	137	87	40	47	67	18	15	9	8	1	10	14	8	16	23	26	1064	154	83	65
ACSL6	chr5	131285666	131347961	-	62296	339	371	106	74	195	261	262	291	261	260	287	291	127	136	147	14	41	42	22	4	71	54	36	28	73	72	2998	410	284	173
ACSM1	chr16	20634557	20709202	-	74646	304	344	116	132	115	277	207	214	306	227	305	252	472	627	781	33	21	18	14	14	25	33	33	79	48	76	2799	1880	191	203
ACSM2A	chr16	20462643	20498991	+	36349	156	121	26	23	57	102	126	94	103	79	103	69	21	55	38	2	12	9	5	11	11	14	14	14	8	20	1059	114	78	42
ACSM2B	chr16	20547548	20587889	-	40342	180	162	46	93	155	144	121	113	158	100	134	126	33	36	37	10	15	13	1	0	17	25	20	13	10	19	1532	106	101	42
ACSM3	chr16	20775136	20808903	+	33768	106	254	156	27	41	268	47	99	101	190	211	235	266	325	595	13	22	29	8	1	24	46	26	21	40	20	1735	1186	169	81
ACSM4	chr12	7456468	7481315	+	24848	117	70	19	21	2	67	35	50	41	35	47	83	46	62	58	7	6	1	5	0	9	13	4	11	20	14	587	166	45	45
ACSM5	chr16	20420656	20452658	+	32003	24	80	25	31	32	70	50	69	91	61	107	73	16	21	13	4	15	3	0	1	9	15	3	19	8	25	713	50	50	52
ACSM6	chr10	96953795	96988686	+	34892	66	48	9	77	30	56	21	44	78	44	75	68	10	26	24	4	4	6	1	1	7	7	6	3	8	18	616	60	36	29
ACSS1	chr20	24986873	25038975	-	52103	156	157	64	19	0	166	60	130	151	101	161	92	30	28	27	9	22	7	10	7	13	27	23	19	12	38	1257	85	118	69
ACSS2	chr20	33462592	33515762	+	53171	304	1146	732	127	180	1147	418	313	435	419	699	929	396	313	578	42	86	83	15	41	95	83	122	97	120	109	6849	1287	567	326
ACSS3	chr12	81471658	81654989	+	183332	164	154	27	242	54	187	163	158	263	225	135	71	38	34	13	9	20	14	2	1	20	30	18	20	22	46	1843	85	114	88
ACTA1	chr1	229566992	229570041	-	3050	1	20	1	0	0	10	18	23	24	9	13	11	2	6	0	1	8	5	5	0	9	9	10	4	1	0	130	8	47	5
ACTA2	chr10	90694831	90751354	-	56524	48	77	19	28	44	115	49	72	99	75	81	79	15	31	20	1	9	5	0	8	5	11	9	10	11	24	786	66	48	45
ACTB	chr7	5566779	5570432	-	3654	265	1590	1124	149	148	1490	438	276	70	401	925	1418	336	342	385	250	290	329	178	149	543	341	350	23	37	51	8294	1063	2430	111
ACTBL2	chr5	56775845	56778838	-	2994	6	8	1	0	0	3	7	10	3	6	15	0	0	4	0	0	0	0	4	0	0	0	0	0	0	0	59	4	4	0
ACTC1	chr15	35082431	35087950	-	5520	2	29	17	43	26	31	26	33	11	3	31	26	11	7	12	0	0	2	7	0	4	5	2	4	2	7	278	30	20	13
ACTG1	chr17	79476997	79480025	-	3029	18	222	165	0	0	216	43	39	27	102	113	162	180	153	149	72	142	137	108	61	248	128	164	12	22	37	1107	482	1060	71
ACTG2	chr2	74119935	74146992	+	27058	123	199	49	44	5	150	62	64	133	77	130	158	48	47	47	3	15	8	2	14	21	14	9	9	17	13	1194	142	86	39
ACTL10	chr20	32254549	32256331	+	1783	95	373	273	1	37	380	115	72	37	74	209	234	79	50	88	2	8	14	2	8	16	15	3	21	24	29	1900	217	68	74
ACTL6A	chr3	179280514	179306195	+	25682	206	414	231	63	6	404	157	86	105	146	279	386	171	147	237	20	25	14	23	7	36	37	15	49	47	36	2483	555	177	132
ACTL6B	chr7	100240720	100254271	-	13552	51	129	58	11	39	87	57	78	78	78	142	103	66	52	81	21	31	49	25	19	58	49	54	7	18	22	911	199	306	47
ACTL7A	chr9	111624346	111626036	+	1691	2	16	2	0	0	6	0	7	7	14	13	2	2	3	1	4	4	0	0	0	2	2	1	0	1	1	69	6	13	2
ACTL7B	chr9	111616868	111618466	-	1599	0	12	2	0	0	9	0	2	7	0	6	10	3	0	0	0	3	1	0	0	0	2	12	0	1	6	48	3	18	7
ACTL8	chr1	18081628	18153558	+	71931	390	277	64	68	74	255	221	221	276	180	289	179	26	76	24	14	51	22	21	12	29	49	34	23	18	60	2494	126	232	101
ACTL9	chr19	8807750	8809345	-	1596	4	10	8	0	0	6	0	3	0	0	11	17	2	1	2	0	0	0	0	0	0	2	0	1	2	1	59	5	2	4
ACTN1	chr14	69340845	69446219	-	105375	344	692	246	169	121	626	353	340	337	268	538	488	348	338	340	57	90	58	41	33	124	112	91	50	76	93	4522	1026	606	219
ACTN2	chr1	236849599	236927931	+	78333	319	300	97	190	133	253	215	238	318	254	327	284	93	120	106	13	42	9	24	6	42	65	17	47	59	84	2928	319	218	190
ACTN3	chr11	66313666	66330805	+	17140	67	296	134	109	48	283	94	136	88	133	167	226	50	56	81	24	37	41	14	14	55	52	26	13	42	35	1781	187	263	90
ACTN4	chr19	39138089	39222229	+	84141	641	1338	753	148	287	1205	453	537	547	559	1080	1212	1818	1917	2803	166	316	173	104	86	352	289	267	152	175	274	8760	6538	1753	601
ACTR10	chr14	58666667	58702354	+	35688	133	242	112	153	35	156	107	75	58	60	125	121	105	111	167	5	7	23	1	0	17	23	12	15	18	14	1377	383	88	47
ACTR1A	chr10	104238986	104262669	-	23684	153	726	492	55	121	698	215	211	183	191	428	624	288	184	316	43	61	51	35	23	64	79	56	32	95	50	4097	788	412	177
ACTR1B	chr2	98272402	98280707	-	8306	164	488	286	33	151	516	188	103	139	109	315	463	267	212	275	27	24	40	20	13	46	49	43	27	64	39	2955	754	262	130
ACTR2	chr2	65454765	65498387	+	43623	201	385	214	94	63	364	107	135	139	169	275	297	560	628	784	28	26	23	13	7	36	45	22	31	25	51	2443	1972	200	107
ACTR3	chr2	114647311	114720173	+	72863	308	887	517	115	75	813	158	235	238	305	492	772	824	865	1360	40	105	73	51	26	105	119	86	50	70	41	4915	3049	605	161
ACTR3B	chr7	152456637	152552463	+	95827	463	708	214	253	146	514	502	465	480	384	464	430	266	318	397	30	85	66	42	31	96	116	83	95	91	100	5023	981	549	286
ACTR3C	chr7	149578449	150020834	-	442386	2221	2692	894	1063	972	2083	1661	1931	2123	1601	2198	2027	1687	2014	2857	154	308	216	159	98	295	408	286	399	359	557	21466	6558	1924	1315
ACTR5	chr20	37376903	37401163	+	24261	63	214	49	78	0	158	45	103	94	154	179	121	39	52	53	9	39	19	12	9	19	37	15	17	34	23	1258	144	159	74
ACTR6	chr12	100594393	100618202	+	23810	57	141	66	87	39	106	75	60	66	90	73	97	163	164	217	4	5	15	3	1	16	19	14	14	12	15	957	544	77	41
ACTR8	chr3	53901093	53916379	-	15287	102	64	50	36	0	74	51	19	48	62	65	45	22	18	20	5	12	3	2	0	5	13	3	7	10	13	616	60	43	30
ACTRT1	chrX	127184941	127186582	-	1642	1	1	0	0	0	6	1	1	0	0	0	0	0	0	0	0	0	0	0	0	0	2	0	0	1	0	10	0	2	1
ACTRT2	chr1	2937831	2939467	+	1637	4	4	1	0	0	16	0	0	15	0	12	2	2	1	0	3	0	0	0	1	4	1	0	0	0	6	54	3	9	6
ACTRT3	chr3	169484709	169487549	-	2841	0	17	2	0	0	7	1	10	3	8	6	3	7	8	5	1	4	0	0	0	4	3	0	1	2	2	57	20	12	5
ACVR1	chr2	158592958	158733042	-	140085	496	640	247	62	340	542	270	442	620	411	531	467	561	840	838	26	52	28	19	20	52	96	48	118	140	180	5068	2239	341	438
ACVR1B	chr12	52345283	52390862	+	45580	187	476	242	119	100	420	291	180	162	187	267	378	196	214	308	20	58	17	24	11	63	50	56	49	60	56	3009	718	299	165
ACVR1C	chr2	158383279	158485576	-	102298	200	176	54	290	168	178	185	200	264	160	163	128	49	99	54	16	20	18	14	10	33	38	43	52	34	59	2166	202	192	145
ACVR2A	chr2	148601886	148688391	+	86506	181	132	35	38	56	132	122	83	128	65	104	82	47	50	51	3	9	13	12	1	21	28	12	26	30	43	1158	148	99	99
ACVR2B	chr3	38495181	38534633	+	39453	166	373	153	144	112	326	244	188	249	197	273	312	89	117	78	21	29	25	20	9	49	44	36	23	48	49	2737	284	233	120
ACVRL1	chr12	52301088	52317145	+	16058	65	288	177	16	40	242	91	105	150	55	185	232	69	90	81	9	14	28	11	6	32	28	25	16	30	38	1646	240	153	84
ACY1	chr3	52017351	52023213	+	5863	57	254	154	21	0	247	73	73	88	53	156	180	234	239	287	47	95	91	64	29	127	115	123	19	24	26	1356	760	691	69
ACY3	chr11	67410026	67418401	-	8376	13	86	13	21	31	35	42	48	56	17	69	57	11	15	11	14	32	21	11	16	30	33	36	5	9	8	488	37	193	22
ACYP1	chr14	75519946	75536393	-	16448	58	336	209	7	1	316	57	69	143	113	200	241	342	305	392	7	29	28	17	8	27	26	21	34	37	28	1750	1039	163	99
ACYP2	chr2	54198050	54532437	+	334388	814	1210	392	459	569	988	816	700	1029	842	945	750	778	848	1290	41	110	74	39	31	113	158	106	143	151	162	9514	2916	672	456
ADA	chr20	43248163	43280540	-	32378	148	221	70	45	19	192	109	137	177	158	174	166	30	48	41	18	20	18	1	9	29	32	38	26	19	33	1616	119	165	78
ADA2	chr22	17659680	17702938	-	43259	232	199	59	55	45	171	140	187	175	214	222	152	21	49	26	10	20	15	11	9	24	31	27	23	21	27	1851	96	147	71
ADAD1	chr4	123299966	123350939	+	50974	142	127	22	68	78	82	91	85	85	46	112	73	36	53	91	6	10	10	5	0	9	21	16	26	18	22	1011	180	77	66
ADAD2	chr16	84224563	84230772	+	6210	38	65	28	0	1	52	22	43	59	40	67	38	9	15	9	10	4	7	4	5	3	2	3	10	4	10	453	33	38	24
ADAL	chr15	43622349	43646767	+	24419	100	299	141	65	124	220	37	92	123	119	241	240	135	141	166	17	28	17	20	2	32	46	24	24	17	20	1801	442	186	61
ADAM10	chr15	58881008	59042106	-	161099	356	594	274	110	128	550	281	349	423	454	498	421	420	403	684	29	74	74	38	11	77	107	97	66	84	89	4438	1507	507	239
ADAM11	chr17	42836156	42859214	+	23059	108	466	284	49	70	507	48	170	131	166	318	405	97	89	85	40	86	53	53	24	86	51	57	40	77	56	2722	271	450	173
ADAM12	chr10	127700960	128077246	-	376287	729	524	143	704	244	678	568	535	754	583	566	364	106	214	127	23	57	44	40	33	59	98	52	101	106	203	6392	447	406	410
ADAM15	chr1	155023592	155035251	+	11660	109	259	121	0	67	225	86	87	103	49	126	182	84	93	121	39	65	48	29	20	71	83	75	21	29	22	1414	298	430	72
ADAM17	chr2	9628615	9696159	-	67545	326	657	292	77	84	551	278	217	220	237	435	485	734	761	1095	31	57	41	34	21	55	96	62	55	64	99	3859	2590	397	218
ADAM18	chr8	39441887	39587584	+	145698	163	189	26	396	98	199	189	196	174	221	145	101	58	67	76	8	19	11	4	9	15	45	18	42	33	30	2097	201	129	105
ADAM19	chr5	156904312	157002983	-	98672	462	563	239	195	148	495	326	304	393	331	511	473	124	202	166	24	41	29	6	17	47	81	25	53	60	95	4440	492	270	208
ADAM2	chr8	39601254	39695946	-	94693	171	73	14	4	147	98	141	94	165	83	110	75	22	35	37	10	14	8	5	0	13	28	13	13	20	20	1175	94	91	53
ADAM20	chr14	70989075	71001921	-	12847	5	8	10	2	0	23	0	11	17	1	13	3	2	3	1	0	1	1	0	0	1	1	3	2	0	3	93	6	7	5
ADAM21	chr14	70918691	70926622	+	7932	32	14	0	34	0	15	0	12	3	12	19	7	2	6	2	2	5	0	0	0	0	3	0	0	2	1	148	10	10	3
ADAM22	chr7	87563366	87832204	+	268839	599	537	121	252	165	509	523	494	673	371	502	380	156	257	203	37	74	38	28	19	60	92	57	90	94	160	5126	616	405	344
ADAM23	chr2	207308056	207485851	+	177796	291	231	50	112	228	209	112	202	241	187	276	161	49	98	62	19	27	21	16	6	24	30	26	48	48	53	2300	209	169	149
ADAM28	chr8	24151382	24216527	+	65146	79	51	15	69	168	101	69	78	79	77	64	40	10	23	10	2	3	0	0	2	5	7	1	12	4	18	890	43	20	34
ADAM29	chr4	175839309	175899331	+	60023	88	72	7	40	68	65	67	68	50	39	96	36	12	20	5	3	4	10	7	0	9	11	20	10	10	17	696	37	64	37
ADAM30	chr1	120436156	120439338	-	3183	2	18	8	0	5	17	14	8	11	10	19	11	2	5	5	0	0	1	0	0	2	1	0	0	5	4	123	12	4	9
ADAM32	chr8	38964848	39142436	+	177589	447	291	80	159	114	287	202	318	470	200	316	279	85	119	110	16	57	30	30	10	35	77	45	63	46	87	3163	314	300	196
ADAM33	chr20	3648622	3662857	-	14236	49	76	29	37	70	51	68	47	56	25	75	35	24	22	17	7	10	16	3	9	16	21	14	9	12	14	618	63	96	35
ADAM7	chr8	24298339	24367078	+	68740	73	60	11	41	136	83	152	100	75	60	68	30	15	20	14	1	6	3	4	2	7	13	12	6	16	14	889	49	48	36
ADAM8	chr10	135075927	135090572	-	14646	70	68	40	21	106	75	57	40	37	65	98	55	69	60	65	15	46	21	15	15	56	49	29	14	17	19	732	194	246	50
ADAM9	chr8	38854292	38962780	+	108489	283	570	256	105	114	434	232	288	275	240	394	322	342	352	639	20	43	35	19	5	36	65	40	106	63	53	3513	1333	263	222
ADAMDEC1	chr8	24241598	24263526	+	21929	7	17	2	0	1	26	0	39	52	11	17	20	5	6	0	3	2	2	0	0	2	11	4	4	3	7	192	11	24	14
ADAMTS1	chr21	28208074	28217928	-	9855	19	16	3	1	29	20	15	25	16	20	19	21	5	2	0	0	5	3	0	0	1	6	3	0	4	0	204	7	18	4
ADAMTS10	chr19	8645124	8675800	-	30677	227	474	244	40	45	435	148	210	271	301	329	403	74	89	148	30	76	32	43	30	58	77	44	90	66	81	3127	311	390	237
ADAMTS12	chr5	33523640	33892295	-	368656	932	962	196	483	465	885	805	955	1076	837	914	672	181	301	169	66	93	80	48	61	92	168	93	131	146	239	9182	651	701	516
ADAMTS13	chr9	136279257	136324508	+	45252	177	457	174	7	121	338	351	240	231	254	366	338	133	130	129	46	71	65	17	53	93	87	75	29	52	44	3054	392	507	125
[truncated: 19,013 more rows]

## Sheet: SupplementaryTable3
Gene	w S2p	12X S2p	FDR	AveExpr	P value
[truncated: 17,162 more rows]

## Sheet: SupplementaryTable4KeyResources
Reagent type	Designation	Source	Identifiers	Additional info
[truncated: 86 more rows]
