# Supplementary material for: Cell-cycle-dependent repression of histone gene transcription by histone H4
Source: Nat Struct Mol Biol. 2026 Jan 5;33(1):145–56. doi: 10.1038/s41594-025-01731-1 (PMC12819152; doi:10.1038/s41594-025-01731-1)
Supplement: Supplementary file 5 — Supplementary Table 5. [file 41594_2025_1731_MOESM5_ESM.xlsx]

## Sheet: Epifluorescence microscopy
Light microscopy reporting table
Please fill out each cell as directed, instructions in italics can be deleted as you complete each cell.
Hardware
Instrument and Camera	EVOS M7000 system, High-sensitivity 3.2 MP (2048 x 1536) CMOS sensor with 3.45 µm pixel resolution
Resolution	20X/0.5; 40X/0.75
Filters and Light Sources	DAPI/GFP/Texas Red/Cy5
Quality Control
Is this the first report of the instrument? If yes, response to the below points is required and providing validation data is encouraged.
Yes	FALSE
No	TRUE
For all instruments, confirm that the following quality control processes were run:
n/a	Confirmed
TRUE	FALSE	Field homogeneity is assessed.
TRUE	FALSE	Illumination power stability is tested.
FALSE	TRUE	Stage drift is assessed.
FALSE	TRUE	Camera/detector noise is measured.
Methodology
Sample preparation and imaging	80% glycerol, 25˚C
Fluorophores	DAPI, Fitc, GFP, Texas Red, RFP, Cy5
Acquisition
Software	EVOS M7000 Software Revision 2.4.1468.172
Enhancements	none.
Imaging parameters	100% led power, 200 millisecond exposure
Size	0.43 µm with 20X; 0.22 µm with 40X
Image Processing
Software	Photoshop v.26.10.0
Workflow	export of gray-scale images to Photoshop
	features circled with selection tool and measured using Photoshop/Image/Analysis/Measurement… function
	false-colors of individual channels for figures

## Sheet: Confocal microscopy
Light microscopy reporting table
Please fill out each cell as directed, instructions in italics can be deleted as you complete each cell.
Hardware
Instrument and Camera	Leica Stellaris 8 scanning confocal microscope, Leica DFC9000 camera
Resolution	20X/0.75; 63X/1.4
Filters and Light Sources	Excitation Lasers: 405 nm and white light (440 to 790 nm)
Quality Control
Is this the first report of the instrument? If yes, response to the below points is required and providing validation data is encouraged.
Yes	FALSE
No	TRUE
For all instruments, confirm that the following quality control processes were run:
n/a	Confirmed
FALSE	TRUE	Field homogeneity is assessed.
FALSE	TRUE	Illumination power stability is tested.
FALSE	TRUE	Stage drift is assessed.
FALSE	TRUE	Camera/detector noise is measured.
Methodology
Sample preparation and imaging	80% glycerol, 25˚C
Fluorophores	dapi/fitc/texas red/cy5
Acquisition
Software	LAS X STELLARIS Control Software
Enhancements	none
Imaging parameters	0.1"
Size	0.18 µm
Image Processing
Software	Fiji v1.0.0; Photoshop v.26.10.0
Workflow	maximum projection of z-stack images in Fiji
	export of gray-scale images to Photoshop
	features circled with selection tool and measured using Photoshop/Image/Analysis/Measurement… function
	false-colors of individual channels for figures
