# Supplementary material for: Cell-cycle-dependent repression of histone gene transcription by histone H4
Source: Nat Struct Mol Biol. 2026 Jan 5;33(1):145–56. doi: 10.1038/s41594-025-01731-1 (PMC12819152; doi:10.1038/s41594-025-01731-1)
Supplement: Supplementary file 6 — Statistical source data. [file 41594_2025_1731_MOESM6_ESM.xlsx]

## Sheet: SourceDataFigure4
genotype	bam>RFP H2AVd		12X H2AVd		bam>dsHis4 H2AVd		bam>RFP H2Ady+		12X ; H2Ady+		bam>RFP >dsHis4 H2Ady+		bam>RFP H3dy+		12X ; H3dy+		bam>RFP >dsHis4 H3dy+			FC(/bkgnd)	bam>RFP H2AVd		12X H2AVd		bam>dsHis4 H2AVd		bam>RFP H2Ady+		12X ; H2Ady+		bam>RFP >dsHis4 H2Ady+		bam>RFP H3dy+		12X ; H3dy+		bam>RFP >dsHis4 H3dy+
raw values	38.159		67.2722		87.3376		17.7247		56.8981		4.24203		16.6864		86.3863		35.7692				10.0572		8.07076		9.87129		1.42095		6.93457		4.20048		1.03738		9.34411		2.30178
	36.7409		82.1246		88.0471		18.9825		56.2435		4.54118		17.2488		72.6895		38.4902				9.68346		9.85263		9.95147		1.52179		6.85479		4.49671		1.07234		7.86258		2.47687
	35.6968		70.5232		85.2776		18.0563		57.7574		4.62366		17.6132		89.8231		41.8456				9.40827		8.4608		9.63845		1.44753		7.03929		4.57838		1.095		9.71586		2.69279
	42.0702		70.5724		85.2265		18.0462		56.5657		4.67829		17.3136		33.8357		52.716				11.088		8.4667		9.63267		1.44673		6.89406		4.63247		1.07638		3.6599		3.39231
	40.1619		76.9352		93.1276		18.558		55.1213				17.1393		37.1336		51.678				10.5851		9.23005		10.5257		1.48776		6.71801				1.06553		4.01661		3.32552
	45.4269		60.5162		90.0541		18.113		52.8156				18.4298		46.1787		39.3207				11.9728		7.26024		10.1783		1.45208		6.43701				1.14576		4.99499		2.53032
	47.68		73.0683		82.1341		17.9607		52.4595				17.8921		38.1715		40.4319				12.5666		8.76614		9.28316		1.43987		6.3936				1.11234		4.12888		2.60183
	47.0806		91.1735		86.7606		19.5223		76.5098				15.9322		35.7942		36.3357				12.4086		10.9382		9.80606		1.56506		9.32477				0.990495		3.87174		2.33823
	45.348		96.9353		92.1335		18.8477		63.8743				17.9211		93.4667		44.9548				11.9519		11.6295		10.4133		1.51098		7.7848				1.11414		10.11		2.89288
	48.5992		84.7935		93.8053		18.2378		48.5992				17.2971		96.2566		46.1787				12.8088		10.1728		10.6023		1.46208		5.92312				1.07535		10.4117		2.97163
	42.9374		91.9847		82.8318		17.6802		37.2011				16.5826		80.2954		57.8122				11.3166		11.0356		9.36201		1.41738		4.53396				1.03093		8.68528		3.72026
	40.5705		84.4071		90.5365		20.0375		38.6969				17.6008		101.267		54.4529				10.6928		10.1265		10.2328		1.60637		4.71626				1.09423		10.9537		3.50408
			77.2312		96.3306		19.3063		52.2542				17.3446		75.0524		35.195						9.26556		10.8877		1.54774		6.36858				1.0783		8.11816		2.26483
			81.6853		88.2747		18.1837		30.9942				17.4025		28.8547		46.075						9.79993		9.9772		1.45775		3.77748				1.0819		3.12111		2.96496
			93.68		85.3129		18.4188		34.0713				17.926		28.6404								11.239		9.64244		1.4766		4.15251				1.11445		3.09794
			86.1482		89.7547		18.5122		31.1093				17.0979		24.0885								10.3354		10.1445		1.48409		3.7915				1.06297		2.60557
					90.1194		17.8835		30.4062				17.5777												10.1857		1.43368		3.70581				1.09279
							17.9647		47.5504				15.2021														1.44019		5.79529				0.945101
							18.6593		56.4737				15.9888														1.49587		6.88284				0.994014
							18.0624		69.818				15.7607														1.44802		8.50921				0.979834
							18.1248		51.1895				15.5021														1.45303		6.23881				0.963752
							17.8835		50.6887				15.3574														1.43368		6.17778				0.95476
							18.1209		61.0842				14.7731														1.45271		7.44475				0.918435
							18.4319		48.3539				14.4756														1.47765		5.89322				0.899938
							18.7317		51.2606																		1.50168		6.24749
							18.9062		47.9967																		1.51567		5.84969
							19.9319		36.1628																		1.5979		4.40741
							18.4751		32.6781																		1.48111		3.98271
							18.3809		34.3118																		1.47356		4.18182
							18.7277		34.8341																		1.50136		4.24547
									63.83																				7.7794
mean	42.5393		74.0232		87.2457		18.4824		48.9616		45.2129		16.7527		60.4959		44.3754
n	12		16		17		30		31		4		24		16		13
bkgnd	3.79419		8.33529		8.84765		12.4738		8.205		1.00989		16.0851		9.245		15.5398

## Sheet: SourceDataFigure7
	wt					dsHis4
	red	green	blue	celltype		red	green	blue	celltype
	2.20833	21.4583	7.33333	pz		6.91667	116.183	14.8	pz
	1.90476	20.6667	7	pz		5.65	125.317	15.4167	pz
	8.09524	89.8571	17.4286	pz		2.78333	116.433	15.2167	pz
	2.71429	100.476	23.8571	pz		4.41667	100.883	13.9	pz
	2.66667	16.7143	6.80952	pz		4.63333	108.133	14.3833	pz
	3.76191	70	17.6667	pz		6.45	108.317	15.1	pz
	4.95238	106.19	18.7143	pz		5.63333	102.867	14.9333	pz
	2.57143	26.619	5.47619	pz		2.33333	92.8167	11.7833	pz
	5.61905	86.3333	15.0952	pz		1.55	91.9833	12.0833	pz
	5.33333	42.7143	8	pz		1.73333	83.6167	13.35	pz
	9.23809	16.3333	7.28571	pz		1.58333	96.8167	12.2167	pz
	10.6667	43.7619	4.57143	pz		2.13333	85.3667	11.85	pz
	5.57143	64.9048	14.9048	pz		2.28333	88.95	11.5833	pz
	5	90.1429	20.4286	pz		1.6	92.5833	12.6667	pz
	3.09524	20.8571	8.61905	pz		1.71667	88.9667	14.3333	pz
	6.14286	68.381	9.71429	pz		1.76667	100.867	10.75	pz
	9.14286	57.4762	6.09524	pz		1.63333	90.7	11.8	pz
	10.6667	43.7619	4.57143	pz		1.81667	94.7667	12.5	pz
	7.57143	34.3333	4	pz		2.2	92.5	13.9667	pz
	10.0952	66.2857	10.4762	pz		1.9	72.8333	12.5833	pz
	8.09524	89.8571	17.4286	pz		2.38333	90.3333	13.6	pz
	30.4062	12.3125	4.71875	gonial		2.16667	83.5333	13.5333	pz
	38.9375	12.9375	1.96875	gonial		2.25	96.5	12.4	pz
	20.3125	12.5	3.09375	gonial		2.18333	80.5	13.7333	pz
	30.2812	10.625	1.6875	gonial		2.53333	81.3833	13	pz
	42.5938	11.25	3.78125	gonial		2	86.95	12.3	pz
	19.7188	10.5312	3.34375	gonial		2.21667	87.6333	13.6167	pz
	22.3125	10.4375	1.40625	gonial		2.06667	81.2167	11.1333	pz
	41.9375	12.2188	1.6875	gonial		2.58333	81.15	12.9333	pz
	42.7188	10.1875	1.84375	gonial		2.73333	96.3833	10.2167	pz
	42.0938	9.625	1.625	gonial		2.03333	93.8833	12.1	pz
	43.8125	11.7188	1.8125	gonial		2.45	96.2833	12.3833	pz
	40.2188	16.75	3.34375	gonial		4.76667	112.817	13.8333	pz
	33.6875	13.375	3.65625	gonial		12.5645	103.992	13.4677	gonial
	46.8438	13.6562	3.46875	gonial		11.8857	94.3143	6.32857	gonial
	45.4375	13.2812	1.9375	gonial		13.8144	98.0515	5.95876	gonial
	39.3125	10.9688	1.90625	gonial		11.9583	110.597	6.90278	gonial
	15.25	41.0625	0.375	gonial		11.1389	109.083	6.40278	gonial
	29.25	51.6562	0.59375	gonial		11.3137	123.176	8.35294	gonial
	29.6875	59.4062	0.625	gonial		12.5625	119.3	5.1125	gonial
	36.7188	40.9688	0.84375	gonial		10.35	115.737	3.4625	gonial
	46.875	17.1875	0.28125	gonial		11.5972	110.5	5.20833	gonial
	44.2188	44.3438	0.5625	gonial		9.13889	106.486	4.72222	gonial
	45.625	26.7812	0.59375	gonial		11.3333	102.292	5.16667	gonial
	43.9688	23.875	0.40625	gonial		13.2639	119	5.98611	gonial
	35.375	23.75	0.3125	gonial		12.1667	124.833	7.95833	gonial
	40.7812	37.0938	0.34375	gonial		13.0278	111.889	6.26389	gonial
	49.4375	27.125	0.3125	gonial		12.5	108.514	8.48611	gonial
	45.1875	23.8438	0.3125	gonial		12.3611	122.306	8.29167	gonial
	43.7188	42.2188	0.59375	gonial		14.0556	122.097	7.875	gonial
	40.7812	29.875	0.5	gonial		10.6944	128.458	7.02778	gonial
	36.8125	30.125	0.3125	gonial		10	133.819	9.65278	gonial
	26.5	51.9062	0.71875	gonial		9.51389	128.222	7.34722	gonial
	32.375	34.8438	0.8125	gonial		13.2917	125.333	8.06944	gonial
						6.05556	132.944	4.55556	gonial
						13.0694	125.444	6.47222	gonial
						11.4167	123.833	7.05556	gonial
						12.3056	127.333	5.47222	gonial
						14.7083	129.25	6.90278	gonial
						11.6111	137.444	7.47222	gonial
						18.5246	136.41	14.4262	gonial
						22.5246	135.59	15.0984	gonial
						16.1803	120.098	13.4918	gonial
						11.9672	135.066	15.0656	gonial
						25.1311	141.852	15.2295	gonial
						21.7869	144.59	14.9672	gonial
						17.0328	122.738	15.3443	gonial
pz n	21					33
gonial n	33					34
pz mean	5.95777	56.0536	11.2132			2.82121	94.5293	13.0303
gonial mean	37.0663	24.1951	1.50852			13.2602	121.488	8.51758
mean	24.9685	36.5845	5.28255			8.11861	108.21	10.7403
pz mean-normalized	0.370665	0.382818	0.653994	pz		2.45167	1.22907	1.13581	pz
	0.319711	0.368695	0.624267	pz		2.00269	1.32569	1.18314	pz
	1.35877	1.60306	1.5543	pz		0.986573	1.23172	1.16779	pz
	0.455588	1.7925	2.1276	pz		1.56552	1.06722	1.06674	pz
	0.447595	0.298184	0.60728	pz		1.64232	1.14391	1.10384	pz
	0.631429	1.24881	1.57553	pz		2.28625	1.14585	1.15884	pz
	0.831248	1.89445	1.66896	pz		1.99678	1.0882	1.14605	pz
	0.43161	0.474886	0.488372	pz		0.827068	0.981883	0.904302	pz
	0.943147	1.54019	1.34621	pz		0.549409	0.973067	0.927326	pz
	0.89519	0.762026	0.713448	pz		0.614393	0.884558	1.02453	pz
	1.5506	0.291388	0.649747	pz		0.561224	1.0242	0.937558	pz
	1.79038	0.780716	0.407685	pz		0.756176	0.903071	0.909419	pz
	0.935154	1.15791	1.32922	pz		0.809345	0.940978	0.888953	pz
	0.839241	1.60816	1.82184	pz		0.567132	0.979414	0.972093	pz
	0.51953	0.372093	0.768655	pz		0.608486	0.941154	1.1	pz
	1.03107	1.21992	0.86633	pz		0.626209	1.06704	0.825	pz
	1.53461	1.02538	0.543579	pz		0.578947	0.959491	0.905581	pz
	1.79038	0.780716	0.407685	pz		0.643931	1.00251	0.959302	pz
	1.27085	0.612509	0.356724	pz		0.779807	0.978533	1.07186	pz
	1.69447	1.18254	0.934277	pz		0.673469	0.770484	0.965698	pz
	1.35877	1.60306	1.5543	pz		0.84479	0.955612	1.04372	pz
	5.10363	0.219656	0.420823	gonial		0.767992	0.883677	1.0386	pz
	6.53559	0.230806	0.175575	gonial		0.79753	1.02085	0.951628	pz
	3.40942	0.223001	0.275904	gonial		0.773899	0.851588	1.05395	pz
	5.08265	0.189551	0.150493	gonial		0.897959	0.860932	0.997674	pz
	7.14928	0.200701	0.337216	gonial		0.708915	0.919821	0.943953	pz
	3.30976	0.187878	0.298199	gonial		0.785714	0.927049	1.045	pz
	3.74511	0.186206	0.125411	gonial		0.732546	0.859169	0.854419	pz
	7.03913	0.217983	0.150493	gonial		0.915682	0.858464	0.992558	pz
	7.17026	0.181746	0.164427	gonial		0.968851	1.01961	0.78407	pz
	7.06536	0.171711	0.144919	gonial		0.72073	0.993167	0.928605	pz
	7.35385	0.209063	0.161641	gonial		0.868421	1.01856	0.950349	pz
	6.75064	0.298821	0.298199	gonial		1.68958	1.19346	1.06163	pz
	5.65438	0.238611	0.326068	gonial		4.45359	1.1001	1.03357	gonial
	7.86264	0.243629	0.309347	gonial		4.21298	0.997725	0.485681	gonial
	7.6266	0.236939	0.172788	gonial		4.89663	1.03726	0.4573	gonial
	6.59853	0.195683	0.170001	gonial		4.23872	1.16998	0.529748	gonial
	2.55968	0.732558	0.0334429	gonial		3.94826	1.15396	0.491376	gonial
	4.90956	0.921551	0.0529512	gonial		4.01024	1.30305	0.64104	gonial
	4.98299	1.05981	0.0557381	gonial		4.45287	1.26204	0.392355	gonial
	6.16317	0.730886	0.0752465	gonial		3.66864	1.22436	0.265727	gonial
	7.86788	0.306626	0.0250822	gonial		4.11072	1.16895	0.399709	gonial
	7.42203	0.791096	0.0501643	gonial		3.23935	1.12649	0.362403	gonial
	7.65807	0.47778	0.0529512	gonial		4.01719	1.08212	0.396512	gonial
	7.38007	0.425932	0.0362298	gonial		4.70149	1.25887	0.459399	gonial
	5.93763	0.423702	0.0278691	gonial		4.31257	1.32058	0.610756	gonial
	6.84506	0.661755	0.030656	gonial		4.61779	1.18364	0.480717	gonial
	8.29799	0.483912	0.0278691	gonial		4.43072	1.14794	0.65126	gonial
	7.58464	0.425374	0.0278691	gonial		4.38149	1.29384	0.636337	gonial
	7.33811	0.753186	0.0529512	gonial		4.9821	1.29163	0.60436	gonial
	6.84506	0.532972	0.0445905	gonial		3.79073	1.35893	0.539341	gonial
	6.17891	0.537432	0.0278691	gonial		3.54458	1.41564	0.740795	gonial
	4.44798	0.926011	0.0640988	gonial		3.37227	1.35643	0.563857	gonial
	5.43408	0.621615	0.0724596	gonial		4.71133	1.32587	0.619283	gonial
						2.14644	1.40638	0.349612	gonial
						4.63256	1.32704	0.496705	gonial
						4.04672	1.31	0.541473	gonial
						4.3618	1.34703	0.419961	gonial
						5.21348	1.3673	0.529748	gonial
						4.11565	1.45399	0.57345	gonial
						6.56618	1.44304	1.10713	gonial
						7.98401	1.43437	1.15871	gonial
						5.73524	1.27049	1.03542	gonial
						4.24187	1.42882	1.1562	gonial
						8.90793	1.50062	1.16878	gonial
						7.72253	1.52958	1.14865	gonial
						6.0374	1.29841	1.17758	gonial
norm. pz mean	1	1	1			1	1	1
norm. gon mean	6.22151	0.431642	0.134532			4.70018	1.28519	0.653675
mean	4.19092	0.65267	0.471103			2.8777	1.14472	0.824253
